# Supplementary material for: Crystal structure of methyl 2-hy­droxy-5-[(4-oxo-4,5-di­hydro-1,3-thia­zol-2-yl)amino]benzoate
Source: Acta Crystallogr E Crystallogr Commun. 2015 Apr 9;71(Pt 5):o282–3. doi: 10.1107/S2056989015006416 (PMC4420109; doi:10.1107/S2056989015006416)
Supplement: Supplementary file 1 [file e-71-0o282-sup1.cif]

##############################################################################
#                                                                            #
# This CIF contains the data in a paper accepted for publication in          #
# Acta Crystallographica Section E. It conforms to the requirements of       #
# Notes for Authors for Acta Crystallographica Section E, and has been       #
# peer reviewed under the auspices of the IUCr Commission on Journals.       #
#                                                                            #
# Full details of the Crystallographic Information File format               #
# are given in the paper "The Crystallographic Information File (CIF):       #
# a New Standard Archive File for Crystallography" by S. R. Hall, F. H.      #
# Allen and I. D. Brown [Acta Cryst. (1991), A47, 655-685].                  #
#                                                                            #
# The current version of the core CIF dictionary is obtainable from          #
# ftp://ftp.iucr.org/pub/cif_core.dic.                                       #
#                                                                            #
# Software is freely available for graphical display of the structure(s)     #
# in this CIF. For information consult the CIF software page                 #
# http://www.iucr.org/resources/cif/software.                                #
#                                                                            #
# This file may be used for bona fide research purposes within the           #
# scientific community so long as proper attribution is given to the journal # 
# article from which it was obtained.                                        #
#                                                                            #
##############################################################################
data_global
_audit_creation_method     'APEX2 v2014.9-0'
_journal_date_recd_electronic     2015-03-26
_journal_date_accepted     2015-03-30
_journal_name_full     'Acta Crystallographica, Section E'
_journal_year     2015
_journal_volume     71
_journal_issue      5
_journal_page_first     o282
_journal_page_last     o283
_journal_paper_category     HO
_journal_paper_doi     10.1107/S2056989015006416
_journal_coeditor_code     HG5436
_publ_contact_author_name
;
Mustafa R. Albayati
;
_publ_contact_author_address
;
Kirkuk University,
College of Science,
Department of Chemistry,
Kirkuk,
Iraq
;
_publ_contact_author_email     'shaabankamel@yahoo.com'
_publ_contact_author_fax     ?
_publ_contact_author_phone     ?
_publ_section_title
;
Crystal structure of methyl
2-hydroxy-5-[(4-oxo-4,5-dihydro-1,3-thiazol-2-yl)amino]benzoate
;
loop_
    _publ_author_name
    _publ_author_address
    'Mohamed, Shaaban K.'
;
Chemistry and Environmental Division,
Manchester Metropolitan University,
Manchester M1 5GD,
England
Chemistry Department,
Faculty of Science,
Minia University,
61519 El-Minia,
Egypt
;
    'Joel T. Mague'
;
Department of Chemistry,
Tulane University,
New Orleans,
LA 70118,
USA
;
    'Akkurt, Mehmet'
;
Department of Physics,
Faculty of Sciences,
Erciyes University,
38039 Kayseri,
Turkey
;
    'Hajjaj H. M. Abdu-Allah'
;
Department of Pharmaceutical Organic Chemistry,
Faculty of Pharmacy,
Assiut University,
71515 Assiut,
Egypt
;
    'Mustafa R. Albayati'
;
Kirkuk University,
College of Science,
Department of Chemistry,
Kirkuk,
Iraq
;
data_I
_database_code_depnum_ccdc_archive 'CCDC 1056711'
_audit_creation_method     SHELXL-2014/6
_chemical_name_systematic
;
Methyl
2-hydroxy-5-[(4-oxo-4,5-dihydro-1,3-thiazol-2-yl)amino]benzoate
;
_chemical_name_common     ?
_chemical_formula_moiety     'C11 H10 N2 O4 S'
_chemical_formula_sum     'C11 H10 N2 O4 S'
_chemical_formula_iupac     'C11 H10 N2 O4 S'
_chemical_formula_weight     266.27
_chemical_melting_point     ?
_shelx_space_group_comment
;
The symmetry employed for this shelxl refinement is uniquely defined
by the following loop, which should always be used as a source of
symmetry information in preference to the above space-group names.
They are only intended as comments.
;
_space_group_crystal_system     monoclinic
_space_group_name_H-M_alt     'P 21/c'
_space_group_name_Hall     '-P 2ybc'
loop_
    _space_group_symop_operation_xyz
    'x, y, z'
    '-x, y+1/2, -z+1/2'
    '-x, -y, -z'
    'x, -y-1/2, z-1/2'
_cell_length_a     4.77870(10)
_cell_length_b     25.4128(7)
_cell_length_c     18.9599(5)
_cell_angle_alpha     90
_cell_angle_beta     90.8410(10)
_cell_angle_gamma     90
_cell_volume     2302.24(10)
_cell_formula_units_Z     8
_cell_measurement_reflns_used     9975
_cell_measurement_theta_min     4.1886
_cell_measurement_theta_max     74.5174
_cell_measurement_temperature     150.(2)
_exptl_crystal_description     block
_exptl_crystal_colour     yellow-orange
_exptl_crystal_size_max     0.156
_exptl_crystal_size_mid     0.115
_exptl_crystal_size_min     0.090
_exptl_crystal_density_diffrn     1.536
_exptl_crystal_density_meas     ?
_exptl_crystal_density_method     'not measured'
_exptl_crystal_F_000     1104
_exptl_absorpt_coefficient_mu     2.616
_exptl_absorpt_correction_type     multi-scan
_exptl_absorpt_process_details
;
(<i>SADABS</i>; Bruker, 2014)
;
_shelx_estimated_absorpt_T_min     0.686
_shelx_estimated_absorpt_T_max     0.799
_exptl_absorpt_correction_T_min     0.76
_exptl_absorpt_correction_T_max     0.80
_diffrn_ambient_temperature     150(2)
_diffrn_radiation_type     CuK\a
_diffrn_radiation_wavelength     1.54178
_diffrn_radiation_monochromator     mirror
_diffrn_measurement_device_type     'Bruker D8 VENTURE PHOTON 100 CMOS'
_diffrn_measurement_method     '\w scans'
_diffrn_detector_area_resol_mean     10.4167
_diffrn_reflns_number     17982
_diffrn_reflns_av_R_equivalents     0.0305
_diffrn_reflns_theta_min     2.908
_diffrn_reflns_theta_max     74.508
_diffrn_reflns_theta_full     70.000
_diffrn_measured_fraction_theta_max     0.979
_diffrn_measured_fraction_theta_full     0.991
_diffrn_reflns_limit_h_min     -5
_diffrn_reflns_limit_h_max     5
_diffrn_reflns_limit_k_min     -31
_diffrn_reflns_limit_k_max     31
_diffrn_reflns_limit_l_min     -21
_diffrn_reflns_limit_l_max     23
_refine_special_details
;
Refinement of <i>F</i>^2^ against ALL reflections. The weighted <i>R</i>-factor
<i>wR</i> and
goodness of fit <i>S</i> are based on <i>F</i>^2^, conventional
<i>R</i>-factors <i>R</i> are based
on <i>F</i>, with <i>F</i> set to zero for negative <i>F</i>^2^. The threshold
expression of
<i>F</i>^2^ > \s(<i>F</i>^2^) is used only for calculating <i>R</i>-factors(gt)
<i>etc</i>. and is
not relevant to the choice of reflections for refinement. <i>R</i>-factors
based
on <i>F</i>^2^ are statistically about twice as large as those based on
<i>F</i>, and <i>R</i>-
factors based on ALL data will be even larger. H-atoms attached to carbon
were placed in calculated positions (C---H = 0.95 - 0.98 \%A) while those
attached to nitrogen and oxygen were placed in locations derived from a
difference map, refined initially to verify their presence and then their
parameters adjusted to give N---H = 0.91 \%A and O---H = 0.84 \%A. All
were included as riding contributions with isotropic displacement
parameters 1.2 - 1.5 times those of the attached atoms.
;
_reflns_number_total     4582
_reflns_number_gt     3972
_reflns_threshold_expression     I>2\s(I)
_refine_ls_structure_factor_coef     Fsqd
_refine_ls_matrix_type     full
_refine_ls_R_factor_all     0.0408
_refine_ls_R_factor_gt     0.0338
_refine_ls_wR_factor_gt     0.0844
_refine_ls_wR_factor_ref     0.0889
_refine_ls_goodness_of_fit_ref     1.036
_refine_ls_restrained_S_all     1.036
_refine_ls_number_reflns     4582
_refine_ls_number_parameters     327
_refine_ls_number_restraints     0
_refine_ls_hydrogen_treatment     constr
_refine_ls_weighting_scheme     calc
_refine_ls_weighting_details
              'w=1/[\s^2^(Fo^2^)+(0.0435P)^2^+1.0566P] where P=(Fo^2^+2Fc^2^)/3'
_atom_sites_solution_hydrogens     mixed
_atom_sites_solution_primary     direct
_atom_sites_solution_secondary     difmap
_refine_ls_shift/su_max     0.001
_refine_ls_shift/su_mean     0.000
_refine_diff_density_max     0.288
_refine_diff_density_min     -0.263
_refine_ls_extinction_method     none
_refine_ls_extinction_coef     .
loop_
    _atom_type_symbol
    _atom_type_description
    _atom_type_scat_dispersion_real
    _atom_type_scat_dispersion_imag
    _atom_type_scat_source
    'C' 'C' 0.0181 0.0091
                         'International Tables Vol C Tables 4.2.6.8 and 6.1.1.4'
    'H' 'H' 0.0000 0.0000
                         'International Tables Vol C Tables 4.2.6.8 and 6.1.1.4'
    'N' 'N' 0.0311 0.0180
                         'International Tables Vol C Tables 4.2.6.8 and 6.1.1.4'
    'O' 'O' 0.0492 0.0322
                         'International Tables Vol C Tables 4.2.6.8 and 6.1.1.4'
    'S' 'S' 0.3331 0.5567
                         'International Tables Vol C Tables 4.2.6.8 and 6.1.1.4'
_computing_data_collection
;
<i>APEX2</i> (Bruker, 2014)
;
_computing_cell_refinement
;
<i>SAINT</i> (Bruker, 2014)
;
_computing_data_reduction
;
<i>SAINT</i>  (Bruker, 2014)
;
_computing_structure_solution
;
<i>SHELXT</i> (Sheldrick, 2015a)
;
_computing_structure_refinement
;
<i>SHELXL2014</i> (Sheldrick, 2015b)
;
_computing_molecular_graphics
;
<i>DIAMOND</i> (Brandenburg & Putz, 2012)
;
_computing_publication_material
;
<i>SHELXTL</i> (Sheldrick, 2008)
;
loop_
    _atom_site_type_symbol
    _atom_site_label
    _atom_site_fract_x
    _atom_site_fract_y
    _atom_site_fract_z
    _atom_site_U_iso_or_equiv
    _atom_site_adp_type
    _atom_site_calc_flag
    _atom_site_occupancy
    _atom_site_disorder_assembly
    _atom_site_disorder_group
    S S1 0.20576(11) 0.60092(2) 0.64250(2) 0.03308(12) Uani d 1 . .
    O O1 0.8378(3) 0.39435(5) 0.78252(7) 0.0340(3) Uani d 1 . .
    H H1A 0.7774 0.4013 0.8228 0.041 Uiso d 1 . .
    O O2 0.5442(3) 0.43997(5) 0.88146(6) 0.0313(3) Uani d 1 . .
    O O3 0.1993(3) 0.49520(5) 0.84894(6) 0.0296(3) Uani d 1 . .
    O O4 -0.2571(3) 0.64326(5) 0.48484(7) 0.0460(4) Uani d 1 . .
    N N1 0.1989(3) 0.50385(5) 0.58425(7) 0.0244(3) Uani d 1 . .
    H H1N 0.1522 0.4827 0.5471 0.029 Uiso d 1 . .
    N N2 -0.0532(3) 0.56801(5) 0.52659(7) 0.0263(3) Uani d 1 . .
    C C1 0.3659(4) 0.48031(6) 0.63838(8) 0.0234(3) Uani d 1 . .
    C C2 0.3104(3) 0.48582(6) 0.70909(8) 0.0235(3) Uani d 1 . .
    H H2 0.1641 0.5085 0.7237 0.028 Uiso calc 1 . .
    C C3 0.4698(3) 0.45798(6) 0.75962(8) 0.0224(3) Uani d 1 . .
    C C4 0.6808(4) 0.42367(6) 0.73737(9) 0.0253(3) Uani d 1 . .
    C C5 0.7330(4) 0.41851(7) 0.66549(9) 0.0295(4) Uani d 1 . .
    H H5 0.8772 0.3957 0.6501 0.035 Uiso calc 1 . .
    C C6 0.5769(4) 0.44630(7) 0.61680(9) 0.0264(3) Uani d 1 . .
    H H6 0.6131 0.4423 0.5680 0.032 Uiso calc 1 . .
    C C7 0.4110(4) 0.46286(6) 0.83537(9) 0.0244(3) Uani d 1 . .
    C C8 0.1382(4) 0.50350(7) 0.92288(9) 0.0341(4) Uani d 1 . .
    H H8A 0.1074 0.4695 0.9458 0.051 Uiso calc 1 . .
    H H8B -0.0304 0.5252 0.9269 0.051 Uiso calc 1 . .
    H H8C 0.2964 0.5215 0.9459 0.051 Uiso calc 1 . .
    C C9 0.1095(4) 0.55291(6) 0.58058(8) 0.0235(3) Uani d 1 . .
    C C10 -0.1141(4) 0.62053(7) 0.52919(9) 0.0303(4) Uani d 1 . .
    C C11 0.0118(4) 0.64938(7) 0.59232(10) 0.0337(4) Uani d 1 . .
    H H11A -0.1376 0.6650 0.6213 0.040 Uiso calc 1 . .
    H H11B 0.1374 0.6779 0.5765 0.040 Uiso calc 1 . .
    S S2 0.79895(10) 0.68556(2) 0.30469(2) 0.03288(12) Uani d 1 . .
    O O5 -0.1163(3) 0.86366(5) 0.57459(6) 0.0311(3) Uani d 1 . .
    H H5A -0.2396 0.8788 0.5500 0.037 Uiso d 1 . .
    O O6 -0.3730(3) 0.89682(5) 0.45724(7) 0.0315(3) Uani d 1 . .
    O O7 -0.2248(3) 0.86409(5) 0.35416(6) 0.0359(3) Uani d 1 . .
    O O8 0.4930(3) 0.78782(5) 0.17658(7) 0.0369(3) Uani d 1 . .
    N N3 0.4978(3) 0.72813(5) 0.40544(7) 0.0266(3) Uani d 1 . .
    H H3N 0.5957 0.7034 0.4303 0.032 Uiso d 1 . .
    N N4 0.4467(3) 0.76550(5) 0.29297(7) 0.0273(3) Uani d 1 . .
    C C12 0.3322(3) 0.76357(6) 0.44516(9) 0.0244(3) Uani d 1 . .
    C C13 0.1336(3) 0.79618(6) 0.41508(9) 0.0242(3) Uani d 1 . .
    H H13 0.1002 0.7952 0.3656 0.029 Uiso calc 1 . .
    C C14 -0.0191(3) 0.83065(6) 0.45723(8) 0.0232(3) Uani d 1 . .
    C C15 0.0258(3) 0.83183(6) 0.53042(9) 0.0249(3) Uani d 1 . .
    C C16 0.2281(4) 0.79875(7) 0.55986(9) 0.0284(4) Uani d 1 . .
    H H16 0.2617 0.7993 0.6094 0.034 Uiso calc 1 . .
    C C17 0.3800(4) 0.76519(7) 0.51822(9) 0.0276(4) Uani d 1 . .
    H H17 0.5181 0.7430 0.5391 0.033 Uiso calc 1 . .
    C C18 -0.2245(4) 0.86683(6) 0.42429(9) 0.0261(3) Uani d 1 . .
    C C19 -0.4239(5) 0.89664(8) 0.31670(11) 0.0464(5) Uani d 1 . .
    H H19A -0.6106 0.8913 0.3361 0.070 Uiso calc 1 . .
    H H19B -0.4260 0.8871 0.2666 0.070 Uiso calc 1 . .
    H H19C -0.3704 0.9337 0.3219 0.070 Uiso calc 1 . .
    C C20 0.5553(3) 0.73108(6) 0.33708(9) 0.0250(3) Uani d 1 . .
    C C21 0.5600(4) 0.76067(7) 0.22716(9) 0.0283(4) Uani d 1 . .
    C C22 0.7842(4) 0.71821(7) 0.22087(9) 0.0330(4) Uani d 1 . .
    H H22A 0.9675 0.7342 0.2100 0.040 Uiso calc 1 . .
    H H22B 0.7338 0.6930 0.1829 0.040 Uiso calc 1 . .
loop_
    _atom_site_aniso_label
    _atom_site_aniso_U_11
    _atom_site_aniso_U_22
    _atom_site_aniso_U_33
    _atom_site_aniso_U_12
    _atom_site_aniso_U_13
    _atom_site_aniso_U_23
    S1 0.0490(3) 0.0229(2) 0.0269(2) 0.00344(17) -0.01520(19) -0.00436(15)
    O1 0.0388(7) 0.0389(7) 0.0241(6) 0.0151(5) -0.0018(5) 0.0060(5)
    O2 0.0332(7) 0.0394(7) 0.0213(6) 0.0014(5) -0.0020(5) 0.0078(5)
    O3 0.0397(7) 0.0296(6) 0.0195(6) 0.0054(5) 0.0023(5) -0.0006(5)
    O4 0.0700(10) 0.0286(7) 0.0385(8) 0.0144(6) -0.0250(7) 0.0000(6)
    N1 0.0338(8) 0.0220(6) 0.0172(6) 0.0042(5) -0.0053(5) -0.0024(5)
    N2 0.0373(8) 0.0222(6) 0.0193(7) 0.0057(6) -0.0067(6) -0.0019(5)
    C1 0.0280(9) 0.0206(7) 0.0213(8) 0.0010(6) -0.0042(6) 0.0018(6)
    C2 0.0275(9) 0.0209(7) 0.0220(8) 0.0015(6) -0.0007(6) -0.0007(6)
    C3 0.0254(8) 0.0219(7) 0.0200(8) -0.0018(6) -0.0013(6) 0.0014(6)
    C4 0.0271(9) 0.0251(8) 0.0236(8) 0.0019(6) -0.0029(6) 0.0040(6)
    C5 0.0310(9) 0.0315(9) 0.0262(9) 0.0087(7) 0.0010(7) 0.0005(7)
    C6 0.0317(9) 0.0291(8) 0.0185(8) 0.0032(7) 0.0010(6) -0.0006(6)
    C7 0.0271(9) 0.0231(7) 0.0231(8) -0.0051(6) -0.0005(6) 0.0013(6)
    C8 0.0461(11) 0.0347(9) 0.0216(9) 0.0007(8) 0.0059(8) -0.0030(7)
    C9 0.0301(9) 0.0228(7) 0.0175(7) 0.0012(6) -0.0018(6) -0.0013(6)
    C10 0.0413(10) 0.0240(8) 0.0253(9) 0.0047(7) -0.0066(7) -0.0003(7)
    C11 0.0498(12) 0.0216(8) 0.0293(9) 0.0050(7) -0.0116(8) -0.0010(7)
    S2 0.0378(3) 0.0296(2) 0.0314(2) 0.01298(17) 0.00235(18) 0.00021(17)
    O5 0.0353(7) 0.0344(6) 0.0237(6) 0.0065(5) 0.0015(5) -0.0028(5)
    O6 0.0347(7) 0.0282(6) 0.0317(7) 0.0084(5) 0.0001(5) -0.0025(5)
    O7 0.0455(8) 0.0370(7) 0.0250(6) 0.0180(6) -0.0089(5) -0.0021(5)
    O8 0.0466(8) 0.0390(7) 0.0250(6) 0.0061(6) -0.0015(5) 0.0053(5)
    N3 0.0309(8) 0.0236(7) 0.0253(7) 0.0076(6) -0.0014(6) 0.0039(5)
    N4 0.0316(8) 0.0259(7) 0.0242(7) 0.0052(6) -0.0002(6) 0.0011(5)
    C12 0.0265(9) 0.0217(7) 0.0250(8) 0.0011(6) 0.0018(6) 0.0017(6)
    C13 0.0264(9) 0.0244(8) 0.0218(8) 0.0001(6) -0.0022(6) 0.0003(6)
    C14 0.0242(8) 0.0220(7) 0.0233(8) -0.0011(6) -0.0016(6) 0.0008(6)
    C15 0.0262(9) 0.0244(8) 0.0241(8) -0.0024(6) 0.0017(6) -0.0001(6)
    C16 0.0316(9) 0.0330(9) 0.0206(8) -0.0009(7) -0.0015(7) 0.0027(6)
    C17 0.0280(9) 0.0289(8) 0.0257(9) 0.0023(7) -0.0016(7) 0.0070(7)
    C18 0.0288(9) 0.0230(8) 0.0265(9) 0.0004(6) -0.0028(7) -0.0017(6)
    C19 0.0601(14) 0.0448(12) 0.0338(11) 0.0248(10) -0.0156(9) 0.0000(8)
    C20 0.0255(8) 0.0212(7) 0.0282(9) 0.0025(6) -0.0003(6) -0.0017(6)
    C21 0.0317(9) 0.0272(8) 0.0260(9) -0.0015(7) -0.0026(7) -0.0026(7)
    C22 0.0344(10) 0.0375(10) 0.0272(9) 0.0069(8) 0.0002(7) -0.0032(7)
_geom_special_details
;
All e.s.d.'s (except the e.s.d. in the dihedral angle between two l.s. planes)
are estimated using the full covariance matrix. The cell e.s.d.'s are taken
into account individually in the estimation of e.s.d.'s in distances, angles
and torsion angles; correlations between e.s.d.'s in cell parameters are only
used when they are defined by crystal symmetry. An approximate (isotropic)
treatment of cell e.s.d.'s is used for estimating e.s.d.'s involving l.s.
planes.
;
loop_
    _geom_bond_atom_site_label_1
    _geom_bond_atom_site_label_2
    _geom_bond_site_symmetry_2
    _geom_bond_distance
    _geom_bond_publ_flag
    S1 C9 . 1.7500(16) ?
    S1 C11 . 1.8043(17) ?
    O1 C4 . 1.353(2) ?
    O1 H1A . 0.8400 ?
    O2 C7 . 1.221(2) ?
    O3 C7 . 1.331(2) ?
    O3 C8 . 1.452(2) ?
    O4 C10 . 1.221(2) ?
    N1 C9 . 1.319(2) ?
    N1 C1 . 1.422(2) ?
    N1 H1N . 0.9099 ?
    N2 C9 . 1.333(2) ?
    N2 C10 . 1.367(2) ?
    C1 C2 . 1.378(2) ?
    C1 C6 . 1.394(2) ?
    C2 C3 . 1.406(2) ?
    C2 H2 . 0.9500 ?
    C3 C4 . 1.403(2) ?
    C3 C7 . 1.473(2) ?
    C4 C5 . 1.395(2) ?
    C5 C6 . 1.374(2) ?
    C5 H5 . 0.9500 ?
    C6 H6 . 0.9500 ?
    C8 H8A . 0.9800 ?
    C8 H8B . 0.9800 ?
    C8 H8C . 0.9800 ?
    C10 C11 . 1.520(2) ?
    C11 H11A . 0.9900 ?
    C11 H11B . 0.9900 ?
    S2 C20 . 1.7585(16) ?
    S2 C22 . 1.7933(19) ?
    O5 C15 . 1.354(2) ?
    O5 H5A . 0.8400 ?
    O6 C18 . 1.220(2) ?
    O7 C18 . 1.331(2) ?
    O7 C19 . 1.440(2) ?
    O8 C21 . 1.220(2) ?
    N3 C20 . 1.331(2) ?
    N3 C12 . 1.422(2) ?
    N3 H3N . 0.9098 ?
    N4 C20 . 1.312(2) ?
    N4 C21 . 1.373(2) ?
    C12 C13 . 1.377(2) ?
    C12 C17 . 1.401(2) ?
    C13 C14 . 1.398(2) ?
    C13 H13 . 0.9500 ?
    C14 C15 . 1.401(2) ?
    C14 C18 . 1.477(2) ?
    C15 C16 . 1.392(2) ?
    C16 C17 . 1.377(2) ?
    C16 H16 . 0.9500 ?
    C17 H17 . 0.9500 ?
    C19 H19A . 0.9800 ?
    C19 H19B . 0.9800 ?
    C19 H19C . 0.9800 ?
    C21 C22 . 1.526(2) ?
    C22 H22A . 0.9900 ?
    C22 H22B . 0.9900 ?
loop_
    _geom_angle_atom_site_label_1
    _geom_angle_atom_site_label_2
    _geom_angle_atom_site_label_3
    _geom_angle_site_symmetry_1
    _geom_angle_site_symmetry_3
    _geom_angle
    _geom_angle_publ_flag
    C9 S1 C11 . . 89.67(8) ?
    C4 O1 H1A . . 105.4 ?
    C7 O3 C8 . . 116.14(13) ?
    C9 N1 C1 . . 127.82(14) ?
    C9 N1 H1N . . 116.1 ?
    C1 N1 H1N . . 116.0 ?
    C9 N2 C10 . . 112.07(14) ?
    C2 C1 C6 . . 119.94(15) ?
    C2 C1 N1 . . 123.06(15) ?
    C6 C1 N1 . . 116.70(14) ?
    C1 C2 C3 . . 120.12(15) ?
    C1 C2 H2 . . 119.9 ?
    C3 C2 H2 . . 119.9 ?
    C4 C3 C2 . . 119.52(15) ?
    C4 C3 C7 . . 119.59(14) ?
    C2 C3 C7 . . 120.85(15) ?
    O1 C4 C5 . . 117.43(15) ?
    O1 C4 C3 . . 123.12(15) ?
    C5 C4 C3 . . 119.44(15) ?
    C6 C5 C4 . . 120.33(16) ?
    C6 C5 H5 . . 119.8 ?
    C4 C5 H5 . . 119.8 ?
    C5 C6 C1 . . 120.63(15) ?
    C5 C6 H6 . . 119.7 ?
    C1 C6 H6 . . 119.7 ?
    O2 C7 O3 . . 123.05(15) ?
    O2 C7 C3 . . 123.57(16) ?
    O3 C7 C3 . . 113.38(14) ?
    O3 C8 H8A . . 109.5 ?
    O3 C8 H8B . . 109.5 ?
    H8A C8 H8B . . 109.5 ?
    O3 C8 H8C . . 109.5 ?
    H8A C8 H8C . . 109.5 ?
    H8B C8 H8C . . 109.5 ?
    N1 C9 N2 . . 119.84(14) ?
    N1 C9 S1 . . 122.80(12) ?
    N2 C9 S1 . . 117.33(12) ?
    O4 C10 N2 . . 123.68(16) ?
    O4 C10 C11 . . 121.66(15) ?
    N2 C10 C11 . . 114.66(14) ?
    C10 C11 S1 . . 106.27(11) ?
    C10 C11 H11A . . 110.5 ?
    S1 C11 H11A . . 110.5 ?
    C10 C11 H11B . . 110.5 ?
    S1 C11 H11B . . 110.5 ?
    H11A C11 H11B . . 108.7 ?
    C20 S2 C22 . . 89.28(8) ?
    C15 O5 H5A . . 106.6 ?
    C18 O7 C19 . . 116.99(14) ?
    C20 N3 C12 . . 127.20(14) ?
    C20 N3 H3N . . 115.5 ?
    C12 N3 H3N . . 116.7 ?
    C20 N4 C21 . . 111.24(14) ?
    C13 C12 C17 . . 119.54(15) ?
    C13 C12 N3 . . 123.18(15) ?
    C17 C12 N3 . . 117.27(14) ?
    C12 C13 C14 . . 120.16(15) ?
    C12 C13 H13 . . 119.9 ?
    C14 C13 H13 . . 119.9 ?
    C13 C14 C15 . . 120.37(15) ?
    C13 C14 C18 . . 119.84(15) ?
    C15 C14 C18 . . 119.78(15) ?
    O5 C15 C16 . . 117.68(15) ?
    O5 C15 C14 . . 123.66(15) ?
    C16 C15 C14 . . 118.66(15) ?
    C17 C16 C15 . . 120.89(16) ?
    C17 C16 H16 . . 119.6 ?
    C15 C16 H16 . . 119.6 ?
    C16 C17 C12 . . 120.36(16) ?
    C16 C17 H17 . . 119.8 ?
    C12 C17 H17 . . 119.8 ?
    O6 C18 O7 . . 123.49(15) ?
    O6 C18 C14 . . 124.10(15) ?
    O7 C18 C14 . . 112.39(14) ?
    O7 C19 H19A . . 109.5 ?
    O7 C19 H19B . . 109.5 ?
    H19A C19 H19B . . 109.5 ?
    O7 C19 H19C . . 109.5 ?
    H19A C19 H19C . . 109.5 ?
    H19B C19 H19C . . 109.5 ?
    N4 C20 N3 . . 124.96(15) ?
    N4 C20 S2 . . 118.27(13) ?
    N3 C20 S2 . . 116.77(12) ?
    O8 C21 N4 . . 124.13(17) ?
    O8 C21 C22 . . 120.97(16) ?
    N4 C21 C22 . . 114.89(15) ?
    C21 C22 S2 . . 106.04(12) ?
    C21 C22 H22A . . 110.5 ?
    S2 C22 H22A . . 110.5 ?
    C21 C22 H22B . . 110.5 ?
    S2 C22 H22B . . 110.5 ?
    H22A C22 H22B . . 108.7 ?
loop_
    _geom_torsion_atom_site_label_1
    _geom_torsion_atom_site_label_2
    _geom_torsion_atom_site_label_3
    _geom_torsion_atom_site_label_4
    _geom_torsion_site_symmetry_1
    _geom_torsion_site_symmetry_2
    _geom_torsion_site_symmetry_3
    _geom_torsion_site_symmetry_4
    _geom_torsion
    _geom_torsion_publ_flag
    C9 N1 C1 C2 . . . . 47.7(3) ?
    C9 N1 C1 C6 . . . . -138.67(18) ?
    C6 C1 C2 C3 . . . . 1.2(2) ?
    N1 C1 C2 C3 . . . . 174.71(15) ?
    C1 C2 C3 C4 . . . . -1.5(2) ?
    C1 C2 C3 C7 . . . . -179.19(15) ?
    C2 C3 C4 O1 . . . . -178.04(15) ?
    C7 C3 C4 O1 . . . . -0.3(2) ?
    C2 C3 C4 C5 . . . . 1.3(2) ?
    C7 C3 C4 C5 . . . . 178.98(15) ?
    O1 C4 C5 C6 . . . . 178.58(16) ?
    C3 C4 C5 C6 . . . . -0.8(3) ?
    C4 C5 C6 C1 . . . . 0.5(3) ?
    C2 C1 C6 C5 . . . . -0.7(3) ?
    N1 C1 C6 C5 . . . . -174.61(16) ?
    C8 O3 C7 O2 . . . . 1.9(2) ?
    C8 O3 C7 C3 . . . . -177.46(14) ?
    C4 C3 C7 O2 . . . . 3.0(2) ?
    C2 C3 C7 O2 . . . . -179.34(16) ?
    C4 C3 C7 O3 . . . . -177.66(14) ?
    C2 C3 C7 O3 . . . . 0.0(2) ?
    C1 N1 C9 N2 . . . . -178.03(16) ?
    C1 N1 C9 S1 . . . . 4.4(3) ?
    C10 N2 C9 N1 . . . . -176.80(16) ?
    C10 N2 C9 S1 . . . . 0.9(2) ?
    C11 S1 C9 N1 . . . . 176.98(16) ?
    C11 S1 C9 N2 . . . . -0.60(15) ?
    C9 N2 C10 O4 . . . . 179.11(19) ?
    C9 N2 C10 C11 . . . . -0.7(2) ?
    O4 C10 C11 S1 . . . . -179.56(17) ?
    N2 C10 C11 S1 . . . . 0.3(2) ?
    C9 S1 C11 C10 . . . . 0.17(14) ?
    C20 N3 C12 C13 . . . . 22.3(3) ?
    C20 N3 C12 C17 . . . . -156.84(17) ?
    C17 C12 C13 C14 . . . . 0.0(2) ?
    N3 C12 C13 C14 . . . . -179.07(15) ?
    C12 C13 C14 C15 . . . . -0.9(2) ?
    C12 C13 C14 C18 . . . . 177.82(15) ?
    C13 C14 C15 O5 . . . . -179.17(15) ?
    C18 C14 C15 O5 . . . . 2.1(2) ?
    C13 C14 C15 C16 . . . . 1.1(2) ?
    C18 C14 C15 C16 . . . . -177.59(15) ?
    O5 C15 C16 C17 . . . . 179.77(15) ?
    C14 C15 C16 C17 . . . . -0.5(3) ?
    C15 C16 C17 C12 . . . . -0.4(3) ?
    C13 C12 C17 C16 . . . . 0.6(3) ?
    N3 C12 C17 C16 . . . . 179.74(15) ?
    C19 O7 C18 O6 . . . . -3.5(3) ?
    C19 O7 C18 C14 . . . . 178.15(16) ?
    C13 C14 C18 O6 . . . . 177.39(16) ?
    C15 C14 C18 O6 . . . . -3.9(3) ?
    C13 C14 C18 O7 . . . . -4.2(2) ?
    C15 C14 C18 O7 . . . . 174.46(15) ?
    C21 N4 C20 N3 . . . . 176.22(16) ?
    C21 N4 C20 S2 . . . . -3.0(2) ?
    C12 N3 C20 N4 . . . . -6.2(3) ?
    C12 N3 C20 S2 . . . . 172.97(13) ?
    C22 S2 C20 N4 . . . . 4.75(15) ?
    C22 S2 C20 N3 . . . . -174.50(14) ?
    C20 N4 C21 O8 . . . . 179.46(17) ?
    C20 N4 C21 C22 . . . . -1.1(2) ?
    O8 C21 C22 S2 . . . . -176.26(15) ?
    N4 C21 C22 S2 . . . . 4.23(19) ?
    C20 S2 C22 C21 . . . . -4.54(13) ?
loop_
    _geom_hbond_atom_site_label_D
    _geom_hbond_atom_site_label_H
    _geom_hbond_atom_site_label_A
    _geom_hbond_site_symmetry_A
    _geom_hbond_distance_DH
    _geom_hbond_distance_HA
    _geom_hbond_distance_DA
    _geom_hbond_angle_DHA
    _geom_hbond_publ_flag
    O1 H1A O2 . 0.84 1.87 2.6287(18) 150 yes
    O5 H5A O6 . 0.84 1.92 2.6619(18) 147 yes
    N1 H1N N2 3_566 0.91 1.96 2.8624(19) 175 yes
    N3 H3N O4 1_655 0.91 1.97 2.8703(18) 170 yes
    C11 H11A O8 4_476 0.99 2.39 3.371(2) 171 yes
    C5 H5 S2 3_766 0.95 2.71 3.5043(18) 141 yes
_shelx_hkl_file
;
   1   0   0  306.97    8.70
   2   0   0  280.87    9.00
  -2   0   0  308.87    8.90
  -3   0   0 1220.88   33.60
  -4   0   0   71.29    3.60
  -4   0   0   66.99    4.00
  -5   0   0  174.98    6.30
   1  -1   0  213.48    6.10
   1   1   0  201.58    6.00
   2  -1   0   54.39    2.80
   2   1   0   54.79    2.60
  -2   1   0   53.69    2.40
   2   1   0   57.89    2.80
  -3  -1   0   15.80    2.00
  -3   1   0   16.00    1.80
  -3   1   0   16.50    3.50
  -4  -1   0   42.10    3.60
  -4  -1   0   44.90    2.90
  -4   1   0   43.30    3.00
  -4   1   0   49.10    3.50
  -5  -1   0   15.50    3.00
  -5   1   0   21.10    2.90
   0  -2   0   12.20    0.40
   0   2   0   11.90    0.40
   1  -2   0  186.78    5.50
   1   2   0  182.18    5.30
   1   2   0  181.68    5.30
   2  -2   0  280.67    8.70
   2   2   0  271.57    8.40
   2   2   0  287.27    8.60
  -2   2   0  270.77    8.10
  -3  -2   0   32.70    2.70
  -3   2   0   34.70    2.30
  -3   2   0   37.40    3.60
   3   2   0   42.10    6.70
  -4  -2   0  111.49    4.50
  -4  -2   0  110.59    5.20
  -4   2   0  102.19    5.00
  -4   2   0  105.79    4.40
  -5  -2   0    5.30    2.00
  -5   2   0    3.20    1.50
   0  -3   0   -0.20    0.10
   1  -3   0   16.90    1.00
   1   3   0   17.10    1.00
  -1   3   0   16.50    1.00
   1   3   0   16.00    0.90
   2  -3   0  269.87    8.50
   2   3   0  270.37    8.30
   2   3   0  258.87    8.10
  -2   3   0  265.77    7.80
   3   3   0  201.48    8.80
  -3   3   0  193.78    7.00
  -3   3   0  213.48    6.50
  -4  -3   0  150.98    5.40
  -4  -3   0  138.19    6.00
  -4   3   0  141.59    5.60
  -4   3   0  141.39    5.30
  -5   3   0    7.80    1.60
   0  -4   0   91.29    2.70
   0   4   0   91.69    2.70
   1  -4   0 3775.32  101.29
   1   4   0 3754.02  101.39
  -1   4   0 3731.23  101.09
   2  -4   0  615.44   17.90
   2   4   0  616.44   17.60
  -2   4   0  613.44   17.20
   2   4   0  631.44   17.60
  -3  -4   0   25.90    2.70
  -3   4   0   31.70    2.10
  -3   4   0   29.50    3.10
   3   4   0   22.80    3.70
  -4  -4   0    6.60    2.50
  -4  -4   0   12.00    2.10
  -4   4   0   12.20    2.10
  -4   4   0   15.00    2.90
  -5   4   0   12.60    2.40
   0  -5   0   -0.50    0.20
   0   5   0   -0.70    0.20
   1  -5   0 2635.64   66.09
  -1   5   0 2375.16   65.99
   1   5   0 2321.17   65.99
   2  -5   0   34.00    2.60
   2   5   0   30.50    2.30
   2   5   0   30.50    2.20
  -2   5   0   30.10    1.90
  -3  -5   0   39.20    2.80
  -3   5   0   44.20    2.30
  -3   5   0   44.90    3.40
   3   5   0   42.30    6.10
  -4  -5   0    8.50    2.10
  -4  -5   0    6.20    2.50
  -4   5   0    4.10    1.30
  -4   5   0    7.30    1.80
  -5   5   0   -0.80    1.30
   0  -6   0  323.67    8.90
   0   6   0  320.37    8.90
   1  -6   0 4270.97  111.29
   1   6   0 4013.90  111.09
  -1   6   0 4122.29  112.49
   2  -6   0  548.55   16.40
   2   6   0  557.44   15.80
  -2   6   0  555.54   15.50
   2   6   0  548.65   15.90
  -3  -6   0    3.00    2.90
  -3  -6   0    1.40    1.80
  -3  -6   0   -3.30    2.70
  -3  -6   0   -5.50    2.90
  -3   6   0    2.70    2.60
  -3   6   0    1.60    1.50
   3   6   0    3.70    3.60
  -3   6   0    1.90    1.10
  -4  -6   0   27.30    4.30
  -4   6   0   33.50    3.00
  -4   6   0   32.70    3.10
  -5   6   0   35.70    2.70
   0  -7   0    0.00    0.30
   0   7   0    0.00    0.20
   1  -7   0  731.93   24.50
  -1   7   0  911.41   23.70
   1   7   0  922.01   23.30
   2  -7   0   28.30    3.30
   2   7   0   37.90    2.40
  -2   7   0   29.20    1.80
   2   7   0   34.40    2.50
  -3  -7   0  287.77   10.20
  -3  -7   0  293.97    9.10
  -3  -7   0  282.07    9.70
  -3  -7   0  289.57    9.80
  -3   7   0  305.07    9.40
  -3   7   0  297.47    8.90
  -3   7   0  280.37    9.70
  -4   7   0   45.00    3.50
  -4   7   0   58.19    3.50
  -5   7   0    5.50    1.40
   0  -8   0 1167.08   31.50
   0   8   0 1165.98   31.50
   1  -8   0   49.00    2.20
  -1   8   0   49.00    2.20
   1   8   0   48.60    1.80
   2   8   0  365.36   10.70
  -2   8   0  358.96   10.50
   2   8   0  357.56   10.80
  -3  -8   0   19.90    3.70
  -3  -8   0   21.90    4.10
  -3  -8   0   21.40    4.20
  -3   8   0   22.80    2.00
  -3   8   0   24.80    2.80
  -3   8   0   15.40    2.60
  -4   8   0   40.60    3.10
  -4   8   0   39.00    2.80
  -5   8   0    1.40    1.10
   0  -9   0    0.10    0.40
   0   9   0   -0.30    0.30
   1  -9   0 1761.12   47.50
  -1   9   0 1719.13   47.40
   1   9   0 1740.03   46.90
   2   9   0   37.30    2.50
   2   9   0   31.70    2.70
  -2   9   0   32.10    2.00
  -3  -9   0   16.10    3.40
  -3  -9   0   14.10    3.90
  -3  -9   0   16.40    2.60
  -3   9   0   14.70    2.60
  -3   9   0   20.60    3.80
  -3   9   0   15.30    2.10
  -4  -9   0    5.60    2.40
  -4  -9   0    0.60    2.30
  -4   9   0    3.20    1.40
  -4   9   0    2.70    1.50
  -5   9   0    9.60    1.90
   0 -10   0  457.45   12.70
   0  10   0  459.55   12.70
   1 -10   0  320.17    9.30
   1  10   0  308.77    8.60
  -1  10   0  309.77    9.20
  -1  10   0  294.17    9.00
  -2  10   0 1921.01   53.59
   2  10   0 2027.40   53.79
  -3 -10   0  360.96   11.40
  -3 -10   0  349.77   11.20
  -3 -10   0  356.86   11.30
  -3  10   0  360.76   11.20
  -3  10   0  349.87   11.10
  -4 -10   0    8.40    2.40
  -4 -10   0    1.70    2.20
  -4  10   0    7.50    1.70
  -5  10   0   52.29    2.80
   0 -11   0   -0.60    0.50
   0  11   0    0.20    0.50
   1 -11   0   67.49    3.30
  -2 -11   0  764.12   20.50
  -2  11   0  655.33   19.80
  -2  11   0  661.53   19.40
  -3 -11   0  116.39    5.40
  -3 -11   0  110.89    5.00
  -3 -11   0  114.49    5.30
  -3  11   0  123.49    5.30
  -3  11   0  113.29    4.40
  -3  11   0  115.09    4.80
  -4 -11   0   20.00    4.30
  -4 -11   0   10.90    2.30
  -4 -11   0    7.60    2.10
  -4  11   0    9.40    2.40
  -5  11   0    8.30    1.80
   0 -12   0    7.40    1.30
   0  12   0    8.80    1.10
   1 -12   0  138.69    5.30
  -2 -12   0   46.20    3.40
  -2 -12   0   48.00    3.80
  -2 -12   0   45.90    4.00
  -2  12   0   51.29    3.90
  -2  12   0   49.40    3.20
  -2  12   0   55.09    2.60
  -3 -12   0  211.18    8.20
  -3 -12   0  233.78    8.10
  -3 -12   0  234.08    8.70
  -3  12   0  244.08    8.10
  -3  12   0  235.88    7.60
  -3  12   0  234.98    7.90
  -4 -12   0   13.60    3.10
  -4 -12   0   16.30    3.60
  -4 -12   0    6.70    2.50
  -4  12   0   11.50    2.40
  -5  12   0   18.40    1.90
   0 -13   0    0.00    0.80
   1 -13   0  153.38    6.10
  -2 -13   0  556.34   16.00
  -2 -13   0  531.75   15.90
  -2 -13   0  535.75   16.00
  -2  13   0  550.54   15.90
  -2  13   0  530.45   15.90
  -3 -13   0  184.68    6.70
  -3 -13   0  186.28    7.00
  -3 -13   0  184.08    6.80
  -3  13   0  190.58    6.70
  -3  13   0  190.18    7.00
  -4 -13   0   -0.50    2.20
  -4 -13   0   -3.30    2.10
  -4 -13   0   -0.70    1.70
  -4  13   0   -1.40    1.20
   5 -13   0    0.40    1.30
  -5  13   0    0.40    0.90
  -2 -14   0   10.70    2.70
  -2 -14   0   16.80    3.10
  -2 -14   0   10.00    2.40
  -2  14   0    9.20    1.90
  -2  14   0    9.30    2.40
  -3 -14   0    0.30    1.50
  -3 -14   0    2.00    1.80
  -3 -14   0   -0.10    1.70
  -3  14   0    1.30    1.40
  -3  14   0   -0.40    1.80
  -4 -14   0   24.60    3.70
  -4 -14   0   25.10    3.50
  -4  14   0   25.40    2.50
   5 -14   0   87.69    3.60
  -5  14   0   86.49    3.40
  -1 -15   0   -0.60    1.80
  -1 -15   0    2.70    1.80
   1 -15   0    1.40    1.40
  -1 -15   0    1.00    1.70
  -1  15   0    1.50    2.00
  -2 -15   0   22.10    3.20
  -2 -15   0   25.60    2.80
  -2 -15   0   21.00    2.80
  -2  15   0   25.40    3.00
  -2  15   0   20.40    2.70
  -3 -15   0    4.10    1.80
  -3 -15   0    6.20    2.00
  -3 -15   0    5.20    1.70
  -3  15   0    4.10    1.60
  -3  15   0    5.20    1.90
  -4 -15   0   21.90    2.70
  -4 -15   0   19.40    3.50
  -4 -15   0   24.30    3.40
  -5  15   0    2.80    1.10
   0 -16   0   89.49    4.70
   0 -16   0   87.99    4.20
  -1 -16   0  143.59    5.90
  -1 -16   0  152.68    5.80
  -1 -16   0  153.78    5.70
   1 -16   0  148.79    5.30
  -1  16   0  151.68    5.90
  -2 -16   0   90.59    4.40
  -2 -16   0   91.39    4.20
  -2 -16   0   90.49    4.40
  -2  16   0   84.19    4.00
  -2  16   0   85.99    4.30
  -3 -16   0   75.19    4.00
  -3 -16   0   74.79    4.20
  -3 -16   0   79.79    4.20
  -3  16   0   81.59    4.00
  -3  16   0   79.59    4.20
  -4 -16   0   19.10    3.10
  -4 -16   0    6.90    1.50
  -4 -16   0    6.60    1.90
  -4  16   0    8.60    2.00
  -5  16   0    0.50    0.80
   0 -17   0    0.80    1.80
   0  17   0   -2.20    2.00
   1 -17   0  631.04   18.00
  -1 -17   0  647.74   18.40
  -1 -17   0  634.14   18.50
  -1 -17   0  654.73   18.50
   1 -17   0  596.94   18.70
  -1  17   0  630.74   18.40
  -2 -17   0  467.75   14.10
  -2 -17   0  470.95   14.00
  -2  17   0  455.85   14.40
  -2  17   0  465.25   13.90
  -3 -17   0   45.00    3.40
  -3 -17   0   44.30    3.70
  -3 -17   0   47.40    3.40
  -3  17   0   45.80    3.10
  -3  17   0   38.30    3.40
  -4 -17   0   30.70    2.70
  -4 -17   0   32.90    3.10
  -4 -17   0   36.50    3.40
   4 -17   0   29.70    2.60
  -4  17   0   34.10    2.90
  -5  17   0    1.20    0.90
   0 -18   0  172.38    6.50
   0 -18   0  161.48    7.20
   0  18   0  169.28    6.50
   1 -18   0   13.40    2.80
  -1 -18   0   13.20    2.60
  -1 -18   0   11.60    2.50
  -1 -18   0   14.40    2.70
   1 -18   0   11.60    2.70
  -1  18   0   14.40    2.80
  -1  18   0   12.70    2.40
  -2 -18   0  252.97    8.40
  -2 -18   0  247.38    8.50
   2 -18   0  246.48    8.10
  -2 -18   0  249.97    8.40
  -2  18   0  249.68    8.30
  -2  18   0  247.78    8.30
  -3 -18   0   47.10    3.50
   3 -18   0   49.80    3.10
  -3 -18   0   48.20    3.40
  -3 -18   0   50.29    3.20
  -3  18   0   46.20    3.30
  -3  18   0   50.59    3.20
  -4 -18   0    0.90    1.50
  -4 -18   0    1.00    1.20
   4 -18   0    0.10    1.70
  -4  18   0    1.60    1.10
   0 -19   0    5.20    3.10
   0 -19   0    1.50    1.90
   0  19   0    2.50    2.10
  -1 -19   0   11.10    2.90
   1 -19   0    9.30    2.70
   1 -19   0    9.00    2.10
  -1  19   0    7.80    1.80
  -2 -19   0   68.79    3.80
  -2 -19   0   64.69    3.80
   2 -19   0   66.29    3.60
  -2 -19   0   63.89    3.60
  -2  19   0   65.79    3.60
  -2  19   0   62.89    3.60
  -3 -19   0   10.40    2.60
   3 -19   0    9.00    1.80
  -3 -19   0    9.70    1.90
  -3 -19   0    9.20    2.20
  -3  19   0    9.90    1.90
  -3  19   0    7.60    1.60
  -4 -19   0   18.90    2.20
  -4 -19   0   18.00    2.60
   4 -19   0   19.30    2.50
  -4  19   0   19.40    1.90
   0 -20   0  184.58    8.10
   0  20   0  202.78    7.10
  -1 -20   0   19.20    3.00
  -1 -20   0   19.40    2.60
   1 -20   0   22.50    4.70
  -1 -20   0   22.20    2.80
  -1  20   0   16.40    2.90
  -1  20   0   19.50    2.70
  -2 -20   0   95.29    4.60
  -2 -20   0   85.79    4.30
  -2 -20   0   93.09    4.30
   2 -20   0   99.69    4.30
  -2  20   0   96.39    4.30
  -2  20   0   96.39    4.40
  -3 -20   0  123.69    5.20
  -3 -20   0  123.39    5.60
   3 -20   0  125.99    4.90
  -3  20   0  123.09    5.00
  -4 -20   0   15.50    2.40
   4 -20   0   24.60    2.70
  -4 -20   0   18.10    2.00
  -4  20   0   18.40    2.30
   0 -21   0   -1.20    1.80
   0  21   0    2.60    2.00
  -1 -21   0  279.07    9.20
  -1 -21   0  278.17    9.20
   1 -21   0  274.87    9.60
  -1  21   0  272.97    9.00
  -1  21   0  269.47    9.00
  -2 -21   0  247.98    8.20
  -2 -21   0  240.48    8.30
  -2 -21   0  241.78    8.50
   2 -21   0  247.78    8.10
  -2  21   0  246.18    8.20
  -2  21   0  249.88    8.20
  -3 -21   0    9.70    2.10
   3 -21   0   10.30    1.90
  -3 -21   0   11.10    2.20
  -3 -21   0   12.90    2.20
  -3  21   0    8.40    1.70
  -3  21   0   13.60    2.10
  -4 -21   0  158.28    5.20
  -4 -21   0  150.48    5.20
  -4  21   0  152.98    5.10
   0 -22   0  342.77   10.80
   0  22   0  328.87   10.70
  -1 -22   0    8.40    2.60
  -1 -22   0   12.10    2.80
   1 -22   0   15.60    3.80
  -1  22   0   10.10    1.90
  -1  22   0   13.80    2.50
   2 -22   0   90.79    4.50
  -2 -22   0   92.79    4.10
  -2 -22   0   86.29    4.20
  -2 -22   0   91.69    4.30
  -2  22   0   84.99    4.00
  -2  22   0   85.89    4.10
  -3 -22   0  141.39    5.40
   3 -22   0  134.99    6.00
  -3 -22   0  139.79    5.20
  -3  22   0  141.69    5.20
  -3  22   0  140.19    5.20
  -4  22   0    9.90    2.10
   0 -23   0    1.00    1.60
   0  23   0   -0.10    1.90
   1 -23   0   66.29    4.50
  -1 -23   0   61.69    3.80
  -1 -23   0   60.79    3.70
  -1  23   0   61.49    3.40
  -1  23   0   65.29    3.60
  -2 -23   0    3.10    1.40
  -2 -23   0    1.10    1.40
  -2  23   0    0.40    1.30
  -2  23   0    2.30    1.30
  -3 -23   0   77.89    3.50
  -3 -23   0   75.89    3.60
   3 -23   0   75.19    4.40
  -3  23   0   77.59    3.60
  -3  23   0   81.49    3.50
  -4 -23   0    1.80    1.00
  -4  23   0    0.80    0.80
   0 -24   0  297.17    9.70
   0  24   0  294.57    9.60
  -1 -24   0   43.90    3.10
  -1 -24   0   46.10    3.50
   1 -24   0   44.70    4.30
  -1  24   0   41.60    3.20
  -1  24   0   45.70    3.10
  -2 -24   0   31.50    2.60
  -2 -24   0   30.10    2.80
  -2  24   0   27.50    2.60
  -2  24   0   30.00    2.70
  -3 -24   0   17.30    1.90
  -3 -24   0   16.40    1.90
  -3  24   0   13.00    1.80
  -3  24   0   12.80    2.30
   0 -25   0    0.50    1.50
   0  25   0   -0.60    1.90
   0  25   0    0.30    1.10
  -1 -25   0    1.40    1.20
  -1  25   0    1.60    1.20
  -2 -25   0   15.20    2.30
  -2 -25   0    8.60    2.10
  -2  25   0   12.00    2.10
  -2  25   0   10.00    2.20
  -3 -25   0   22.00    2.60
  -3 -25   0   20.40    1.90
  -3  25   0   30.00    2.60
  -3  25   0   19.30    2.00
   0 -26   0    2.20    1.50
  -1 -26   0   26.90    2.90
  -1 -26   0   24.60    2.50
  -1  26   0   29.90    2.40
  -1  26   0   21.10    2.80
  -2 -26   0    8.20    1.90
  -2 -26   0    9.00    1.90
  -2  26   0   11.30    2.10
  -2  26   0    8.90    2.10
  -3 -26   0   13.00    2.50
  -3 -26   0    7.80    2.00
  -3  26   0    8.60    1.70
   0 -27   0   -0.10    1.40
   0  27   0    0.00    1.10
  -1 -27   0    4.10    1.90
  -1 -27   0    4.40    1.30
  -1  27   0    3.90    1.10
  -1  27   0    6.80    1.70
  -2 -27   0   36.30    2.50
  -2 -27   0   34.10    2.40
  -2  27   0   38.30    2.50
  -2  27   0   38.60    2.50
  -3 -27   0    1.20    0.90
  -3 -27   0    0.60    0.90
  -3  27   0   -0.30    1.20
   0 -28   0   27.60    2.60
   0  28   0   25.10    2.30
  -1 -28   0   29.80    2.30
   1  28   0   28.00    2.00
  -1  28   0   29.50    2.10
  -1  28   0   31.10    3.90
  -2 -28   0   64.29    2.80
  -2 -28   0   49.10    3.40
  -2  28   0   61.99    3.00
   2  28   0   62.69    2.60
   0 -29   0   -0.10    1.50
  -1 -29   0   49.30    2.60
   1  29   0   49.10    2.50
  -1  29   0   44.80    2.40
  -2 -29   0   -1.20    1.30
  -2 -29   0   -1.00    0.80
   2  29   0    1.30    0.90
  -2  29   0    0.70    1.00
   0  30   0  169.88    5.70
  -1 -30   0    1.60    1.00
  -1  30   0    1.00    1.00
   1  30   0    1.10    0.90
   0  31   0    0.10    0.70
   1  31   0   56.89    2.30
  -1  31   0   55.49    2.40
  -5   0   1    1.30    1.50
  -4   0   1   15.70    3.70
  -4   0   1    1.70    1.50
  -4   0   1    3.40    1.70
  -3   0   1   -0.10    1.20
  -3   0   1    5.40    2.00
   2   0  -1    0.10    0.70
   2   0  -1    0.90    1.00
   1   0  -1   -0.20    0.30
  -1   0  -1    0.20    0.30
   1   0   1    2.00    0.60
  -2   0  -1   -0.10    0.90
   2   0   1    0.10    0.80
  -3   0  -1   -0.50    1.00
  -4   0  -1   -0.10    2.10
  -4   0  -1   -0.20    1.40
  -5   0  -1   -0.40    1.80
  -5   0  -1    2.00    1.90
  -5  -1   1    7.90    1.70
  -5   1   1   12.80    2.60
  -4  -1   1   16.50    2.60
  -4  -1   1   17.60    3.00
  -4  -1   1   26.30    3.90
  -4   1   1   18.90    2.80
  -4   1   1   12.90    2.60
  -4   1   1   16.90    2.50
  -3  -1   1   16.50    3.50
  -3   1   1   11.20    1.90
  -3   1   1   12.60    2.90
   2  -1  -1   41.10    2.60
   2  -1  -1   42.60    2.20
   2   1  -1   42.60    2.50
  -2   1   1   42.80    2.20
   2   1  -1   44.30    2.50
   1  -1  -1 1079.59   29.70
   1   1  -1 1105.29   29.70
   0  -1  -1   23.20    0.70
   0  -1   1   22.50    0.80
   0   1   1   22.60    0.70
   0   1  -1   22.70    0.80
   1  -1   1   98.89    3.10
   1   1   1   94.39    3.00
  -1   1  -1   97.29    3.10
   2  -1   1  453.85   13.00
  -2  -1  -1  422.06   12.40
   2   1   1  445.26   12.90
  -2   1  -1  444.06   12.50
  -3  -1  -1   17.40    2.00
  -3   1  -1   15.50    1.80
  -4  -1  -1   74.29    4.50
  -4  -1  -1   77.29    3.60
  -4   1  -1   71.59    4.40
  -4   1  -1   79.49    3.60
  -5  -1  -1    2.00    2.00
  -5   1  -1   -1.20    1.60
  -5   1  -1    2.00    1.80
  -5  -2   1    2.90    1.70
  -5   2   1    0.80    1.40
  -4  -2   1   34.20    4.00
  -4  -2   1   33.30    3.40
  -4  -2   1   30.40    3.00
  -4   2   1   27.10    3.00
  -4   2   1   23.20    4.00
  -4   2   1   26.50    2.50
  -3  -2   1   12.50    2.10
  -3  -2   1   13.30    2.40
  -3   2   1   13.60    3.00
  -3   2   1   14.80    1.80
   2  -2  -1   99.69    3.80
   2  -2  -1   92.99    3.90
   2   2  -1   94.59    3.80
   2   2  -1   94.59    3.60
  -2   2   1   88.89    3.20
   1  -2  -1   44.30    1.70
   1   2  -1   40.70    1.60
   0  -2  -1  154.58    4.10
   0  -2   1  153.78    4.30
   0   2  -1  148.49    4.30
   0   2   1  146.79    4.10
   1  -2   1  415.86   12.20
   1   2   1  460.15   12.10
  -1   2  -1  432.56   12.40
   2  -2   1   16.70    1.90
  -2  -2  -1   14.10    1.70
  -2   2  -1   15.30    1.50
   2   2   1   17.20    1.90
  -3  -2  -1    4.10    1.30
   3   2   1   -1.30    2.40
  -3   2  -1    2.40    1.10
  -3   2  -1    2.00    2.30
  -4  -2  -1    7.20    1.60
  -4  -2  -1    5.30    2.30
  -4   2  -1    4.20    1.90
  -4   2  -1    6.90    1.60
  -5   2  -1    1.60    1.60
  -5   2  -1    0.30    1.70
  -5  -3   1    1.40    1.80
  -5   3   1    0.30    1.40
  -4  -3   1    1.40    2.20
  -4  -3   1    1.40    1.80
  -4  -3   1    1.20    1.90
  -4   3   1    2.00    1.70
  -4   3   1   -0.90    1.30
  -4   3   1    1.00    2.30
  -3  -3   1  138.79    6.00
  -3  -3   1  150.18    5.00
  -3   3   1  147.79    4.90
  -3   3   1  138.29    5.60
   2  -3  -1   54.39    2.90
   2   3  -1   52.89    2.70
   2   3  -1   53.99    2.80
  -2   3   1   55.69    2.40
   1  -3  -1  749.62   20.30
   1   3  -1  727.93   20.20
   0  -3  -1  471.35   12.80
   0  -3  -1  480.85   12.80
   0  -3   1  468.35   12.90
   0   3  -1  474.05   12.90
   1  -3   1   16.20    1.00
   1   3   1   15.20    0.80
  -1   3  -1   14.40    1.10
   2  -3   1   44.40    2.60
  -2   3  -1   41.10    2.10
   2   3   1   40.30    2.40
   2   3   1   40.10    2.20
  -3  -3  -1   59.49    2.90
  -3   3  -1   60.19    3.80
  -3   3  -1   62.39    2.70
   3   3   1   48.60    5.50
  -4  -3  -1   48.70    4.50
  -4  -3  -1   57.19    3.40
  -4   3  -1   57.39    3.80
  -4   3  -1   55.59    3.10
  -5   3  -1   10.70    2.80
  -5   3  -1    9.90    1.90
  -5  -4   1   84.09    4.40
  -5   4   1   94.99    4.00
  -4  -4   1   59.79    3.90
  -4  -4   1   61.09    4.20
  -4  -4   1   57.69    4.50
  -4   4   1   65.79    3.80
  -4   4   1   64.39    4.40
  -4   4   1   64.49    3.30
  -3  -4   1   22.40    4.40
  -3  -4   1   16.70    2.40
  -3  -4   1   14.10    2.50
  -3   4   1   16.20    1.80
  -3   4   1   19.50    3.00
  -3   4   1   15.50    4.20
   2  -4  -1  492.15   14.80
   2   4  -1  510.65   14.60
   2   4  -1  487.95   14.40
  -2   4   1  511.75   14.10
   1  -4  -1    2.90    0.80
   1   4  -1    2.30    0.70
   0  -4   1  251.87    7.00
   0  -4  -1  257.77    6.90
   0   4  -1  245.28    7.00
   1  -4   1 4698.63  127.29
  -1   4  -1 4867.61  127.69
   1   4   1 4497.75  126.59
   1   4   1 4730.33  127.09
   2  -4   1  736.03   21.50
   2   4   1  733.93   21.10
   2   4   1  757.52   21.20
  -2   4  -1  779.82   20.80
  -3  -4  -1  137.29    4.80
  -3   4  -1  133.89    4.80
   3   4   1  146.49    7.80
  -3   4  -1  131.69    5.40
  -4  -4  -1   29.60    3.00
  -4  -4  -1   21.10    3.10
  -4   4  -1   28.60    3.10
  -4   4  -1   29.10    2.40
  -5   4  -1   46.30    3.10
  -5   5   1    8.50    2.20
  -4  -5   1   97.39    5.10
  -4  -5   1   98.49    5.00
  -4   5   1   99.19    4.50
  -4   5   1   94.19    5.20
  -3  -5   1    3.30    2.50
  -3  -5   1    1.70    1.70
  -3  -5   1    8.00    2.40
  -3   5   1    5.10    1.20
  -3   5   1    4.00    2.30
   3   5  -1    1.00    4.10
  -3   5   1    3.40    1.60
   2  -5  -1   55.19    3.40
   2   5  -1   62.79    3.10
   2   5  -1   60.79    2.90
  -2   5   1   60.39    2.50
   1  -5  -1  548.15   15.30
   1   5  -1  546.15   15.10
   0  -5  -1  271.97    7.40
   0  -5   1  268.77    7.60
   0   5  -1  272.47    7.60
   1  -5   1 9350.56  256.47
  -1   5  -1 8833.82  256.47
   1   5   1 9843.42  255.87
   1   5   1 9999.00  255.97
   2  -5   1   62.19    3.50
   2   5   1   63.99    3.00
   2   5   1   59.99    2.80
  -2   5  -1   61.39    2.60
  -3  -5  -1    9.70    1.60
  -3   5  -1    8.30    1.60
  -3   5  -1   12.20    2.80
   3   5   1    3.80    3.30
  -4  -5  -1   47.00    3.40
  -4   5  -1   41.80    3.30
  -4   5  -1   38.30    2.70
  -5   5  -1    2.80    1.50
  -5   6   1   88.79    3.90
  -4  -6   1  143.29    6.20
  -4  -6   1  142.39    6.00
  -4   6   1  142.79    5.60
  -4   6   1  133.79    6.00
  -4   6   1  159.08    6.80
  -3  -6   1    5.50    2.70
  -3  -6   1    7.80    2.50
  -3  -6   1   12.50    3.00
  -3   6   1    9.00    1.80
  -3   6   1   15.00    3.60
  -3   6   1   10.20    1.70
   3   6  -1   14.90    4.60
   2  -6  -1  259.67    8.60
  -2   6   1  258.17    7.70
   2   6  -1  256.27    8.20
   2   6  -1  269.47    8.10
   1  -6  -1 2884.01   77.49
   1   6  -1 2862.71   77.29
   0  -6   1 3125.79   83.79
   0  -6  -1 3103.29   83.49
   0   6  -1 3078.39   84.19
   1  -6   1  128.89    4.20
   1   6   1  123.99    3.70
   1   6   1  124.59    3.70
  -1   6  -1  128.19    4.10
   2  -6   1  195.78    7.10
  -2  -6  -1  215.28    6.50
  -2   6  -1  194.38    6.10
   2   6   1  197.88    6.40
   2   6   1  192.68    6.40
  -3  -6  -1   23.00    3.50
  -3  -6  -1   28.00    4.70
  -3  -6  -1   23.30    2.50
  -3   6  -1   22.50    1.90
  -3   6  -1   25.10    3.00
  -4  -6  -1   10.50    2.30
  -4   6  -1   11.90    2.70
  -5   6  -1   99.19    4.10
  -5   7   1    1.40    1.10
  -4  -7   1    9.40    2.40
  -4  -7   1   10.90    2.50
  -4   7   1   11.60    2.50
  -4   7   1   10.30    2.40
  -4   7   1    9.30    2.10
  -3  -7   1  134.79    5.90
  -3  -7   1  132.29    5.80
  -3  -7   1  131.09    6.20
  -3   7   1  127.79    5.70
  -3   7   1  140.69    5.30
  -3   7   1  130.29    4.70
   2  -7  -1  424.06   13.30
  -2   7   1  434.06   12.40
   2   7  -1  438.36   12.80
   2   7  -1  436.86   12.70
   1  -7  -1    9.30    1.20
  -1  -7   1    9.20    1.00
   1   7  -1   10.50    0.90
   0  -7  -1  189.88    5.30
   0  -7   1  185.38    5.50
   0   7  -1  189.48    5.50
   1  -7   1  563.54   15.60
   1   7   1  545.35   15.00
  -1   7  -1  564.14   15.60
   1   7   1  532.75   15.00
  -2  -7  -1    1.30    1.30
   2  -7   1    2.20    1.50
  -2   7  -1    1.50    0.90
   2   7   1    1.20    0.90
   2   7   1    0.60    1.10
  -3  -7  -1   46.40    4.60
  -3  -7  -1   38.80    4.30
  -3  -7  -1   42.10    3.00
  -3   7  -1   42.60    2.40
  -3   7  -1   40.50    3.20
  -4   7  -1  102.59    4.30
  -4   7  -1  103.79    4.60
  -5   7  -1   10.40    2.30
  -5   8   1    4.20    1.30
  -4  -8   1    4.80    2.00
  -4  -8   1    6.60    2.40
  -4   8   1    2.80    1.40
  -4   8   1    5.70    1.70
  -4   8   1    2.90    2.20
  -3  -8   1   18.00    4.60
  -3  -8   1   20.30    3.40
  -3  -8   1   21.20    4.70
  -3  -8   1   25.40    3.50
  -3   8   1   17.20    2.60
  -3   8   1   22.50    2.00
  -3   8   1   23.10    3.60
  -2   8   1  325.07    9.60
   2   8  -1  329.97   10.10
   2   8  -1  335.57   10.10
   1  -8  -1  978.20   26.60
   1   8  -1  948.81   26.30
   0  -8  -1  582.44   15.30
   0  -8   1  562.14   15.60
   0   8  -1  549.15   15.50
   1  -8   1  714.83   20.10
   1   8   1  724.33   19.40
   1   8   1  715.53   19.40
  -1   8  -1  721.23   20.10
  -2  -8  -1    8.60    1.50
   2   8   1    6.20    1.20
   2   8   1    8.50    1.30
  -2   8  -1    7.40    1.40
  -3  -8  -1  194.18    7.40
  -3  -8  -1  190.28    7.10
  -3  -8  -1  196.08    6.50
  -3  -8  -1  183.68    7.50
  -3   8  -1  192.68    6.80
  -3   8  -1  192.28    6.30
  -4   8  -1    8.90    2.40
  -4   8  -1    3.40    1.30
  -5   8  -1    5.10    1.30
  -5   9   1    1.90    1.10
  -4  -9   1   85.49    4.60
  -4  -9   1   90.39    5.10
  -4  -9   1   88.09    5.40
  -4   9   1   86.09    4.60
  -4   9   1   86.59    4.20
  -3  -9   1   58.09    4.10
  -3  -9   1   55.19    5.10
  -3  -9   1   62.69    3.90
  -3  -9   1   53.49    4.90
  -3   9   1   62.59    4.00
  -3   9   1   58.69    3.50
  -3   9   1   59.89    3.00
  -2   9   1  106.09    3.70
   2   9  -1  101.69    4.60
   2   9  -1  104.79    4.30
   1  -9  -1  133.09    4.60
   1   9  -1  138.89    4.20
   0  -9   1  123.59    3.80
   0  -9  -1  121.79    3.50
   0   9  -1  117.89    3.70
   1  -9   1  604.24   17.20
  -1   9  -1  604.84   17.10
  -2  -9  -1  246.58    7.70
   2   9   1  236.58    8.30
  -2   9  -1  259.07    7.70
   2   9   1  268.07    7.90
  -3  -9  -1   10.90    2.80
  -3  -9  -1    7.60    2.20
  -3  -9  -1   10.30    2.20
  -3   9  -1    7.30    1.40
  -3   9  -1    6.80    1.70
  -4  -9  -1  144.99    6.80
  -4  -9  -1  154.38    6.30
  -4   9  -1  162.38    7.20
  -4   9  -1  154.18    5.70
  -5   9  -1    4.30    1.30
  -5  10   1    3.70    1.10
  -4 -10   1  122.29    5.50
  -4 -10   1  117.29    5.20
  -4  10   1  109.69    5.20
  -4  10   1  116.49    5.20
  -3 -10   1    7.90    2.50
  -3 -10   1    6.30    2.80
  -3 -10   1    6.10    2.10
  -3 -10   1    8.60    2.10
  -3  10   1    8.60    1.80
  -3  10   1   15.90    3.20
  -3  10   1    6.00    1.30
  -2  10   1  491.05   14.20
   2  10  -1  479.85   14.60
   2  10  -1  517.05   14.60
   1 -10  -1   26.50    2.10
   1  10  -1   25.50    1.50
   0 -10  -1  216.08    6.00
   0 -10   1  216.88    6.40
   0  10  -1  212.58    6.30
   1 -10   1   18.40    1.90
  -1  10  -1   16.00    1.80
  -1  10  -1   21.40    1.80
   2  10   1   27.60    2.40
  -2  10  -1   24.20    1.90
  -3 -10  -1   77.79    5.00
  -3 -10  -1   74.09    4.20
  -3 -10  -1   72.59    4.50
  -3  10  -1   73.09    3.30
  -3  10  -1   81.09    5.10
  -3  10  -1   75.39    3.80
  -4 -10  -1    3.10    2.10
  -4 -10  -1   -0.80    2.40
  -4  10  -1    2.20    1.50
  -4  10  -1    2.10    1.20
  -5  10  -1   34.80    2.40
  -5  11   1   11.30    1.80
  -4 -11   1   92.59    4.60
  -4 -11   1   90.59    4.60
  -4  11   1   90.29    4.60
  -4  11   1   87.49    4.50
  -3 -11   1  518.25   15.40
  -3 -11   1  507.85   15.40
  -3 -11   1  521.45   15.60
  -3  11   1  511.25   15.40
  -3  11   1  509.05   15.30
  -3  11   1  529.55   15.10
  -2 -11   1   32.00    3.30
  -2  11   1   34.20    2.10
  -2  11   1   32.20    3.10
   1 -11  -1  379.16   11.20
   1  11  -1  375.86   10.60
   0 -11   1    4.60    1.30
   0 -11  -1    5.90    0.80
   0  11  -1    7.10    1.10
   1 -11   1  332.77   10.10
  -1  11  -1  316.37    9.50
  -1  11  -1  332.97    9.90
  -2 -11  -1 1242.98   35.30
  -2  11  -1 1287.77   35.20
  -2  11  -1 1276.37   34.90
  -3 -11  -1  139.69    5.90
  -3 -11  -1  139.19    5.60
  -3 -11  -1  131.79    6.10
  -3  11  -1  147.89    6.10
  -3  11  -1  147.39    5.50
  -3  11  -1  131.89    5.00
  -4 -11  -1   90.09    4.90
  -4 -11  -1   84.79    4.40
  -4  11  -1   81.79    4.20
  -5  11  -1   25.40    2.10
   5 -12  -1   21.00    2.10
  -5  12   1   18.70    1.80
  -4 -12   1    3.90    1.90
  -4 -12   1    2.20    1.80
  -4  12   1    0.80    1.40
  -4  12   1    2.20    1.90
  -3 -12   1    5.70    1.90
  -3 -12   1    5.50    2.20
  -3 -12   1    7.50    2.30
  -3  12   1    7.60    1.80
  -3  12   1    5.70    1.70
  -2 -12   1  570.84   17.00
  -2 -12   1  563.94   16.90
  -2 -12   1  604.14   17.00
   2 -12  -1  577.64   18.20
  -2  12   1  566.84   16.90
  -2  12   1  594.34   16.90
   1 -12  -1  263.47    8.50
   1  12  -1  277.97    7.80
   0 -12   1   98.49    3.60
   0  12  -1   97.49    3.30
   1 -12   1    6.20    1.60
  -1  12  -1    6.90    1.30
  -2 -12  -1   33.90    3.40
  -2 -12  -1   42.80    6.00
  -2 -12  -1   40.70    3.20
  -2  12  -1   40.90    3.00
  -2  12  -1   37.60    2.30
  -3 -12  -1    4.90    1.90
  -3 -12  -1    7.20    2.20
  -3 -12  -1    4.60    3.40
  -3  12  -1    5.10    1.30
  -3  12  -1    5.80    2.30
  -3  12  -1    5.70    1.60
  -4 -12  -1    2.00    1.70
  -4 -12  -1   -0.30    2.10
  -4  12  -1    1.50    1.30
  -5  12  -1   -1.20    0.90
   5 -13  -1   -0.10    1.30
  -5  13   1    2.20    1.00
  -4 -13   1   34.10    3.30
  -4 -13   1   34.90    3.20
  -4 -13   1   44.20    5.80
  -4  13   1   33.90    2.80
  -4  13   1   35.90    3.40
  -3 -13   1   19.00    3.20
  -3 -13   1   27.30    3.70
  -3 -13   1   22.90    2.80
  -3  13   1   18.40    2.60
  -3  13   1   12.70    3.10
  -2 -13   1   49.90    3.60
  -2 -13   1   41.10    3.70
  -2 -13   1   46.60    3.30
  -2  13   1   49.50    3.40
  -2  13   1   50.19    3.30
   1 -13  -1   86.59    4.40
   1  13  -1   89.59    3.00
   0 -13   1   40.30    2.50
   0 -13  -1   35.50    2.70
   0  13  -1   40.50    2.10
   1 -13   1    1.60    1.90
  -1  13  -1    3.50    1.50
  -2 -13  -1   18.90    3.50
  -2 -13  -1   14.10    2.80
  -2 -13  -1   15.40    2.70
  -2  13  -1   11.60    2.50
  -2  13  -1   12.00    2.20
  -2  13  -1   17.40    2.00
  -3 -13  -1   11.90    3.10
  -3 -13  -1   11.00    2.60
  -3 -13  -1   14.20    3.60
  -3  13  -1    9.00    2.40
  -3  13  -1   10.90    2.00
  -3  13  -1   13.30    2.50
  -4 -13  -1   36.20    3.70
  -4 -13  -1   35.00    3.10
  -4  13  -1   31.10    2.80
   5 -13   1   -0.30    1.20
  -5  13  -1   -1.30    0.90
   5 -14  -1   25.60    2.40
  -5  14   1   27.80    1.90
  -4 -14   1   18.90    3.10
  -4 -14   1   14.50    3.60
  -4  14   1   19.70    2.40
  -4  14   1   16.30    3.20
  -3 -14   1    2.60    1.70
  -3 -14   1    3.50    1.60
  -3 -14   1    6.60    2.10
  -3  14   1    3.00    1.50
  -3  14   1    1.10    1.70
  -2 -14   1   47.80    3.20
  -2 -14   1   45.00    3.40
  -2 -14   1   50.59    3.40
  -2  14   1   49.10    3.30
  -2  14   1   41.80    3.30
   1 -14  -1   20.20    2.10
   0 -14  -1   41.30    2.70
   0  14  -1   47.00    2.60
  -2 -14  -1  189.48    6.70
  -2 -14  -1  190.48    6.90
  -2 -14  -1  187.68    6.90
  -2  14  -1  190.38    6.70
  -2  14  -1  191.48    6.90
  -3 -14  -1  193.38    7.10
  -3 -14  -1  193.08    7.10
  -3 -14  -1  192.38    6.90
  -3  14  -1  181.58    7.10
  -3  14  -1  198.68    6.80
  -4 -14  -1    1.90    2.30
  -4  14  -1   -2.00    1.20
   5 -14   1   49.50    2.80
  -5  14  -1   48.20    2.40
  -5  15   1   17.30    1.90
  -4 -15   1   -0.40    1.60
  -4 -15   1    2.00    1.60
  -4 -15   1   -1.80    1.90
  -4  15   1    0.00    1.80
  -3 -15   1  547.35   16.50
  -3 -15   1  549.45   16.70
  -3 -15   1  568.54   16.80
  -3  15   1  578.74   16.70
  -3  15   1  563.84   16.70
  -2 -15   1  556.04   16.60
  -2 -15   1  556.64   16.40
  -2 -15   1  575.74   16.60
  -2  15   1  546.95   16.40
  -2  15   1  566.74   16.50
   1 -15  -1   36.40    2.50
  -1 -15   1   38.40    3.30
  -1 -15   1   32.70    3.30
  -1 -15   1   39.60    3.30
  -1  15   1   37.60    3.00
   0 -15  -1    2.80    1.50
  -1 -15  -1   20.60    3.00
  -1 -15  -1   16.30    3.20
  -1 -15  -1   21.20    2.90
  -1  15  -1   17.40    3.00
  -2 -15  -1    2.30    1.50
  -2 -15  -1    1.10    1.50
  -2 -15  -1    0.50    1.80
  -2  15  -1    3.10    1.90
  -2  15  -1    1.40    1.40
  -3 -15  -1  269.27    9.00
  -3 -15  -1  263.67    8.70
  -3 -15  -1  253.37    8.80
  -3  15  -1  265.77    8.90
  -3  15  -1  258.37    8.70
  -4 -15  -1   55.49    3.30
  -4 -15  -1   59.39    3.80
  -5  15  -1   83.49    3.20
  -5  16   1   -0.60    0.80
  -4 -16   1    4.70    1.90
  -4 -16   1    9.40    1.80
  -4 -16   1   13.30    2.20
   4 -16  -1   10.40    2.30
  -4  16   1   10.30    1.80
  -4  16   1    7.80    1.80
  -3 -16   1   45.00    3.40
  -3 -16   1   51.09    3.80
  -3 -16   1   46.90    3.20
  -3  16   1   47.30    3.20
  -3  16   1   38.40    3.30
  -2 -16   1   80.99    4.20
  -2 -16   1   81.99    4.20
  -2 -16   1   84.99    4.00
  -2  16   1   80.89    4.10
  -2  16   1   80.29    4.00
  -1 -16   1   28.80    2.90
  -1 -16   1   28.70    3.00
  -1 -16   1   22.50    3.10
   1 -16  -1   23.00    2.40
  -1  16   1   29.80    2.80
  -1  16   1   21.10    3.30
   0 -16  -1   31.50    4.00
   0 -16  -1   28.90    2.80
   0 -16   1   26.60    3.00
   0 -16   1   26.90    3.60
  -1 -16  -1    3.20    1.80
  -1 -16  -1   10.80    2.80
   1 -16   1    6.40    2.10
  -1 -16  -1    6.40    1.70
   1 -16   1    8.70    2.80
  -1  16  -1    6.60    1.80
  -2 -16  -1   73.49    3.90
  -2 -16  -1   77.99    3.90
  -2 -16  -1   80.29    4.10
  -2  16  -1   74.79    3.90
  -2  16  -1   81.89    4.20
  -3 -16  -1   76.79    4.10
  -3 -16  -1   72.49    3.80
  -3 -16  -1   76.79    4.10
  -3  16  -1   69.99    4.30
  -3  16  -1   68.99    3.70
  -4 -16  -1   13.60    2.30
  -4 -16  -1   13.20    2.90
  -4  16  -1   13.90    2.20
  -5  16  -1    2.80    0.90
  -5  17   1    0.50    0.80
   4 -17  -1   11.90    2.10
  -4 -17   1    9.20    1.90
  -4 -17   1   11.80    2.30
  -4 -17   1   16.00    2.70
  -4  17   1    8.90    1.80
  -4  17   1    7.10    1.40
  -3 -17   1  351.46   10.90
  -3 -17   1  340.77   11.00
  -3 -17   1  328.47   10.60
  -3  17   1  332.37   10.60
  -3  17   1  332.47   10.70
  -2 -17   1    1.30    1.40
  -2 -17   1    1.90    1.60
   2 -17  -1    3.40    1.40
  -2 -17   1    3.70    1.60
  -2  17   1    3.30    1.50
  -2  17   1   -0.20    1.50
   1 -17  -1  157.98    5.60
  -1 -17   1  159.58    6.00
  -1 -17   1  158.78    6.10
  -1 -17   1  152.78    6.10
  -1  17   1  159.08    6.10
  -1  17   1  161.78    5.90
   0 -17  -1    6.60    2.30
   0 -17   1    4.80    2.00
   0 -17   1    4.50    1.50
   0  17   1    4.10    2.60
   0  17  -1    3.70    2.00
  -1 -17  -1   10.50    1.90
  -1 -17  -1   10.60    1.90
   1 -17   1   19.30    4.30
  -1 -17  -1   12.90    2.90
   1 -17   1   14.20    2.00
  -1  17  -1   14.50    2.90
  -2 -17  -1   19.40    2.70
  -2 -17  -1   21.40    3.10
  -2 -17  -1   25.20    2.70
  -2  17  -1   21.50    2.50
  -3 -17  -1    1.40    2.20
  -3 -17  -1   -1.10    1.50
  -3 -17  -1    0.90    1.70
  -3  17  -1    0.70    1.50
  -3  17  -1    1.10    1.80
  -4 -17  -1   11.70    2.70
  -4 -17  -1    6.50    1.50
   4 -17   1    5.10    1.50
  -4  17  -1   10.80    2.20
  -5  17  -1    9.90    1.40
  -4 -18   1    6.90    1.40
  -4 -18   1   12.90    2.70
  -4 -18   1   10.60    2.80
  -4  18   1    5.50    1.40
  -4  18   1    6.40    1.80
  -3 -18   1   99.79    4.50
   3 -18  -1  100.29    4.30
  -3 -18   1   99.09    4.70
  -3 -18   1  101.89    4.50
  -3  18   1   98.69    4.80
  -3  18   1  100.09    4.50
  -2 -18   1   13.10    2.60
   2 -18  -1    7.80    1.70
  -2 -18   1   13.90    2.40
  -2 -18   1   10.50    2.60
  -2  18   1   10.00    2.50
  -2  18   1   10.90    2.50
  -1 -18   1   61.99    3.90
  -1 -18   1   68.29    3.70
   1 -18  -1   69.09    3.50
  -1 -18   1   70.99    3.80
  -1  18   1   68.19    3.60
  -1  18   1   62.29    3.90
   0 -18  -1  285.57    9.60
   0 -18   1  291.17    9.40
   0 -18  -1  282.87    9.90
   0 -18   1  290.97    9.90
   0  18  -1  285.17    9.30
   0  18   1  279.27    9.50
  -1 -18  -1  175.78    6.50
  -1 -18  -1  180.38    6.60
  -1 -18  -1  178.48    6.50
   1 -18   1  173.78    7.20
   1 -18   1  176.98    6.30
  -1  18  -1  180.48    6.50
  -2 -18  -1  362.46   11.40
   2 -18   1  358.86   10.90
  -2 -18  -1  356.26   11.20
  -2 -18  -1  356.76   11.20
  -2  18  -1  355.56   11.10
  -2  18  -1  353.66   11.20
  -3 -18  -1   37.60    3.30
  -3 -18  -1   39.40    3.20
  -3 -18  -1   42.80    3.00
  -3  18  -1   33.60    3.40
  -3  18  -1   41.70    3.00
  -4 -18  -1    5.00    1.60
   4 -18   1    6.30    1.50
  -4 -18  -1    5.00    1.30
  -4  18  -1    6.80    1.70
  -4 -19   1    7.10    1.60
  -4 -19   1    6.70    1.30
   4 -19  -1    7.00    1.50
  -4 -19   1   11.80    2.70
  -4  19   1    6.10    1.10
   3 -19  -1   82.99    3.80
  -3 -19   1   78.39    3.80
  -3 -19   1   80.69    4.10
  -3 -19   1   80.09    4.00
  -3  19   1   78.09    3.90
  -3  19   1   83.89    3.90
  -2 -19   1    5.70    1.60
  -2 -19   1    2.30    1.40
   2 -19  -1    3.40    1.60
  -2 -19   1    2.00    1.50
  -2  19   1    2.20    1.50
  -2  19   1    2.70    1.40
  -1 -19   1   26.50    3.50
  -1 -19   1   26.20    4.30
   1 -19  -1   25.90    3.00
  -1 -19   1   34.60    3.10
  -1  19   1   29.00    3.20
  -1  19   1   29.10    4.30
   0 -19  -1    3.00    2.00
   0 -19  -1   13.00    3.70
   0 -19   1   11.90    2.90
   0 -19   1    5.40    1.90
   0  19   1    8.00    2.50
   0  19  -1    7.60    1.90
   1 -19   1   -1.10    2.10
  -1 -19  -1    3.40    1.80
  -1  19  -1    1.30    1.60
  -2 -19  -1   94.89    4.30
  -2 -19  -1   99.69    4.50
   2 -19   1   94.19    4.30
  -2 -19  -1   93.49    4.40
  -2  19  -1   86.29    4.40
  -2  19  -1   93.19    4.30
  -3 -19  -1   43.40    3.00
  -3 -19  -1   40.20    3.30
   3 -19   1   41.30    3.20
  -3 -19  -1   41.40    3.10
  -3  19  -1   41.30    3.40
  -3  19  -1   44.20    2.90
   4 -19   1   16.30    2.50
  -4 -19  -1   15.90    2.10
  -4 -19  -1   13.10    2.40
  -4  19  -1   12.90    1.90
  -4 -20   1   22.00    4.60
  -4 -20   1   16.10    2.00
   4 -20  -1   11.40    2.30
  -4  20   1    9.60    1.80
   3 -20  -1   10.20    1.80
  -3 -20   1   12.10    3.10
  -3 -20   1   11.00    2.50
  -3  20   1   11.90    2.20
  -2 -20   1   66.79    3.70
  -2 -20   1   70.19    3.70
   2 -20  -1   73.09    3.70
  -2 -20   1   60.59    3.80
  -2  20   1   69.69    3.70
  -2  20   1   66.29    3.60
  -1 -20   1    1.30    1.70
  -1 -20   1    2.90    1.50
  -1 -20   1    0.80    1.50
   1 -20  -1    0.00    1.90
  -1  20   1   -0.80    1.70
  -1  20   1    1.70    1.40
   0 -20  -1   33.50    3.20
   0  20   1   30.40    4.20
   0  20  -1   23.00    3.20
   1 -20   1   14.30    3.70
  -1 -20  -1   22.70    3.00
  -1 -20  -1   15.80    2.70
  -1  20  -1   13.90    2.50
  -1  20  -1   13.20    2.60
   2 -20   1   27.10    3.20
  -2 -20  -1   28.10    2.80
  -2 -20  -1   27.70    2.90
  -2 -20  -1   27.80    3.00
  -2  20  -1   26.80    2.90
  -2  20  -1   30.80    2.80
  -3 -20  -1   73.09    4.90
  -3 -20  -1   67.69    3.70
   3 -20   1   69.99    3.70
  -3 -20  -1   67.99    3.60
  -3  20  -1   69.09    3.80
  -3  20  -1   67.19    3.50
  -4 -20  -1    4.80    1.40
   4 -20   1    3.90    1.70
  -4 -20  -1    6.70    1.80
  -4  20  -1    2.20    1.20
   4 -21  -1    1.40    1.90
  -4 -21   1   -1.80    1.50
  -4 -21   1    0.60    1.00
  -4  21   1    0.60    0.90
  -3 -21   1   35.10    2.80
  -3 -21   1   28.70    2.50
   3 -21  -1   30.80    2.80
  -3 -21   1   30.90    2.70
  -3  21   1   31.70    2.70
  -3  21   1   30.00    2.50
  -2 -21   1   76.09    3.80
   2 -21  -1   71.09    4.00
  -2 -21   1   72.59    3.80
  -2 -21   1   74.69    3.90
  -2  21   1   79.69    3.80
  -2  21   1   72.19    3.80
  -1 -21   1  331.77   10.80
  -1 -21   1  332.37   10.60
  -1 -21   1  349.37   10.90
   1 -21  -1  343.47   10.70
  -1  21   1  353.86   10.80
  -1  21   1  329.57   10.60
   1  21  -1  336.37   10.90
   0 -21   1    1.20    1.80
   0 -21  -1    2.30    1.80
   0  21   1    7.60    2.50
   0  21  -1    4.40    1.80
   1 -21   1   32.30    4.20
  -1 -21  -1   35.80    3.30
  -1 -21  -1   35.60    3.20
  -1  21  -1   41.80    3.10
  -1  21  -1   37.50    3.00
  -2 -21  -1   92.19    4.80
   2 -21   1   88.49    4.60
  -2 -21  -1   96.19    4.30
  -2 -21  -1   94.59    4.60
  -2  21  -1   94.29    4.30
  -2  21  -1   93.49    5.40
  -3 -21  -1    2.90    1.40
   3 -21   1   -2.60    1.70
  -3 -21  -1    0.30    1.10
  -3  21  -1   -2.20    1.40
  -3  21  -1    1.50    1.20
  -4 -21  -1  170.38    5.70
  -4  21  -1  168.88    5.50
  -4 -22   1   12.80    2.50
  -4 -22   1    7.90    1.60
  -3 -22   1    5.10    1.40
  -3 -22   1    2.80    1.30
   3 -22  -1    6.60    3.40
  -3 -22   1    3.80    1.40
  -3  22   1    4.10    1.30
  -3  22   1    5.00    1.30
  -2 -22   1   57.39    3.40
  -2 -22   1   57.79    3.40
  -2 -22   1   61.19    3.40
   2 -22  -1   58.39    3.80
  -2  22   1   57.89    3.40
  -2  22   1   54.49    3.40
  -1 -22   1    4.10    1.70
  -1 -22   1    3.30    1.70
   1  22  -1    5.10    2.10
  -1  22   1    2.20    1.40
  -1  22   1   -0.70    1.60
   0 -22  -1   37.90    3.50
   0 -22   1   37.20    3.50
   0  22   1   38.50    4.00
   0  22  -1   42.60    3.50
   1 -22   1   10.40    2.40
  -1 -22  -1   10.60    2.70
  -1 -22  -1    6.30    1.70
  -1  22  -1    9.10    2.40
  -1  22  -1    7.40    1.60
  -2 -22  -1   14.40    2.40
  -2 -22  -1   13.70    2.50
  -2  22  -1   16.50    2.50
  -2  22  -1   12.80    2.40
  -3 -22  -1   10.50    2.00
  -3 -22  -1    9.70    1.90
   3 -22   1    9.30    2.20
  -3  22  -1    9.50    1.70
  -3  22  -1    8.30    1.90
  -4 -22  -1    7.70    2.10
  -4 -22  -1    6.30    1.60
  -4  22  -1    1.80    1.50
  -4 -23   1   38.40    2.00
  -4  23   1   46.00    2.10
   3 -23  -1   13.20    2.20
  -3 -23   1   11.70    1.90
  -3 -23   1   11.00    1.90
  -3  23   1   10.10    2.00
  -3  23   1    6.90    1.40
  -2 -23   1    2.90    1.70
   2 -23  -1    2.70    2.10
  -2 -23   1    1.70    1.30
  -2  23   1    1.50    1.20
  -2  23   1   -0.20    1.40
  -1 -23   1  128.99    5.40
  -1 -23   1  132.59    5.40
  -1  23   1  135.19    5.40
  -1  23   1  136.89    5.80
   0 -23  -1   31.70    3.30
   0 -23   1   36.70    3.20
   0  23  -1   32.00    3.50
  -1 -23  -1  119.49    5.00
  -1 -23  -1  115.09    5.10
   1 -23   1  107.39    5.50
  -1  23  -1  113.99    4.90
  -1  23  -1  115.69    4.80
  -2 -23  -1    3.60    1.50
  -2 -23  -1    4.90    1.40
  -2  23  -1    9.20    2.20
  -2  23  -1    9.50    2.20
  -3 -23  -1    7.10    1.80
  -3 -23  -1    5.10    1.20
  -3  23  -1    8.00    1.70
  -3  23  -1    3.90    1.50
  -4 -23  -1    0.10    0.90
  -4  23  -1   -0.20    0.80
  -3 -24   1    7.60    1.70
  -3 -24   1    7.90    1.70
  -3  24   1    5.60    1.20
  -3  24   1    5.60    1.30
  -2 -24   1   64.49    3.40
  -2 -24   1   65.89    3.50
  -2  24   1   66.89    3.50
  -2  24   1   66.89    3.30
  -1 -24   1   87.89    4.20
  -1 -24   1   89.69    4.40
  -1  24   1   82.89    4.00
  -1  24   1   87.99    4.30
   0 -24  -1    0.70    1.80
   0 -24   1    4.00    1.70
   0  24   1    3.60    1.30
   0  24  -1    2.40    1.70
  -1 -24  -1  217.18    7.60
  -1 -24  -1  217.58    7.60
   1 -24   1  222.88    7.80
  -1  24  -1  213.48    7.40
  -1  24  -1  221.68    7.40
  -2 -24  -1    1.10    1.30
  -2 -24  -1    1.10    1.30
  -2  24  -1    1.90    1.30
  -2  24  -1    3.20    1.30
  -3 -24  -1    2.10    1.00
  -3 -24  -1    2.80    1.10
  -3  24  -1    2.00    1.10
  -3 -25   1   76.49    3.20
  -3 -25   1   74.29    3.50
  -3  25   1   79.19    3.30
  -3  25   1   83.39    3.30
  -2 -25   1    0.90    1.10
  -2 -25   1    2.20    1.30
  -2  25   1    0.50    1.10
  -2  25   1    1.90    1.30
  -1 -25   1   73.59    3.90
  -1  25   1   69.69    4.90
  -1  25   1   70.89    3.50
   0 -25  -1   90.59    4.30
   0 -25   1   91.89    4.30
   0  25   1   90.69    4.00
   0  25  -1   86.79    4.40
  -1 -25  -1   53.39    3.30
   1 -25   1   50.29    4.30
  -1  25  -1   48.60    4.20
  -1  25  -1   52.29    3.10
  -2 -25  -1   51.19    3.00
  -2 -25  -1   53.19    3.00
  -2  25  -1   56.39    3.10
  -2  25  -1   52.29    2.90
  -3 -25  -1   64.39    3.00
  -3 -25  -1   69.69    3.10
  -3  25  -1   73.89    3.50
  -3 -26   1    9.00    1.70
  -3 -26   1   10.50    2.60
  -3  26   1    8.60    2.20
  -3  26   1    8.90    1.80
  -2 -26   1   16.40    2.00
  -2 -26   1    9.30    1.90
  -2  26   1    9.00    2.10
  -2  26   1   11.10    2.30
  -1 -26   1   28.50    3.00
  -1 -26   1   22.60    2.40
  -1  26   1   28.50    3.20
  -1  26   1   24.00    2.40
   0 -26  -1    8.10    1.70
   0 -26   1   11.80    2.50
   0  26  -1   18.60    3.20
  -1 -26  -1    2.10    1.70
  -1 -26  -1   -0.80    1.20
   1 -26   1    2.20    3.00
  -1  26  -1    0.80    1.40
  -1  26  -1    0.90    1.20
  -2 -26  -1    3.00    1.20
  -2 -26  -1    2.30    1.10
  -2  26  -1    0.10    1.20
  -2  26  -1    3.30    1.30
  -3 -26  -1   50.09    3.20
  -3  26  -1   64.19    2.60
   3  26   1   55.29    2.90
  -3 -27   1    1.80    0.90
  -3 -27   1    1.70    0.90
  -2 -27   1    2.80    1.40
  -2 -27   1    7.50    1.90
  -2  27   1    3.60    1.40
  -2  27   1    4.20    1.20
  -1 -27   1  113.59    4.80
  -1 -27   1  103.99    4.40
  -1  27   1  113.49    5.50
   0 -27   1   93.99    4.20
   0 -27  -1   87.49    4.20
   0  27   1   89.19    3.90
   0  27  -1   95.29    4.00
   0  27  -1  118.29    6.10
  -1 -27  -1    5.10    1.90
  -1 -27  -1    0.20    1.30
  -1  27  -1    2.00    1.10
   1  27   1    0.80    0.90
  -1  27  -1    1.50    1.40
  -2 -27  -1   15.40    2.00
  -2 -27  -1   14.50    1.80
  -2  27  -1   16.80    2.20
   2  27   1   12.00    1.70
  -2  27  -1   12.80    2.00
  -3 -27  -1    8.50    1.40
  -3 -27  -1    6.30    1.50
  -3  27  -1    8.40    1.60
  -2 -28   1  133.09    4.70
  -2  28   1  137.39    5.50
  -2  28   1  138.99    4.60
  -1 -28   1   33.10    2.40
  -1  28   1   31.70    2.20
   1  28  -1   30.10    2.10
   0 -28  -1  314.97    9.70
   0 -28   1  312.67    9.70
   0  28  -1  316.47    9.60
   0  28   1  317.27    9.60
  -1 -28  -1    1.20    1.10
  -1  28  -1    1.20    1.00
   1  28   1   -0.60    1.00
  -1  28  -1    1.40    1.40
  -2 -28  -1   11.70    2.20
  -2 -28  -1   13.60    1.70
  -2  28  -1   15.00    2.10
   2  28   1   15.40    1.60
  -2  28  -1   13.30    2.00
  -2 -29   1    7.40    1.40
  -2 -29   1    3.90    1.40
  -2  29   1    4.60    1.00
   2  29  -1    7.40    1.50
  -1 -29   1    3.00    1.10
  -1  29   1    0.50    1.00
   1  29  -1    1.80    0.90
   0 -29  -1  115.19    5.70
   0 -29   1  138.69    4.90
   0  29  -1  138.39    4.70
   0  29   1  141.19    4.70
  -1 -29  -1    1.60    1.10
  -1  29  -1    1.90    0.90
   1  29   1    0.20    1.00
  -2 -29  -1   12.00    2.10
  -2 -29  -1    8.50    1.50
   2  29   1    9.50    1.60
  -1 -30   1    8.00    1.70
   1  30  -1    6.50    1.40
   0 -30   1   13.20    2.70
   0  30   1   13.30    1.60
   0  30  -1   15.20    1.60
  -1 -30  -1   -0.80    1.00
  -1  30  -1    0.20    0.90
  -1 -31   1   10.50    1.80
  -1  31   1   13.30    1.50
   1  31  -1   13.00    1.40
   0  31  -1    2.30    0.80
   0  31   1    6.00    1.30
   1  31   1    4.30    0.90
  -1  31  -1    3.40    1.00
  -5   0   2    3.60    1.50
  -4   0   2  392.16   11.70
  -4   0   2  387.26   12.10
  -4   0   2  381.16   12.00
  -3   0   2   31.60    6.10
  -3   0   2   37.60    2.40
  -3   0   2   36.40    3.40
   2   0  -2  172.18    5.80
   2   0  -2  173.18    5.90
   1   0  -2 7224.78  195.48
   0   0   2    0.30    0.30
   0   0  -2    0.40    0.30
  -1   0  -2  185.08    5.40
   1   0   2  180.78    5.40
   2   0   2  144.59    5.10
  -2   0  -2  140.39    4.60
  -3   0  -2 1457.65   39.90
  -4   0  -2   30.00    4.00
  -4   0  -2   30.40    2.60
  -5   0  -2   45.80    3.40
  -5  -1   2    1.80    1.40
  -5   1   2    4.90    1.50
  -4  -1   2   51.09    3.50
  -4  -1   2   48.90    3.30
  -4  -1   2   51.09    4.00
  -4   1   2   49.20    4.00
  -4   1   2   52.19    3.20
  -4   1   2   49.40    3.40
  -3  -1   2    0.40    2.50
  -3  -1   2    4.60    1.40
  -3  -1   2    3.70    2.10
  -3   1   2    7.50    1.80
  -3   1   2    4.90    2.50
  -3   1   2    7.40    1.90
   2  -1  -2  127.69    4.80
   2  -1  -2  132.69    4.70
  -2   1   2  130.69    4.40
   2   1  -2  135.59    4.70
   2   1  -2  127.49    4.80
   1  -1  -2  161.58    4.90
   1   1  -2  158.18    4.80
   0  -1   2  194.08    5.80
   0  -1  -2  201.68    5.70
   0   1  -2  203.38    5.80
   0   1   2  214.58    5.70
  -1  -1  -2 1154.98   32.20
   1   1   2 1202.68   31.60
  -1   1  -2 1139.39   31.70
  -2  -1  -2    1.00    0.90
   2  -1   2    0.10    0.90
  -2   1  -2    0.90    0.90
   2   1   2   -0.10    0.80
  -3  -1  -2   15.70    1.80
  -3   1  -2   15.70    1.80
  -4  -1  -2   57.69    3.20
  -4  -1  -2   52.69    4.40
  -4   1  -2   61.09    3.20
  -4   1  -2   55.09    4.20
  -5  -1  -2    1.10    1.90
  -5   1  -2    2.60    1.80
  -5  -2   2    2.60    1.50
  -5   2   2    1.50    1.40
  -4  -2   2   43.30    3.30
  -4  -2   2   39.20    3.60
  -4  -2   2   47.00    3.80
  -4   2   2   46.10    3.80
  -4   2   2   47.20    3.00
  -4   2   2   46.60    3.30
  -3  -2   2  125.39    4.50
  -3  -2   2  110.89    5.50
  -3  -2   2  127.19    5.30
  -3   2   2  122.59    5.10
  -3   2   2  119.49    5.50
  -3   2   2  129.79    4.40
   2  -2  -2    8.30    1.60
   2  -2  -2    4.10    1.00
  -2   2   2    8.30    1.20
   2   2  -2    7.00    1.60
   2   2  -2    6.90    1.70
  -1  -2   2   40.30    1.70
   1  -2  -2   40.90    1.70
   1   2  -2   41.30    1.70
   0  -2   2   11.60    0.60
   0  -2  -2   10.90    0.50
   0   2   2   12.00    0.50
   0   2  -2   10.70    0.60
  -1  -2  -2   50.29    1.80
   1   2   2   51.09    1.80
  -1   2  -2   49.30    1.90
   2  -2   2   89.49    3.80
  -2  -2  -2   87.29    3.20
  -2   2  -2   91.59    3.30
   2   2   2   87.49    3.60
  -3  -2  -2  405.46   12.10
   3   2   2  446.56   14.90
  -3   2  -2  399.86   12.80
  -3   2  -2  418.36   12.10
  -4  -2  -2   13.30    2.90
  -4  -2  -2    9.70    2.40
  -4   2  -2    9.10    2.20
  -4   2  -2   11.30    2.10
  -5  -2  -2   96.39    6.40
  -5   2  -2   70.69    3.80
  -5   2  -2   75.09    4.20
  -5  -3   2   13.80    2.80
  -5   3   2   13.20    2.20
  -4  -3   2    2.00    1.70
  -4  -3   2    2.20    1.90
  -4  -3   2    3.80    2.00
  -4   3   2   -0.60    1.90
  -4   3   2   -1.50    1.40
  -4   3   2    0.00    1.60
  -3  -3   2  423.36   12.20
  -3  -3   2  414.66   12.80
  -3  -3   2  419.86   12.80
  -3   3   2  415.56   12.60
  -3   3   2  410.56   12.80
  -3   3   2  435.26   12.30
   2  -3  -2  356.56   10.60
   2  -3  -2  350.86   10.70
   2   3  -2  346.97   10.60
  -2   3   2  341.77   10.00
   2   3  -2  343.77   10.50
   1  -3  -2 5022.40  134.19
   1  -3  -2 4923.61  134.09
  -1  -3   2 4924.21  134.09
   1   3  -2 4912.51  133.39
   0  -3   2 1097.39   29.20
   0  -3  -2 1091.59   29.00
   0   3  -2 1028.80   29.10
   0   3   2 1088.09   29.10
   1  -3   2 1651.93   43.10
   1   3   2 1517.95   42.80
  -1   3  -2 1590.04   43.10
   2  -3   2    1.40    1.20
  -2  -3  -2    1.20    1.00
  -2   3  -2    1.40    0.90
   2   3   2    0.80    0.90
  -3  -3  -2  216.18    6.90
  -3   3  -2  229.68    7.00
   3   3   2  212.18    9.30
  -3   3  -2  219.68    7.60
  -4  -3  -2    4.00    1.60
  -4   3  -2    4.30    2.00
  -4   3  -2    2.30    1.20
  -5  -3  -2    9.70    2.60
  -5   3  -2   11.80    3.00
  -5   3  -2   14.80    2.50
  -5  -4   2    2.00    1.70
  -5   4   2    4.00    1.40
  -4  -4   2   40.10    3.60
  -4  -4   2   35.00    3.90
  -4   4   2   45.60    3.30
  -4   4   2   42.60    3.80
  -4   4   2   45.10    2.90
  -3  -4   2   52.89    3.90
  -3  -4   2   47.50    3.10
  -3  -4   2   57.49    4.00
  -3   4   2   45.20    3.40
  -3   4   2   45.00    2.50
  -3   4   2   41.80    3.80
   2  -4  -2  457.25   13.10
   2  -4  -2  443.16   12.90
  -2   4   2  443.96   12.30
   2   4  -2  383.76   13.20
   2   4  -2  426.26   12.80
  -1  -4   2  832.12   22.50
   1  -4  -2  810.32   22.60
   1  -4  -2  844.92   22.60
   1   4  -2  797.62   22.50
   0  -4  -2  986.10   27.10
   0  -4   2 1034.60   27.40
   0   4  -2 1004.60   27.30
   1  -4   2 1602.44   43.00
   1   4   2 1576.84   42.70
  -1   4  -2 1568.44   43.00
   2  -4   2   56.29    3.20
  -2  -4  -2   60.09    2.60
   2   4   2   64.19    2.90
  -2   4  -2   58.59    3.00
   2   4   2   62.79    2.80
  -2   4  -2   61.69    2.50
  -3  -4  -2  146.69    5.00
   3   4   2  136.79    7.70
  -3   4  -2  148.89    5.00
  -3   4  -2  147.39    5.80
  -4  -4  -2  249.28    7.80
  -4   4  -2  232.58    7.70
  -4   4  -2  224.58    8.00
  -5   4  -2    7.00    1.60
  -5  -5   2   33.70    3.40
  -5   5   2   25.70    2.40
  -4  -5   2   52.09    3.90
  -4  -5   2   51.69    3.80
  -4   5   2   45.50    3.80
  -4   5   2   48.00    3.40
  -4   5   2   52.99    3.00
  -3  -5   2  215.08    7.70
  -3  -5   2  214.38    7.60
  -3   5   2  216.38    7.60
  -3   5   2  215.28    7.30
  -3   5   2  222.28    6.90
   2  -5  -2    9.90    2.40
   2  -5  -2   14.70    1.90
  -2   5   2    9.10    1.30
   2   5  -2   10.80    2.10
   2   5  -2    4.90    2.00
   1  -5  -2  519.75   13.90
  -1  -5   2  460.45   13.80
   1  -5  -2  504.05   14.00
   1   5  -2  494.45   13.80
   0  -5  -2    0.70    0.30
   0  -5  -2    0.90    0.30
   0  -5   2    0.30    0.30
   0   5  -2    0.00    0.30
   1  -5   2  638.54   20.80
  -1   5  -2  721.83   19.90
   1   5   2  782.32   19.50
   2  -5   2  288.17    9.70
  -2  -5  -2  296.77    8.90
   2   5   2  311.07    9.20
  -2   5  -2  302.07    9.50
   2   5   2  316.37    9.20
  -2   5  -2  313.97    8.90
  -3  -5  -2    8.60    2.00
  -3  -5  -2    8.50    3.00
  -3   5  -2    8.80    1.60
   3   5   2   16.00    3.70
  -3   5  -2    9.80    2.20
  -4  -5  -2    3.20    1.80
  -4   5  -2    1.80    1.50
  -4   5  -2    4.90    1.70
  -5   5  -2    7.10    1.60
  -5   5  -2    3.30    1.50
  -5  -6   2   18.20    3.30
  -5   6   2    6.50    1.40
  -4  -6   2  169.38    6.50
  -4  -6   2  174.18    6.60
  -4   6   2  166.18    6.30
  -4   6   2  164.78    6.40
  -3  -6   2  110.89    5.00
  -3  -6   2  110.99    5.50
  -3  -6   2  102.59    5.70
  -3   6   2  119.19    4.20
  -3   6   2  121.09    5.10
  -3   6   2  114.69    4.70
   2  -6  -2    1.70    1.00
   2  -6  -2    3.10    1.30
   2   6  -2    2.10    1.90
   2   6  -2    2.00    1.20
  -2   6   2    4.10    0.90
   1  -6  -2  150.08    4.70
  -1  -6   2  147.29    4.60
   1   6  -2  146.89    4.60
   0  -6  -2  664.13   19.00
   0  -6  -2  719.93   18.90
   0  -6   2  711.23   19.30
   0   6  -2  716.23   19.30
   1  -6   2   58.99    2.40
   1   6   2   61.69    1.90
   1   6   2   59.89    1.90
  -1   6  -2   58.29    2.40
   2  -6   2  243.58    8.40
  -2  -6  -2  243.48    7.50
  -2   6  -2  259.97    7.50
   2   6   2  248.48    7.70
   2   6   2  254.47    7.80
  -2   6  -2  254.97    8.20
  -3  -6  -2   11.10    2.70
  -3  -6  -2    7.30    1.60
  -3  -6  -2    9.10    2.80
  -3   6  -2    6.90    1.80
  -3   6  -2    5.90    1.20
  -4  -6  -2    2.00    2.40
  -4   6  -2    6.20    1.80
  -5   6  -2    5.50    1.50
  -5   7   2   26.50    2.30
  -4  -7   2   57.59    4.10
  -4  -7   2   60.49    4.00
  -4   7   2   62.19    3.70
  -4   7   2   57.59    4.00
  -3  -7   2   85.59    4.90
  -3  -7   2   82.29    4.90
  -3  -7   2   78.59    4.50
  -3   7   2   87.09    3.50
  -3   7   2   86.79    4.00
  -3   7   2   85.29    4.40
   2  -7  -2   45.50    3.70
   2  -7  -2   49.50    3.10
   2   7  -2   49.99    3.20
   2   7  -2   38.70    4.30
  -2   7   2   50.19    2.30
   1  -7  -2 4192.28  111.69
  -1  -7   2 4143.49  111.59
   1   7  -2 4114.59  111.89
   0  -7   2    1.10    0.50
   0  -7  -2    1.20    0.30
   0   7  -2    0.90    0.40
   1  -7   2  115.29    4.10
  -1   7  -2  118.49    4.00
  -2  -7  -2 1232.18   34.40
  -2   7  -2 1277.37   34.50
   2   7   2 1257.47   34.60
   2   7   2 1278.57   34.70
  -2   7  -2 1259.77   35.30
  -3  -7  -2   10.20    2.40
  -3  -7  -2   15.20    2.70
  -3  -7  -2   14.80    2.70
  -3   7  -2   12.70    2.80
  -3   7  -2   14.00    1.70
  -4  -7  -2   53.79    5.10
  -4  -7  -2   41.90    4.10
  -4   7  -2   46.50    3.50
  -4   7  -2   49.80    3.00
  -5   7  -2   41.60    2.80
  -5   8   2    3.50    1.10
  -4  -8   2   13.70    3.50
  -4  -8   2    3.30    1.90
  -4   8   2    3.60    1.40
  -4   8   2    8.10    2.00
  -3  -8   2   73.59    4.20
  -3  -8   2   67.89    4.80
  -3  -8   2   80.19    4.40
  -3   8   2   70.19    3.80
  -3   8   2   73.79    4.20
  -3   8   2   78.39    3.30
   2  -8  -2 1040.90   29.80
  -2   8   2 1086.89   29.10
   2   8  -2 1037.00   29.50
   1  -8  -2    9.60    1.30
  -1  -8   2   10.80    1.20
   1   8  -2   10.60    1.10
   0  -8   2  172.98    5.20
   0   8  -2  168.88    5.20
   1  -8   2  111.09    4.00
  -1   8  -2  109.09    3.90
  -2  -8  -2   47.20    2.60
  -2   8  -2   49.20    2.30
   2   8   2   53.79    2.70
  -2   8  -2   52.39    3.40
   2   8   2   50.79    2.80
  -3  -8  -2    0.20    2.10
  -3  -8  -2    3.00    2.20
  -3  -8  -2    2.50    1.60
  -3   8  -2    1.70    1.60
  -3   8  -2    1.00    1.10
  -4  -8  -2    2.00    2.50
  -4   8  -2    1.80    1.30
  -4   8  -2    5.20    1.60
  -5   8  -2    2.50    1.30
  -5   9   2    0.60    1.10
  -4  -9   2  190.18    7.30
  -4  -9   2  192.18    6.90
  -4  -9   2  189.18    7.10
  -4   9   2  185.78    6.70
  -4   9   2  186.48    6.70
  -3  -9   2   51.89    3.70
  -3  -9   2   47.70    4.40
  -3  -9   2   47.80    3.70
  -3  -9   2   49.60    5.10
  -3   9   2   46.70    3.20
  -3   9   2   50.49    2.70
  -3   9   2   52.89    3.70
   2  -9  -2  739.13   21.30
   2   9  -2  721.63   20.90
  -2   9   2  731.53   20.40
   1  -9  -2  414.16   12.00
  -1  -9   2  413.46   11.80
   1   9  -2  413.36   11.80
   0  -9   2   52.09    2.20
   0   9  -2   53.19    2.10
   1  -9   2  134.29    4.80
  -1   9  -2  130.89    4.60
  -2  -9  -2  167.18    5.60
  -2   9  -2  173.58    5.50
  -2   9  -2  169.68    6.60
   2   9   2  170.18    5.60
   2   9   2  179.08    5.70
  -3  -9  -2  103.89    4.40
  -3  -9  -2  103.09    4.90
  -3  -9  -2  102.19    5.10
  -3   9  -2  107.69    4.10
  -3   9  -2  107.09    4.60
  -4  -9  -2    1.70    2.30
  -4  -9  -2   -1.60    2.30
  -4   9  -2   -1.00    1.20
  -4   9  -2   -0.10    1.50
  -5   9  -2    1.60    1.30
   5 -10  -2    5.50    1.50
  -5  10   2    5.00    1.20
  -4 -10   2  112.69    5.40
  -4 -10   2  119.59    5.60
  -4 -10   2  121.59    5.10
  -4  10   2  114.99    5.00
  -4  10   2  112.89    4.90
  -3 -10   2    1.80    1.90
  -3 -10   2   -2.20    2.30
  -3 -10   2    5.70    2.60
  -3 -10   2    2.90    1.90
  -3  10   2    0.50    1.40
  -3  10   2    1.90    1.70
   2 -10  -2   24.90    4.00
   2  10  -2   19.40    3.60
   1 -10  -2    3.70    1.00
   1 -10  -2    1.80    0.80
  -1 -10   2    2.20    0.90
   1  10  -2    1.40    0.70
   0 -10   2  932.11   25.30
   0  10  -2  904.31   25.20
   1 -10   2 1375.36   39.30
  -1  10  -2 1561.14   39.60
  -1  10  -2 1345.97   39.20
  -2 -10  -2  310.47    9.10
  -2  10  -2  298.47    9.00
  -3 -10  -2   13.70    3.00
  -3 -10  -2    8.40    2.00
  -3  10  -2   12.60    1.90
  -3  10  -2   12.40    2.60
  -4 -10  -2   36.40    3.80
  -4 -10  -2   30.70    4.00
  -4  10  -2   33.90    2.90
  -4  10  -2   38.20    2.80
  -5  10  -2   -1.20    1.10
   5 -11  -2   -0.10    1.30
  -5  11   2    0.50    0.90
  -4 -11   2   36.20    3.60
  -4 -11   2   35.70    4.20
  -4 -11   2   39.80    3.30
  -4  11   2   41.10    2.90
  -4  11   2   39.80    3.40
  -3 -11   2    2.70    2.50
  -3 -11   2    2.00    2.40
  -3 -11   2    0.20    1.50
  -3 -11   2    1.90    1.70
  -3  11   2    1.10    1.60
  -3  11   2   -3.30    1.50
  -2 -11   2  173.88    6.60
  -2 -11   2  175.58    6.40
   2 -11  -2  181.78    7.60
   2  11  -2  185.08    7.40
  -2  11   2  179.08    6.40
   1 -11  -2  103.79    3.90
  -1 -11   2  105.39    3.80
   1 -11  -2  101.89    4.10
   1  11  -2  105.69    3.70
   0 -11   2    5.90    1.00
   0  11  -2    6.20    1.20
   1 -11   2   10.20    2.60
  -1  11  -2    8.70    1.30
  -1  11  -2   11.30    1.90
  -2 -11  -2  170.88    6.30
  -2 -11  -2  172.48    6.40
  -2 -11  -2  175.88    5.70
  -2  11  -2  162.28    6.00
  -2  11  -2  164.98    5.50
  -3 -11  -2  169.58    6.50
  -3 -11  -2  173.58    6.40
  -3  11  -2  166.48    5.80
  -3  11  -2  159.68    6.30
  -4 -11  -2   78.39    4.60
  -4 -11  -2   84.39    4.40
  -4  11  -2   72.29    3.70
  -4  11  -2   83.59    4.00
  -5  11  -2   21.30    2.10
   5 -12  -2    6.80    1.50
  -5  12   2    4.70    1.10
  -4 -12   2   11.10    2.10
  -4 -12   2   16.10    3.00
  -4  12   2   11.50    1.90
  -4  12   2   18.60    2.40
  -3 -12   2  111.19    5.10
  -3 -12   2  101.79    4.70
  -3 -12   2  106.09    5.40
  -3 -12   2   99.69    4.50
  -3  12   2   94.89    5.70
  -3  12   2   98.39    4.50
  -2 -12   2  213.68    7.20
  -2 -12   2  215.18    7.20
  -2 -12   2  207.28    7.40
   2 -12  -2  195.68    8.80
  -2  12   2  204.58    7.10
  -2  12   2  206.18    7.10
   1 -12  -2   10.60    2.30
  -1 -12   2    8.40    2.00
   1 -12  -2    8.00    1.50
   1  12  -2   11.20    1.70
   0 -12   2    1.10    1.20
   0 -12  -2   -0.70    1.30
   0  12  -2   -0.40    0.70
  -1 -12  -2    8.60    1.60
   1 -12   2    7.30    1.80
  -1  12  -2    4.10    1.40
  -1  12  -2   10.00    1.90
  -2 -12  -2  213.58    7.50
  -2 -12  -2  221.48    7.60
  -2  12  -2  220.98    7.40
  -2  12  -2  217.78    6.90
  -3 -12  -2   40.60    3.60
  -3 -12  -2   38.40    3.30
  -3 -12  -2   46.50    4.50
  -3  12  -2   42.60    2.60
  -3  12  -2   44.10    3.20
  -4 -12  -2   23.20    3.00
  -4 -12  -2   25.70    3.50
  -4  12  -2   25.90    2.70
  -5  12  -2   18.70    1.90
   5 -13  -2   11.90    2.10
  -5  13   2   12.00    1.50
  -4 -13   2    0.60    1.60
  -4 -13   2    0.50    1.60
  -4  13   2    1.10    1.30
  -4  13   2   -0.50    1.60
  -3 -13   2   58.69    3.70
  -3 -13   2   56.69    4.80
  -3 -13   2   55.19    3.40
  -3 -13   2   52.69    4.00
  -3  13   2   56.79    3.70
  -3  13   2   54.89    3.40
  -2 -13   2  218.08    7.30
  -2 -13   2  199.08    8.00
  -2 -13   2  218.78    7.50
  -2 -13   2  209.48    7.30
  -2  13   2  222.98    7.40
  -2  13   2  221.58    7.30
   1 -13  -2   15.20    2.60
   1 -13  -2   13.40    2.00
   1 -13  -2   16.10    1.90
   1  13  -2   16.00    2.10
   0 -13  -2   32.80    2.40
   0 -13   2   39.20    2.90
   0  13  -2   36.50    2.40
  -1 -13  -2  242.88    7.50
   1 -13   2  233.78    8.70
  -1  13  -2  248.68    8.20
  -2 -13  -2  388.96   11.60
  -2 -13  -2  382.16   11.70
  -2 -13  -2  374.76   11.80
  -2  13  -2  366.46   11.10
  -2  13  -2  374.66   11.80
  -2  13  -2  372.26   11.50
  -3 -13  -2   71.69    4.90
  -3 -13  -2   76.99    4.10
  -3 -13  -2   87.79    4.30
  -3  13  -2   85.49    4.00
  -3  13  -2   75.19    3.60
  -4 -13  -2   49.10    3.80
  -4 -13  -2   46.40    3.40
  -4  13  -2   45.10    3.00
  -5  13  -2   57.39    2.70
   5 -14  -2   26.00    2.40
  -5  14   2   31.00    2.30
  -4 -14   2   32.20    6.50
  -4  14   2   28.70    3.30
  -4  14   2   27.80    2.50
  -3 -14   2  123.29    5.30
  -3 -14   2  122.49    5.10
  -3 -14   2  119.69    5.10
  -3 -14   2  114.79    5.80
  -3  14   2  119.29    5.10
  -3  14   2  122.59    5.10
  -2 -14   2  371.86   11.60
  -2 -14   2  373.86   11.60
  -2 -14   2  380.06   11.60
  -2 -14   2  375.66   11.80
  -2  14   2  371.96   11.50
  -2  14   2  372.86   11.50
  -1 -14   2  119.19    5.80
   1 -14  -2  117.59    4.30
  -1 -14   2  112.19    5.40
  -1  14   2  138.69    6.80
   0 -14  -2  397.26   11.60
   0  14  -2  402.96   11.80
   1 -14   2  666.33   20.90
  -1  14  -2  633.44   19.10
  -2 -14  -2  101.99    4.50
  -2 -14  -2   98.69    4.90
  -2 -14  -2  104.99    4.50
  -2  14  -2   93.59    5.40
  -2  14  -2  101.39    4.40
  -2  14  -2   95.89    3.90
  -3 -14  -2  306.57   11.00
  -3 -14  -2  278.87    9.80
  -3  14  -2  299.87    9.60
  -3  14  -2  302.87   12.20
  -4 -14  -2    3.50    2.40
  -4  14  -2    4.90    1.40
   5 -14   2    0.50    1.40
  -5  14  -2   -1.20    1.00
  -5  15   2   62.39    3.10
  -4 -15   2    0.00    1.40
  -4 -15   2    1.50    1.50
  -4 -15   2   -1.60    2.20
   4 -15  -2    0.80    1.30
  -4  15   2   -0.90    1.60
  -3 -15   2   38.00    3.00
  -3 -15   2   36.10    3.10
  -3 -15   2   38.00    3.30
  -3  15   2   28.90    3.10
  -3  15   2   33.70    2.90
  -2 -15   2    2.50    1.60
  -2 -15   2    2.60    1.60
  -2 -15   2    1.20    1.50
  -2 -15   2    2.60    2.60
  -2  15   2    0.70    1.60
  -2  15   2    1.90    1.50
   1 -15  -2  133.79    4.70
  -1 -15   2  128.99    5.40
  -1 -15   2  138.89    5.40
  -1 -15   2  129.89    5.40
  -1  15   2  131.89    5.20
   0 -15  -2   -0.50    1.30
   0  15  -2    0.80    2.40
  -1 -15  -2    2.00    1.80
  -1 -15  -2    4.10    1.80
  -1 -15  -2    3.90    2.00
  -1  15  -2    7.50    1.90
  -1  15  -2    2.30    2.50
  -2 -15  -2    4.20    1.80
  -2 -15  -2    2.40    1.40
  -2 -15  -2    3.90    2.10
  -2  15  -2    2.70    2.30
  -2  15  -2    1.90    1.40
  -3 -15  -2    9.10    2.50
  -3 -15  -2    5.40    2.30
  -3 -15  -2    3.50    1.70
  -3  15  -2    4.30    1.50
  -3  15  -2    1.60    2.20
  -4 -15  -2   39.20    2.80
  -4 -15  -2   31.40    3.20
  -4  15  -2   34.70    2.60
  -5  15  -2   14.20    1.70
  -5  16   2    5.40    1.30
   4 -16  -2   34.10    2.80
  -4 -16   2   29.10    2.80
  -4 -16   2   28.90    3.50
  -4 -16   2   25.00    2.70
  -4  16   2   27.20    2.40
  -4  16   2   33.60    3.10
  -3 -16   2   45.00    3.60
  -3 -16   2   40.90    3.10
  -3 -16   2   44.00    3.20
  -3  16   2   38.80    3.20
  -3  16   2   41.20    3.00
   2 -16  -2   16.40    2.20
  -2 -16   2   18.60    2.50
  -2 -16   2   16.50    2.80
  -2 -16   2   22.80    4.00
  -2 -16   2   17.40    2.70
  -2  16   2   14.80    2.60
  -2  16   2   18.10    2.70
   1 -16  -2    1.00    1.30
  -1 -16   2    0.60    1.50
  -1 -16   2    1.70    1.50
  -1 -16   2   -0.20    1.70
  -1  16   2    1.90    1.60
  -1  16   2   -1.20    2.10
   0 -16   2   44.60    3.70
   0 -16  -2   46.50    4.90
   0 -16  -2   43.80    2.70
   0 -16   2   43.70    3.40
   0  16  -2   32.10    3.40
  -1 -16  -2   12.00    2.80
  -1 -16  -2    8.70    2.00
  -1 -16  -2   10.10    2.00
   1 -16   2    9.70    2.50
   1 -16   2   12.70    2.90
  -1  16  -2   15.70    2.60
  -2 -16  -2   31.80    3.00
  -2 -16  -2   31.10    3.40
  -2 -16  -2   35.10    3.00
  -2  16  -2   31.50    3.70
  -2  16  -2   31.60    2.90
  -3 -16  -2   -0.80    1.90
  -3 -16  -2   -0.90    1.30
  -3 -16  -2    2.40    1.50
  -3  16  -2   -1.00    2.00
  -3  16  -2   -0.50    1.40
  -4 -16  -2   -2.60    1.50
  -4 -16  -2    0.20    1.40
  -4  16  -2   -1.50    1.10
  -5  16  -2   29.90    1.90
  -5  17   2   -0.30    0.80
   4 -17  -2    6.00    1.50
  -4 -17   2    5.90    1.50
  -4 -17   2    3.70    1.40
  -4 -17   2    3.10    2.00
  -4  17   2    2.00    1.10
  -4  17   2    6.20    1.60
   3 -17  -2  130.79    5.10
  -3 -17   2  130.39    5.40
  -3 -17   2  128.59    5.40
  -3 -17   2  138.39    5.30
  -3  17   2  131.69    5.30
  -3  17   2  133.69    5.30
  -2 -17   2  249.48    8.60
   2 -17  -2  255.67    8.10
  -2 -17   2  259.37    9.90
  -2 -17   2  257.77    8.50
  -2  17   2  249.38    8.40
  -2  17   2  251.87    8.40
  -1 -17   2  151.98    5.70
   1 -17  -2  159.48    5.40
  -1 -17   2  153.78    5.90
  -1 -17   2  150.48    6.00
  -1  17   2  145.29    6.10
  -1  17   2  159.38    5.80
   0 -17   2  368.96   11.70
   0 -17  -2  363.06   11.80
   0 -17   2  374.66   11.50
   0 -17  -2  416.66   13.20
   0 -17   2  372.46   12.20
   0  17  -2  373.26   11.60
   1 -17   2   -1.20    2.30
  -1 -17  -2    2.10    1.60
  -1 -17  -2   -2.90    1.60
  -1 -17  -2    2.20    1.90
  -1  17  -2    1.10    1.60
  -2 -17  -2  469.25   14.30
  -2 -17  -2  464.45   14.30
  -2 -17  -2  467.35   14.40
  -2  17  -2  492.05   14.30
  -3 -17  -2    2.10    2.00
  -3 -17  -2    1.50    1.70
  -3 -17  -2    2.60    1.60
  -3  17  -2   -1.70    2.00
  -3  17  -2    0.10    1.40
  -4 -17  -2   74.99    3.60
  -4 -17  -2   72.49    3.80
  -4  17  -2   79.19    4.00
  -5  17  -2   97.29    3.40
   4 -18  -2   -0.70    2.30
  -4 -18   2    0.90    1.20
  -4 -18   2    1.60    1.30
  -4 -18   2   -1.40    1.70
  -4  18   2   -1.10    1.40
  -4  18   2   -2.20    1.00
  -3 -18   2  113.89    4.80
  -3 -18   2  120.59    5.20
   3 -18  -2  120.39    4.70
  -3 -18   2  115.89    4.90
  -3  18   2  116.29    4.90
  -3  18   2  113.79    4.90
   2 -18  -2   26.30    2.60
  -2 -18   2   25.30    2.70
  -2 -18   2   25.50    2.80
  -2 -18   2   22.60    2.90
  -2  18   2   26.50    2.90
  -2  18   2   24.30    2.80
  -1 -18   2    3.50    1.70
  -1 -18   2    5.80    1.80
  -1 -18   2    2.80    1.50
   1 -18  -2    4.00    1.60
  -1  18   2    4.20    2.00
  -1  18   2    2.80    1.60
   0 -18   2   24.50    2.90
   0 -18   2   17.90    4.30
   0 -18  -2   22.50    2.80
   0 -18  -2   30.90    3.60
   0 -18   2   24.30    3.10
   0  18  -2   20.10    3.00
   1 -18   2    8.80    2.50
  -1 -18  -2    8.40    2.00
  -1 -18  -2   11.30    2.60
  -1 -18  -2   11.20    2.80
  -1  18  -2    6.40    1.70
  -2 -18  -2   29.20    2.80
  -2 -18  -2   30.00    3.00
  -2 -18  -2   23.00    3.20
  -2  18  -2   27.00    3.10
  -2  18  -2   35.10    2.80
  -3 -18  -2    0.90    1.40
  -3 -18  -2    0.00    1.40
  -3 -18  -2    2.50    1.90
  -3  18  -2    1.90    1.30
  -3  18  -2    0.50    1.90
  -4 -18  -2   14.30    2.10
  -4 -18  -2   11.90    2.40
   4 -18   2   11.30    2.30
  -4  18  -2   13.30    2.10
  -4 -19   2   10.80    2.90
  -4 -19   2    6.30    1.40
  -4 -19   2    8.70    1.90
   4 -19  -2   11.20    2.10
  -4  19   2    4.60    1.50
  -4  19   2    5.50    1.20
  -3 -19   2   24.50    2.90
  -3 -19   2   24.20    2.70
   3 -19  -2   20.70    2.50
  -3 -19   2   27.50    2.60
  -3  19   2   24.60    2.60
  -3  19   2   21.70    2.60
   2 -19  -2    2.90    1.50
  -2 -19   2    0.30    1.40
  -2 -19   2    1.60    1.50
  -2 -19   2    3.20    1.40
  -2  19   2    1.20    1.40
  -2  19   2   -0.10    1.60
  -1 -19   2   -1.10    1.40
  -1 -19   2   -0.30    1.60
   1 -19  -2   -0.20    1.60
  -1 -19   2    0.60    1.60
  -1  19   2    0.90    1.80
  -1  19   2   -0.40    1.40
   0 -19   2   42.70    4.50
   0 -19  -2   42.10    3.70
   0 -19  -2   41.80    4.90
   0 -19   2   38.80    3.30
   0  19  -2   37.20    3.20
  -1 -19  -2   53.79    3.90
   1 -19   2   57.59    4.20
  -1 -19  -2   57.29    3.80
  -2 -19  -2   40.90    3.10
  -2 -19  -2   32.60    3.10
   2 -19   2   37.00    3.20
  -2 -19  -2   36.70    3.20
  -2  19  -2   39.80    3.30
  -2  19  -2   35.70    2.90
  -3 -19  -2   51.79    3.30
  -3 -19  -2   49.30    3.10
  -3 -19  -2   52.19    3.60
   3 -19   2   52.79    3.40
  -3  19  -2   52.19    3.10
  -3  19  -2   56.49    4.30
  -4 -19  -2    0.00    1.10
   4 -19   2   -1.10    1.60
  -4 -19  -2   -0.40    1.30
  -4  19  -2    0.50    0.90
  -4 -20   2    2.40    1.70
  -4 -20   2    1.30    1.00
  -4 -20   2   -0.60    2.00
   4 -20  -2    0.60    1.40
  -4  20   2    0.10    1.40
  -4  20   2    1.10    1.50
   3 -20  -2    9.70    2.30
  -3 -20   2    6.80    2.50
  -3 -20   2    4.90    2.00
  -3  20   2    6.60    1.50
   2 -20  -2   22.40    2.70
  -2 -20   2   25.20    2.60
  -2 -20   2   17.30    2.80
  -2 -20   2   24.00    2.70
  -2  20   2   22.70    2.60
  -2  20   2   22.80    2.90
  -1 -20   2    6.60    1.70
   1 -20  -2    9.10    1.90
  -1 -20   2    7.20    1.90
  -1 -20   2   10.80    1.80
  -1  20   2    6.60    2.10
   1  20  -2    5.80    2.00
  -1  20   2    9.20    2.40
   0 -20   2    6.10    1.90
   0 -20   2   10.20    2.90
   0 -20  -2    6.60    2.40
   1 -20   2  164.88    6.70
  -1 -20  -2  166.88    6.40
  -1 -20  -2  172.98    6.40
  -1  20  -2  176.48    6.30
  -1  20  -2  172.68    6.30
  -2 -20  -2  195.58    7.00
   2 -20   2  199.88    6.90
  -2 -20  -2  193.78    6.80
  -2 -20  -2  193.58    7.10
  -2  20  -2  185.18    6.90
  -2  20  -2  197.28    6.90
  -3 -20  -2   31.50    2.70
  -3 -20  -2   30.80    3.20
   3 -20   2   28.90    3.10
  -3  20  -2   27.60    3.30
  -3  20  -2   33.80    2.60
   4 -20   2    4.20    1.80
  -4 -20  -2    1.60    1.10
  -4 -20  -2    0.90    1.30
  -4  20  -2    2.50    0.90
   4 -21  -2   43.40    3.00
  -4 -21   2   42.80    3.20
  -4 -21   2   43.60    2.30
  -4  21   2   42.70    2.20
  -3 -21   2   87.99    4.00
   3 -21  -2   80.89    3.80
  -3 -21   2   84.99    3.80
  -3 -21   2   79.69    3.70
  -3  21   2   82.19    3.80
  -3  21   2   75.89    3.70
   2 -21  -2   71.59    3.70
  -2 -21   2   71.59    3.60
  -2 -21   2   70.99    4.40
  -2 -21   2   68.49    3.80
  -2  21   2   64.39    3.80
  -2  21   2   65.59    3.60
   1 -21  -2   12.80    2.70
  -1 -21   2   18.40    2.90
  -1 -21   2   13.70    2.50
  -1 -21   2   14.20    2.50
  -1  21   2   13.00    3.00
   1  21  -2   10.60    2.10
  -1  21   2   14.20    2.80
   0 -21   2  303.77    9.90
   0 -21  -2  305.17    9.90
   0  21  -2  287.07    9.50
   1 -21   2    0.40    1.90
  -1 -21  -2    0.50    1.70
  -1 -21  -2    1.40    1.40
  -1  21  -2   -0.50    1.50
  -1  21  -2    1.50    1.40
  -2 -21  -2   70.39    3.90
  -2 -21  -2   70.69    3.80
  -2  21  -2   70.29    3.90
  -2  21  -2   78.59    4.70
   3 -21   2   81.79    4.30
  -3 -21  -2   89.89    3.90
  -3 -21  -2   87.89    4.00
  -3  21  -2   81.59    4.30
  -3  21  -2   89.49    4.10
  -4 -21  -2  300.87    9.10
  -4  21  -2  309.47    9.10
  -4  22   2   35.70    2.00
  -3 -22   2    2.20    1.40
  -3 -22   2    3.50    1.30
   3 -22  -2    1.60    1.70
  -3 -22   2    2.60    1.20
  -3  22   2    1.70    1.20
  -3  22   2    1.60    1.20
  -2 -22   2   23.20    2.70
  -2 -22   2   26.20    2.60
  -2 -22   2   24.70    2.70
   2 -22  -2   29.10    3.00
  -2  22   2   26.80    2.50
  -2  22   2   26.70    2.80
   1 -22  -2    0.50    2.20
  -1 -22   2    3.70    1.50
  -1 -22   2    2.50    1.70
  -1 -22   2    2.00    1.40
  -1  22   2    2.60    1.90
   1  22  -2    1.60    1.80
  -1  22   2    2.20    1.40
   0 -22   2   40.10    3.30
   0 -22  -2   36.30    3.70
   0  22  -2   39.10    3.10
   1 -22   2   66.79    4.40
  -1 -22  -2   65.99    4.00
  -1 -22  -2   65.09    3.80
  -1  22  -2   67.69    3.70
  -1  22  -2   67.89    4.00
  -2 -22  -2   66.69    3.70
  -2 -22  -2   60.49    3.90
  -2  22  -2   65.99    3.50
  -2  22  -2   70.69    3.70
  -3 -22  -2   77.69    3.90
   3 -22   2   74.29    5.10
  -3 -22  -2   77.79    3.50
  -3  22  -2   63.19    3.90
  -4 -22  -2    0.40    0.90
  -4 -22  -2    3.00    1.20
  -4  22  -2   -0.30    0.80
  -4 -23   2    2.20    0.90
  -4  23   2    6.10    1.50
  -3 -23   2    0.80    1.10
  -3 -23   2   -0.40    1.00
   3 -23  -2    1.40    1.80
  -3  23   2   -0.90    1.00
  -3  23   2    1.20    1.10
   2 -23  -2   25.40    3.20
  -2 -23   2   24.50    2.60
  -2 -23   2   30.50    2.70
  -2 -23   2   27.00    2.40
  -2  23   2   27.40    2.80
  -2  23   2   28.40    2.50
  -1 -23   2   44.10    3.20
  -1 -23   2   53.09    3.50
  -1  23   2   49.70    3.80
  -1  23   2   48.50    3.10
   1  23  -2   49.40    3.70
   0 -23  -2    8.50    1.80
   0 -23   2    8.30    2.00
   0  23   2   12.60    2.20
   0  23  -2   10.80    1.90
  -1 -23  -2  322.07   10.30
   1 -23   2  324.37   10.50
  -1 -23  -2  314.47   10.30
  -1  23  -2  321.17   10.20
  -1  23  -2  320.57   10.20
  -2 -23  -2   14.20    2.50
  -2 -23  -2   11.30    2.30
  -2  23  -2   15.40    2.30
  -3 -23  -2    8.80    1.90
  -3 -23  -2    9.70    1.90
  -3  23  -2    8.00    1.80
  -4 -23  -2    4.00    1.90
  -4 -23  -2    5.50    1.40
  -4  23  -2    2.40    0.90
   3 -24  -2   29.10    3.30
  -3 -24   2   21.70    2.10
  -3 -24   2   28.50    2.50
  -3  24   2   22.30    2.10
  -3  24   2   24.20    2.10
  -2 -24   2   25.90    2.40
  -2 -24   2   22.20    2.50
   2 -24  -2   25.00    4.20
  -2  24   2   24.80    2.70
  -2  24   2   25.00    2.40
  -1 -24   2   56.19    3.60
  -1 -24   2   51.59    3.30
   1  24  -2   47.10    3.70
  -1  24   2   50.29    3.80
  -1  24   2   57.39    3.20
   0 -24  -2   26.50    3.30
   0 -24   2   25.50    2.80
   0  24  -2   20.50    3.10
   0  24   2   26.90    2.50
  -1 -24  -2  700.13   20.90
  -1 -24  -2  725.83   20.80
   1 -24   2  711.43   20.90
  -1  24  -2  726.63   20.80
  -1  24  -2  748.23   20.80
  -2 -24  -2    6.60    1.50
  -2 -24  -2    7.40    2.00
  -2  24  -2    5.30    1.30
  -2  24  -2    4.70    1.60
  -3 -24  -2   44.70    2.50
  -3 -24  -2   45.00    2.60
  -3  24  -2   47.30    2.50
  -3 -25   2   52.19    2.60
  -3 -25   2   50.29    2.50
  -3  25   2   59.39    4.00
  -3  25   2   50.99    2.70
  -2 -25   2    1.20    1.10
  -2 -25   2    1.20    1.20
  -2  25   2    2.10    1.50
  -2  25   2    2.70    1.20
  -1 -25   2   31.80    2.80
   1  25  -2   31.00    3.80
  -1  25   2   34.10    3.70
  -1  25   2   35.80    2.70
   0 -25   2   19.00    2.60
   0 -25  -2   17.30    3.00
   0  25   2   15.40    2.20
   0  25  -2   17.10    2.90
  -1 -25  -2    7.60    2.80
  -1 -25  -2    5.60    1.50
   1 -25   2    6.60    2.00
  -1  25  -2    8.50    2.20
  -1  25  -2   10.10    2.60
  -2 -25  -2    3.20    1.20
  -2 -25  -2    7.30    2.00
  -2  25  -2    4.70    1.30
  -2  25  -2    5.70    1.40
  -3 -25  -2   47.40    2.40
  -3 -25  -2   40.00    3.00
  -3  25  -2   44.70    2.40
   3  25   2   40.40    3.00
  -3 -26   2    8.50    1.50
  -3 -26   2    8.20    1.80
  -3  26   2    8.50    2.00
  -3  26   2    9.00    1.90
  -2 -26   2    2.20    1.30
  -2 -26   2    0.60    1.00
  -2  26   2    1.70    1.50
  -2  26   2   -1.40    1.00
  -1 -26   2   90.69    4.10
  -1 -26   2   95.19    4.40
  -1  26   2   90.99    3.90
   0 -26  -2   24.00    3.00
   0 -26   2   24.70    2.60
   0  26  -2   31.60    2.90
   0  26  -2   25.50    3.40
   1 -26   2   98.89    4.80
  -1 -26  -2   94.89    4.20
  -1 -26  -2   97.19    4.40
  -1  26  -2   97.19    4.00
   1  26   2   90.89    3.90
  -1  26  -2   98.19    4.10
  -2 -26  -2   16.10    1.90
  -2 -26  -2   13.00    2.00
  -2  26  -2   13.30    2.00
  -2  26  -2   12.60    2.30
  -3 -26  -2    2.80    1.00
  -3 -26  -2    1.70    1.00
  -3  26  -2    3.20    0.90
  -3 -27   2    9.10    1.50
   3  27  -2    6.10    1.10
  -2 -27   2    4.70    1.20
  -2 -27   2    1.80    1.10
  -2  27   2    3.70    1.70
  -2  27   2    4.00    1.10
  -1 -27   2   17.50    2.90
  -1 -27   2   19.70    2.10
  -1  27   2   16.30    1.90
   0 -27  -2   71.89    4.10
   0 -27   2   82.99    3.90
   0  27   2   77.19    3.50
   0  27  -2   84.79    5.00
   0  27  -2   78.39    3.50
  -1 -27  -2   96.39    4.30
   1 -27   2   94.99    5.20
  -1 -27  -2   86.79    3.90
  -1  27  -2   92.99    3.80
   1  27   2   85.99    3.70
  -1  27  -2   89.89    3.90
  -2 -27  -2    1.10    1.20
  -2 -27  -2    0.00    1.00
  -2  27  -2    2.70    1.30
   2  27   2   -0.20    1.00
  -2  27  -2    0.30    1.00
  -3  27  -2   56.99    2.40
  -2 -28   2    4.30    1.20
  -2 -28   2    7.30    1.90
  -2  28   2    8.00    1.70
  -1 -28   2    2.90    1.10
   1  28  -2    4.00    1.00
  -1  28   2    6.70    1.50
   0 -28   2   14.60    2.20
   0 -28  -2   11.90    3.20
   0  28  -2   16.40    1.90
   0  28  -2   12.50    3.00
  -1 -28  -2    3.40    1.20
  -1  28  -2    2.70    1.30
  -1  28  -2    1.80    1.00
   1  28   2    2.40    1.00
  -2 -28  -2    0.90    1.20
  -2 -28  -2    2.00    1.10
  -2  28  -2    0.90    1.10
  -2  28  -2    2.90    1.20
   2  28   2    1.00    1.00
  -2 -29   2    2.80    1.30
  -2 -29   2    1.90    0.80
   2  29  -2    0.40    0.80
  -2  29   2    1.40    0.80
  -1 -29   2   13.60    2.10
   1  29  -2   14.30    1.60
  -1  29   2   12.60    1.60
   0 -29   2    1.20    1.20
   0  29   2    2.40    1.00
   0  29  -2    2.20    1.10
  -1 -29  -2    4.20    1.20
   1  29   2    3.20    1.00
  -1  29  -2    2.10    1.50
  -1  29  -2    4.40    1.00
  -2 -29  -2   66.29    2.70
  -2 -29  -2   74.09    3.30
  -2  29  -2   63.69    2.90
   2  29   2   64.89    2.80
  -1 -30   2   31.90    2.00
   0 -30   2   69.49    3.30
   0  30   2   74.49    2.90
   0  30  -2   78.59    2.90
  -1 -30  -2    1.80    1.20
  -1  30  -2    0.90    0.90
   1  30   2    1.50    0.90
  -1 -31   2   29.10    2.00
  -1  31   2   31.40    1.80
   1  31  -2   26.60    1.70
   0  31  -2    5.20    1.30
   0  31   2    3.90    0.80
   1  31   2    1.90    0.80
  -5   0   3   -0.20    1.40
  -5   0   3   -1.20    2.00
  -4   0   3   -3.10    1.80
  -4   0   3    2.60    1.70
  -4   0   3   -0.90    1.40
  -3   0   3   -1.10    2.00
  -3   0   3   -0.60    1.80
  -3   0   3    0.00    1.30
   2   0  -3    1.30    1.00
   2   0  -3    0.20    0.80
   1   0  -3   -0.20    0.40
  -1   0   3    0.20    0.40
   0   0   3    0.20    0.20
   0   0  -3    0.50    0.20
   1   0   3   -0.20    0.30
  -1   0  -3    0.00    0.30
   2   0   3   -0.70    0.90
  -2   0  -3   -0.40    0.80
  -3   0  -3    0.00    1.00
  -4   0  -3   -2.30    2.50
  -4   0  -3    0.00    1.20
  -5   0  -3    1.00    1.60
  -5  -1   3   98.59    4.20
  -5  -1   3   95.79    4.70
  -5   1   3  100.89    4.80
  -5   1   3  101.29    4.30
  -4  -1   3    0.70    1.80
  -4  -1   3    4.80    1.90
  -4  -1   3    3.00    1.70
  -4   1   3    2.80    1.60
  -4   1   3   -1.50    1.80
  -4   1   3    2.10    1.50
  -3  -1   3  116.09    4.90
  -3  -1   3  119.69    4.40
  -3  -1   3  115.29    5.20
  -3   1   3  115.59    4.90
  -3   1   3  116.59    5.10
  -3   1   3  118.49    4.30
   2  -1  -3 1288.37   35.60
   2  -1  -3 1308.67   35.70
   2   1  -3 1279.17   35.60
  -2   1   3 1261.57   35.00
  -1  -1   3  401.46   11.70
   1  -1  -3  425.46   11.80
   1   1  -3  415.26   11.80
   0  -1  -3   13.90    0.70
   0  -1   3   14.50    0.80
   0   1   3   15.00    0.80
   0   1  -3   15.70    0.80
   1  -1   3  313.57    8.70
  -1  -1  -3  289.57    8.50
  -1   1  -3  284.67    8.80
   1   1   3  310.47    8.60
   2  -1   3  206.18    6.90
  -2  -1  -3  206.38    6.30
   2   1   3  207.98    6.90
  -2   1  -3  217.58    6.40
  -2   1  -3  206.98    6.80
  -3  -1  -3   18.30    1.80
  -3   1  -3   17.20    1.80
  -4  -1  -3    6.10    1.50
  -4   1  -3    5.00    2.40
  -4   1  -3    3.60    1.40
  -5  -1  -3   31.90    3.10
  -5   1  -3   30.60    2.70
  -5  -2   3   95.99    4.30
  -5  -2   3   98.29    4.70
  -5   2   3  101.09    5.20
  -5   2   3  101.99    4.30
  -4  -2   3   19.40    3.30
  -4  -2   3   12.20    3.10
  -4  -2   3   10.00    1.90
  -4   2   3   10.70    2.60
  -4   2   3    4.90    2.00
  -4   2   3   11.30    2.50
  -3  -2   3   59.69    3.80
  -3  -2   3   53.59    3.90
  -3  -2   3   57.69    3.20
  -3   2   3   59.89    3.90
  -3   2   3   61.29    2.80
  -3   2   3   60.39    3.40
   2  -2  -3  219.38    6.90
   2  -2  -3  200.58    6.90
  -2   2   3  198.88    6.20
   2   2  -3  201.28    6.70
   1  -2  -3 3167.08   87.69
  -1  -2   3 3317.67   87.79
   1   2  -3 3287.07   87.79
   0  -2  -3 2107.09   57.89
   0  -2   3 2163.38   58.19
   0   2  -3 2137.79   57.89
   0   2   3 2188.68   58.39
  -1  -2  -3    0.70    0.30
   1  -2   3    0.40    0.50
  -1   2  -3    0.50    0.40
   1   2   3    0.50    0.30
  -2  -2  -3  581.84   16.10
   2  -2   3  557.24   16.80
   2   2   3  572.94   16.60
  -2   2  -3  575.84   16.10
  -2   2  -3  591.84   16.70
  -3  -2  -3   35.30    2.20
  -3   2  -3   48.00    5.60
  -3   2  -3   35.30    2.20
  -4  -2  -3    0.50    1.40
  -4   2  -3   -1.30    1.20
  -4   2  -3    1.80    2.10
  -5  -2  -3    2.30    3.10
  -5   2  -3    1.60    1.60
  -5  -3   3   90.49    4.50
  -5  -3   3   91.99    4.10
  -5   3   3   94.69    4.00
  -5   3   3   99.79    6.90
  -4  -3   3    3.90    1.80
  -4  -3   3    1.10    1.70
  -4   3   3    2.10    1.70
  -4   3   3    1.80    1.50
  -3  -3   3  473.95   13.70
  -3  -3   3  466.35   14.10
  -3  -3   3  463.25   14.10
  -3   3   3  482.95   13.70
  -3   3   3  474.35   14.00
  -3   3   3  470.75   14.10
   2  -3  -3  423.36   13.00
   2  -3  -3  457.65   13.30
  -2   3   3  431.66   12.40
   2   3  -3  441.76   13.00
  -1  -3   3 1028.30   28.80
   1  -3  -3 1082.19   28.90
   1   3  -3 1049.99   28.80
   0  -3   3 1030.50   27.50
   0  -3  -3 1023.00   27.30
   0   3  -3  983.90   27.50
   0   3   3 1007.20   27.30
  -1  -3  -3  224.28    6.40
   1  -3   3  217.98    6.70
  -1   3  -3  223.88    6.60
   1   3   3  220.38    6.40
   2  -3   3    1.70    1.20
  -2  -3  -3    2.20    0.90
  -2   3  -3    3.00    1.00
   2   3   3    2.30    0.90
  -2   3  -3    1.80    0.80
  -3  -3  -3   -0.20    2.90
  -3  -3  -3    5.80    1.30
  -3   3  -3    3.00    1.10
   3   3   3    6.50    3.40
  -3   3  -3    4.50    2.20
  -4  -3  -3  124.69    5.00
  -4   3  -3  123.79    4.80
  -4   3  -3  128.29    5.60
  -5  -3  -3   51.99    3.80
  -5   3  -3   50.79    3.20
  -5  -4   3    7.40    2.00
  -5  -4   3    6.30    1.70
  -5   4   3    5.60    1.40
  -4  -4   3   82.79    4.30
  -4  -4   3   78.69    4.30
  -4   4   3   78.99    4.40
  -4   4   3   81.29    4.20
  -3  -4   3   -0.20    2.00
  -3  -4   3   -0.30    1.90
  -3   4   3    1.30    1.00
  -3   4   3    4.90    1.90
  -3   4   3    2.20    1.70
   2  -4  -3  142.29    5.60
   2  -4  -3  152.38    5.30
  -2   4   3  146.99    4.70
   2   4  -3  143.19    5.20
  -1  -4   3  221.38    6.50
   1  -4  -3  217.28    6.50
   1   4  -3  210.78    6.50
   0  -4  -3  119.19    3.50
   0  -4   3  118.29    3.80
   0   4  -3  120.39    3.70
   0   4   3  125.49    3.50
  -1  -4  -3  624.44   17.50
   1  -4   3  650.13   17.90
   1   4   3  650.63   17.50
  -1   4  -3  631.34   17.80
  -2  -4  -3  104.59    3.60
   2  -4   3  100.99    4.50
   2   4   3  101.99    4.00
  -2   4  -3  105.99    4.20
  -2   4  -3   95.89    3.50
  -3  -4  -3    3.40    1.20
  -3  -4  -3    4.50    2.60
   3   4   3   -4.60    3.30
  -3   4  -3    2.90    1.00
  -3   4  -3    0.40    1.90
  -4  -4  -3   66.79    3.70
  -4   4  -3   78.09    4.40
  -4   4  -3   74.79    4.50
  -5  -4  -3   97.29    4.90
  -5   4  -3  100.29    4.70
  -5   4  -3  100.19    4.30
  -5  -5   3    5.50    1.60
  -5  -5   3    4.60    1.90
  -5   5   3    4.60    1.30
  -4  -5   3    5.10    1.80
  -4  -5   3    6.80    1.80
  -4   5   3    1.50    1.70
  -4   5   3    6.60    1.70
  -3  -5   3  131.99    5.40
  -3  -5   3  129.09    5.50
  -3   5   3  135.09    5.40
  -3   5   3  125.89    4.60
  -3   5   3  127.29    5.10
   2  -5  -3  446.86   14.00
   2  -5  -3  452.05   13.70
  -2   5   3  473.15   13.10
   2   5  -3  468.85   13.70
  -1  -5   3   16.60    1.40
   1  -5  -3   18.30    1.20
   1  -5  -3   17.60    1.20
   1   5  -3   19.40    1.20
   0  -5  -3  886.31   24.30
   0  -5   3  932.11   24.70
   0   5  -3  879.91   24.60
   1  -5   3  298.87    9.00
   1   5   3  302.17    8.50
  -1   5  -3  309.37    9.00
   2  -5   3  236.68    8.30
  -2  -5  -3  243.88    7.20
  -2   5  -3  229.18    7.20
  -2   5  -3  245.68    7.90
   2   5   3  245.18    7.60
  -3  -5  -3   83.69    5.30
  -3  -5  -3  103.89    7.30
  -3  -5  -3   97.39    3.80
  -3   5  -3   98.39    4.70
  -3   5  -3   95.39    3.70
  -4   5  -3    8.10    2.00
  -5   5  -3   19.40    3.10
  -5   5  -3   23.40    2.40
  -5  -6   3   67.99    3.60
  -5  -6   3   57.39    4.00
  -5   6   3   58.59    3.10
  -4  -6   3   -0.90    1.70
  -4  -6   3   -0.30    1.70
  -4   6   3    1.40    1.70
  -4   6   3    2.00    1.40
  -3  -6   3   84.19    4.60
  -3  -6   3   95.89    4.50
  -3  -6   3   89.69    5.40
  -3   6   3   90.59    3.70
  -3   6   3   95.69    4.50
  -3   6   3   94.89    4.20
   2  -6  -3  196.98    6.70
   2  -6  -3  178.88    7.00
   2   6  -3  200.08    6.70
  -2   6   3  192.68    6.00
   1  -6  -3   44.50    2.10
  -1  -6   3   48.40    2.10
   1  -6  -3   43.90    2.00
   1   6  -3   48.50    2.00
   0  -6  -3  155.38    4.30
   0  -6   3  156.38    4.70
   0  -6  -3  148.49    4.30
   0   6  -3  149.88    4.70
   1  -6   3 2121.69   55.79
  -1   6  -3 1974.70   55.69
   1   6   3 2056.89   55.09
  -2  -6  -3   16.70    1.70
   2   6   3   19.80    1.90
   2   6   3   17.10    2.20
  -2   6  -3   15.10    1.50
  -2   6  -3   18.00    2.40
  -3  -6  -3   47.80    4.40
  -3  -6  -3   51.29    4.50
  -3  -6  -3   62.09    3.00
  -3   6  -3   56.89    2.70
  -3   6  -3   54.39    3.90
  -4  -6  -3  131.59    6.10
  -4  -6  -3  151.48    6.50
  -4   6  -3  150.18    5.70
  -4   6  -3  146.99    5.40
  -5   6  -3   14.70    2.30
  -5   6  -3   15.40    2.80
  -5  -7   3   26.60    3.20
  -5  -7   3   31.00    5.10
  -5   7   3   23.20    2.30
  -4  -7   3   17.40    3.30
  -4  -7   3   19.00    2.90
  -4   7   3   25.40    2.80
  -4   7   3   19.10    3.20
  -3  -7   3   81.39    4.30
  -3  -7   3   69.39    4.60
  -3  -7   3   72.49    4.00
  -3   7   3   69.49    4.00
  -3   7   3   73.09    3.80
  -3   7   3   75.29    3.20
   2  -7  -3  248.78    8.40
  -2   7   3  250.77    7.60
   2   7  -3  255.07    8.20
   1  -7  -3    0.40    0.50
  -1  -7   3    0.00    0.60
   1   7  -3    0.10    0.50
   0  -7   3 1029.60   27.90
   0  -7  -3 1036.10   27.40
   0  -7  -3  994.90   27.40
   0   7  -3 1006.50   27.80
   1  -7   3  671.33   19.30
  -1   7  -3  694.43   19.20
  -2  -7  -3  776.22   22.10
   2   7   3  803.62   22.40
  -2   7  -3  808.12   23.10
  -2   7  -3  801.52   22.20
   2   7   3  813.82   22.30
  -3  -7  -3  257.57    9.00
  -3  -7  -3  273.27    9.10
  -3  -7  -3  264.37    8.20
  -3   7  -3  267.47    8.70
  -3   7  -3  264.77    8.30
  -4  -7  -3  201.68    7.00
  -4  -7  -3  194.08    7.60
  -4   7  -3  186.08    6.70
  -4   7  -3  197.58    7.00
  -5   7  -3    1.10    1.60
  -5  -8   3   -0.30    1.90
   5  -8  -3    1.90    1.50
  -5   8   3    0.00    1.10
  -4  -8   3   72.89    4.10
  -4  -8   3   72.59    4.10
  -4   8   3   73.89    3.80
  -4   8   3   66.49    3.70
  -3  -8   3   42.10    3.80
  -3  -8   3   44.90    3.60
  -3  -8   3   49.60    3.90
  -3   8   3   48.30    3.40
  -3   8   3   48.90    3.20
   2  -8  -3  214.58    7.60
   2   8  -3  215.08    7.30
   1  -8  -3  599.94   16.20
  -1  -8   3  518.95   16.50
   1  -8  -3  604.14   16.30
   1   8  -3  578.74   16.20
   0  -8   3   12.10    1.30
   0   8  -3    9.80    1.10
   1  -8   3    8.40    1.70
  -1   8  -3    7.80    1.30
  -2  -8  -3  552.44   15.60
   2   8   3  539.05   15.60
  -2   8  -3  545.05   16.50
   2   8   3  574.14   15.70
  -2   8  -3  546.25   15.60
  -3  -8  -3   86.99    4.60
  -3  -8  -3   84.49    4.60
  -3  -8  -3   86.99    3.80
  -3   8  -3   82.49    4.20
  -3   8  -3   84.09    3.50
  -4  -8  -3  150.58    6.30
  -4  -8  -3  153.08    6.00
  -4   8  -3  147.89    5.80
  -4   8  -3  149.69    5.50
  -5   8  -3   10.90    2.30
   5  -9  -3   25.40    2.60
  -5   9   3   29.40    2.20
  -4  -9   3   43.80    3.70
  -4  -9   3   43.20    4.30
  -4  -9   3   45.60    3.40
  -4   9   3   47.60    3.20
  -4   9   3   44.20    3.30
  -3  -9   3   -1.70    1.90
  -3  -9   3    0.20    1.60
  -3  -9   3   -0.40    2.10
  -3   9   3    0.80    1.60
  -3   9   3    0.40    1.50
   2  -9  -3    6.10    1.70
   2   9  -3   10.80    2.70
   1  -9  -3 2045.00   55.99
   1  -9  -3 2076.89   55.89
  -1  -9   3 2081.09   55.99
   1   9  -3 2036.90   55.89
   0  -9   3  101.89    4.90
   0   9  -3  125.69    3.90
   1  -9   3  110.19    4.30
  -1   9  -3  103.99    4.50
  -2  -9  -3  148.79    5.10
  -2   9  -3  156.58    6.40
  -2   9  -3  155.88    5.10
   2   9   3  152.38    5.10
  -3  -9  -3   14.10    3.20
  -3  -9  -3   18.00    2.60
  -3  -9  -3   18.00    3.20
  -3   9  -3   13.60    1.90
  -3   9  -3   14.20    2.70
  -4  -9  -3  107.79    5.40
  -4  -9  -3  109.69    5.50
  -4   9  -3  113.79    4.60
  -4   9  -3  120.49    5.00
  -5   9  -3   -0.90    1.30
   5 -10  -3    0.90    1.40
  -5  10   3    0.70    0.90
  -4 -10   3   51.89    4.10
  -4 -10   3   53.49    3.60
  -4 -10   3   51.89    4.10
  -4  10   3   49.10    3.40
  -4  10   3   48.00    3.20
  -3 -10   3   34.60    3.20
  -3 -10   3   35.20    3.40
  -3 -10   3   28.60    3.80
  -3 -10   3   38.60    4.80
  -3  10   3   39.80    3.10
  -3  10   3   36.70    3.00
   2 -10  -3    0.50    1.80
   2  10  -3    1.70    1.80
   1 -10  -3  234.58    7.40
   1 -10  -3  236.88    7.30
  -1 -10   3  231.48    7.40
   1  10  -3  239.88    7.20
   0 -10   3   88.79    3.40
   0  10  -3   86.39    3.20
  -1 -10  -3   68.89    3.20
   1 -10   3   78.99    3.80
  -1  10  -3   82.79    3.40
  -2 -10  -3  364.66   10.70
  -2  10  -3  357.06   12.00
  -2  10  -3  372.66   10.70
  -3 -10  -3   59.19    3.90
  -3 -10  -3   59.39    3.50
  -3 -10  -3   60.29    3.80
  -3  10  -3   59.89    3.00
  -3  10  -3   57.49    3.60
  -4 -10  -3   65.19    4.20
  -4 -10  -3   65.59    4.40
  -4  10  -3   66.99    4.70
  -4  10  -3   67.29    3.80
  -5  10  -3    6.10    1.40
   5 -11  -3    3.50    1.50
  -5  11   3    6.20    1.40
  -4 -11   3  282.47    9.40
  -4 -11   3  293.17    9.30
  -4 -11   3  280.57    9.30
  -4  11   3  289.47    9.30
  -4  11   3  281.87    9.20
  -3 -11   3   -1.70    2.10
  -3 -11   3   -0.60    1.60
  -3 -11   3    3.00    2.40
  -3 -11   3    0.50    1.70
  -3  11   3    1.90    1.60
  -2 -11   3  341.17   10.80
  -2 -11   3  350.16   10.80
   2 -11  -3  351.86   11.90
   2  11  -3  356.66   11.30
  -2  11   3  350.06   10.70
  -2  11   3  334.47   10.70
   1 -11  -3    6.60    1.20
   1 -11  -3    8.50    2.30
  -1 -11   3    8.10    2.20
   1 -11  -3    2.80    1.00
   1  11  -3    4.30    1.00
   0 -11   3 1083.29   30.60
   0 -11  -3 1093.89   30.20
   0  11  -3 1137.49   30.50
  -1 -11  -3  464.35   13.40
   1 -11   3  470.05   14.20
  -1  11  -3  475.15   13.90
  -1  11  -3  469.25   13.30
  -2 -11  -3  441.76   14.00
  -2 -11  -3  471.65   13.50
  -2 -11  -3  464.25   13.90
  -2  11  -3  487.85   13.60
  -2  11  -3  483.65   14.00
  -3 -11  -3   41.10    4.20
  -3 -11  -3   49.40    3.50
  -3  11  -3   45.80    4.90
  -3  11  -3   48.80    2.80
  -4 -11  -3    2.40    2.00
  -4 -11  -3    6.20    2.00
  -4  11  -3    4.70    1.50
  -4  11  -3    4.00    1.50
  -5  11  -3   60.89    3.00
   5 -12  -3   43.70    2.80
  -5  12   3   42.60    2.40
  -4 -12   3   41.40    3.50
  -4 -12   3   44.20    3.90
  -4 -12   3   48.70    3.30
  -4  12   3   47.60    3.00
  -4  12   3   43.10    3.20
  -3 -12   3  121.89    8.10
  -3 -12   3  120.69    5.00
  -3 -12   3  110.59    5.00
  -3  12   3  115.79    4.90
  -3  12   3  120.59    4.90
  -2 -12   3   10.40    2.40
  -2 -12   3   14.90    2.20
  -2 -12   3   12.70    2.80
   2 -12  -3    3.30    3.00
  -2 -12   3   11.00    2.30
  -2  12   3   11.90    2.10
  -2  12   3   12.90    2.80
   1 -12  -3 1079.89   30.20
  -1 -12   3 1082.29   30.10
   1 -12  -3 1085.89   29.90
   1 -12  -3 1100.69   30.10
   1  12  -3 1080.69   30.00
   0 -12  -3  911.61   24.80
   0 -12   3  907.81   25.20
   0  12  -3  875.21   25.00
  -1 -12  -3    5.20    1.40
   1 -12   3    5.90    2.00
  -1  12  -3    4.70    1.30
  -1  12  -3    2.90    1.50
  -2 -12  -3    4.30    1.80
  -2 -12  -3    3.00    1.60
  -2 -12  -3    1.80    1.70
  -2  12  -3    3.80    1.20
  -2  12  -3    1.80    1.50
  -3 -12  -3  475.25   14.20
  -3 -12  -3  464.55   14.30
  -3  12  -3  465.15   14.10
  -4 -12  -3   32.90    3.30
  -4 -12  -3   37.00    3.60
  -4  12  -3   35.70    2.70
  -4  12  -3   36.10    2.90
  -5  12  -3    2.60    1.20
   5 -13  -3   13.30    2.20
  -5  13   3   16.70    1.60
  -4 -13   3    1.00    3.30
  -4 -13   3    4.90    1.60
  -4 -13   3    3.90    1.80
  -4  13   3    4.60    1.60
  -4  13   3    2.70    1.40
  -3 -13   3  143.99    6.20
  -3 -13   3  139.49    5.70
  -3 -13   3  140.99    6.00
  -3 -13   3  145.49    5.60
  -3  13   3  147.29    5.70
  -3  13   3  145.89    5.60
  -2 -13   3  257.57    8.70
  -2 -13   3  256.27    8.50
  -2 -13   3  251.07    8.90
  -2 -13   3  266.57    8.60
  -2  13   3  264.37    8.50
  -2  13   3  261.67    8.50
   1 -13  -3  697.53   20.00
   1 -13  -3  691.83   19.70
   1  13  -3  722.53   20.00
   0 -13   3   12.20    3.10
   0 -13  -3   14.30    1.90
   0  13  -3   15.30    2.10
   1 -13   3    4.40    3.60
  -1 -13  -3    4.30    1.40
  -1  13  -3    4.30    1.60
  -2 -13  -3  154.88    5.60
  -2 -13  -3  161.18    5.90
  -2 -13  -3  155.88    6.50
  -2 -13  -3  157.08    6.00
  -2  13  -3  164.68    5.90
  -2  13  -3  158.18    5.40
  -2  13  -3  145.89    6.70
  -3 -13  -3   27.30    3.00
  -3 -13  -3   33.30    3.00
  -3  13  -3   30.50    2.40
  -3  13  -3   30.70    3.00
  -4 -13  -3   67.39    4.10
  -4 -13  -3   67.79    4.00
  -4  13  -3   71.09    3.60
  -5  13  -3   28.10    2.40
   5 -14  -3    1.70    1.50
  -5  14   3    3.00    0.90
  -4 -14   3    2.40    1.60
   4 -14  -3    2.80    1.80
  -4 -14   3    4.80    2.20
  -4  14   3    5.00    1.40
  -4  14   3    1.70    1.60
  -3 -14   3    5.30    2.10
  -3 -14   3    3.00    2.10
  -3 -14   3    3.20    1.50
  -3 -14   3    3.00    1.50
  -3  14   3   -0.10    1.30
  -3  14   3    2.50    1.60
  -2 -14   3    4.60    1.60
  -2 -14   3    4.70    1.70
  -2 -14   3    5.00    2.20
  -2 -14   3    6.00    1.60
  -2  14   3    4.10    1.70
  -2  14   3    3.10    1.70
  -1 -14   3   60.69    3.60
  -1 -14   3   63.49    4.00
  -1 -14   3   70.69    4.20
  -1  14   3   60.59    3.70
   0 -14  -3    0.50    1.10
   0  14  -3    0.00    1.40
  -1 -14  -3   37.10    2.60
  -1 -14  -3   46.00    4.10
  -1 -14  -3   28.30    3.60
  -1  14  -3   28.60    2.80
  -1  14  -3   35.80    4.50
  -2 -14  -3  180.58    7.30
  -2 -14  -3  194.68    6.70
  -2 -14  -3  198.58    6.90
  -2  14  -3  196.78    6.40
  -2  14  -3  194.98    6.70
  -2  14  -3  186.58    7.60
  -3 -14  -3  338.47   10.80
  -3 -14  -3  329.67   10.80
  -3  14  -3  325.67   10.30
  -3  14  -3  346.37   10.70
  -4 -14  -3   19.60    2.70
  -4 -14  -3   10.70    2.80
   5 -14   3    4.60    1.70
  -5  14  -3    7.40    1.70
  -5  15   3   -0.50    0.80
  -4 -15   3   68.29    3.50
  -4 -15   3   62.29    3.40
   4 -15  -3   65.79    3.30
  -4  15   3   63.99    3.50
  -4  15   3   58.79    3.30
  -3 -15   3  110.69    5.40
  -3 -15   3  121.69    5.00
  -3 -15   3  118.29    5.40
  -3 -15   3  113.99    4.90
  -3  15   3  115.49    5.00
  -3  15   3  115.69    5.50
  -2 -15   3   12.80    2.60
  -2 -15   3   12.90    2.90
  -2 -15   3   15.90    3.50
   2 -15  -3   12.90    2.00
  -2 -15   3   11.40    2.00
  -2  15   3   10.30    2.50
  -2  15   3   11.90    2.70
   1 -15  -3   25.20    2.10
  -1 -15   3   23.00    2.90
  -1 -15   3   21.20    2.90
  -1 -15   3   22.50    3.10
  -1  15   3   21.60    2.60
   0 -15   3  757.42   23.20
   0 -15   3  796.32   23.20
   0 -15  -3  874.41   22.80
   0  15  -3  844.52   23.60
   1 -15   3  109.39    5.40
  -1 -15  -3  109.29    4.80
  -1 -15  -3  102.39    5.00
  -1 -15  -3  121.09    4.40
  -1 -15  -3  115.89    5.00
  -1  15  -3  107.19    4.70
  -1  15  -3  105.29    6.70
  -2 -15  -3   89.39    4.20
  -2 -15  -3   78.59    4.80
  -2 -15  -3   84.89    3.90
  -2  15  -3   80.29    5.00
  -2  15  -3   89.19    4.10
  -3 -15  -3   23.20    2.90
  -3 -15  -3   25.60    2.80
  -3  15  -3   22.20    2.70
  -4 -15  -3   -0.40    1.50
  -4 -15  -3    0.60    1.40
  -4  15  -3    0.60    1.20
  -5  15  -3   52.29    2.50
  -5  16   3   23.10    1.60
  -4 -16   3    2.00    1.40
   4 -16  -3    0.20    1.20
  -4 -16   3   -0.20    1.30
  -4  16   3    1.60    1.40
  -4  16   3   -0.40    1.10
   3 -16  -3    8.30    1.60
  -3 -16   3   13.40    2.50
  -3 -16   3   13.40    3.00
  -3 -16   3    8.80    2.30
  -3 -16   3   11.80    2.40
  -3  16   3    7.40    1.70
  -3  16   3    7.20    1.70
  -2 -16   3   93.19    4.50
  -2 -16   3   87.39    5.50
  -2 -16   3   84.59    5.70
  -2 -16   3   93.29    4.80
   2 -16  -3   93.79    3.90
  -2  16   3   91.19    4.40
  -2  16   3   85.69    4.80
  -1 -16   3    9.70    1.80
  -1 -16   3   11.50    2.70
   1 -16  -3    8.80    1.90
  -1 -16   3    7.80    1.80
  -1  16   3    9.60    2.40
  -1  16   3    9.20    1.70
   0 -16   3    1.10    1.90
   0 -16  -3    6.50    2.40
   0 -16  -3    2.80    1.50
   0 -16   3    0.50    1.70
  -1 -16  -3  181.08    6.60
  -1 -16  -3  184.28    6.60
  -1 -16  -3  183.48    6.70
   1 -16   3  188.48    7.10
  -1 -16  -3  190.18    6.70
  -1  16  -3  181.88    6.50
  -2 -16  -3   31.00    3.60
  -2  16  -3   17.80    4.20
  -3 -16  -3   53.99    3.40
  -3 -16  -3   57.39    3.40
  -3 -16  -3   43.30    7.10
  -3  16  -3   52.59    3.40
  -4 -16  -3   21.50    2.60
  -4 -16  -3   19.80    2.70
  -4  16  -3   16.80    2.10
  -5  16  -3   41.40    2.20
  -5  17   3   28.00    1.70
  -4 -17   3    4.00    3.50
  -4 -17   3    1.80    1.30
   4 -17  -3    0.10    1.50
  -4 -17   3   -1.20    1.20
  -4  17   3    0.50    1.00
  -4  17   3   -0.20    1.40
  -3 -17   3  131.19    5.50
  -3 -17   3  136.49    5.30
   3 -17  -3  137.89    5.20
  -3 -17   3  137.09    5.80
  -3 -17   3  131.29    5.20
  -3  17   3  129.89    5.30
  -3  17   3  128.49    5.80
   2 -17  -3   22.00    2.40
  -2 -17   3   21.10    2.70
  -2 -17   3   19.30    2.70
  -2 -17   3   21.40    2.70
  -2 -17   3   15.50    3.90
  -2  17   3   18.30    2.90
  -2  17   3   16.90    2.60
  -1 -17   3    7.80    1.80
  -1 -17   3    8.00    1.80
   1 -17  -3    6.90    1.50
  -1 -17   3   11.00    2.60
  -1  17   3    3.00    2.30
  -1  17   3    4.80    1.70
   0 -17  -3    2.80    2.90
   0 -17   3    0.40    1.70
   0 -17   3    3.20    1.70
   0 -17   3    6.30    2.60
   0 -17  -3    0.00    1.50
   0 -17  -3    3.30    2.40
   0  17  -3    0.90    1.60
   1 -17   3    5.20    2.10
  -1 -17  -3    0.90    1.50
  -1 -17  -3    5.50    1.90
  -1  17  -3    4.00    1.50
  -2 -17  -3   -0.70    1.90
  -2 -17  -3    4.00    1.60
  -2 -17  -3    4.20    1.60
  -2  17  -3    2.40    1.50
  -2  17  -3   -0.40    2.30
  -3 -17  -3    0.90    1.50
  -3 -17  -3   -1.30    2.20
  -3 -17  -3   -1.10    1.40
  -3  17  -3   -0.30    1.30
  -4 -17  -3   -0.20    1.30
  -4 -17  -3    1.50    1.30
  -4  17  -3    0.10    1.10
  -4 -18   3  154.28    6.10
  -4 -18   3  148.99    5.30
  -4 -18   3  156.18    5.40
   4 -18  -3  147.89    5.50
  -4  18   3  156.88    5.40
  -4  18   3  150.18    5.30
  -3 -18   3  109.29    4.70
   3 -18  -3  111.99    4.60
  -3 -18   3  114.89    4.90
  -3 -18   3  114.89    4.80
  -3  18   3  108.29    5.20
  -3  18   3  110.09    4.70
   2 -18  -3   86.99    3.90
  -2 -18   3   88.49    4.20
  -2 -18   3   84.19    4.30
  -2 -18   3   84.69    4.20
  -2  18   3   85.39    4.30
  -2  18   3   83.99    4.00
  -1 -18   3   49.10    3.40
  -1 -18   3   51.29    3.40
  -1 -18   3   46.30    3.40
   1 -18  -3   48.20    3.00
  -1  18   3   45.60    3.10
  -1  18   3   44.00    3.90
   0 -18   3   47.60    3.50
   0 -18   3   45.80    4.40
   0 -18   3   43.50    3.20
   0 -18  -3   49.90    4.10
   0 -18  -3   44.70    3.00
   0 -18  -3   34.70    4.90
   0  18  -3   45.70    3.30
  -1 -18  -3  367.86   11.60
  -1 -18  -3  366.66   11.50
   1 -18   3  368.56   11.70
  -1  18  -3  377.76   11.50
  -2 -18  -3  221.48    7.90
  -2 -18  -3  223.88    7.90
  -2 -18  -3  235.18    7.90
  -2  18  -3  237.48    8.00
  -2  18  -3  226.88    7.80
  -3 -18  -3    0.30    1.30
  -3 -18  -3   -0.50    1.40
  -3  18  -3    2.10    1.30
  -4 -18  -3  100.39    4.10
   4 -18   3   92.79    4.20
  -4 -18  -3  101.09    4.10
  -4  18  -3  101.39    4.00
   4 -19  -3   72.39    3.30
  -4 -19   3   74.69    3.30
  -4 -19   3   69.69    3.20
  -4 -19   3   54.29    4.60
  -4  19   3   70.79    3.10
  -4  19   3   73.19    3.30
   3 -19  -3   66.59    3.40
  -3 -19   3   62.49    3.30
  -3 -19   3   60.19    3.30
  -3 -19   3   60.89    3.70
  -3  19   3   59.79    3.40
  -3  19   3   58.69    3.40
  -2 -19   3  130.89    5.40
  -2 -19   3  128.49    5.20
   2 -19  -3  129.89    5.20
  -2 -19   3  132.89    5.30
  -2  19   3  135.69    5.40
  -2  19   3  131.49    5.20
  -1 -19   3   69.09    3.80
  -1 -19   3   63.59    4.90
  -1 -19   3   73.99    4.00
   1 -19  -3   71.89    3.60
  -1  19   3   71.99    3.70
  -1  19   3   78.69    4.50
   0 -19   3   14.30    2.80
   0 -19  -3   18.50    2.90
   0 -19   3   15.50    2.90
   0 -19  -3   29.00    4.30
   0 -19  -3   18.40    3.60
   0  19  -3   16.10    2.70
  -1 -19  -3  121.99    5.10
   1 -19   3  123.29    5.70
  -1 -19  -3  113.19    5.40
  -1  19  -3  125.39    5.10
  -2 -19  -3  531.65   16.00
  -2 -19  -3  521.75   16.00
   2 -19   3  547.45   15.70
  -2  19  -3  520.45   16.00
  -2  19  -3  550.94   15.90
   3 -19   3   35.30    3.10
  -3 -19  -3   32.10    2.90
  -3 -19  -3   38.30    2.80
  -3  19  -3   35.00    2.80
  -4 -19  -3   21.80    2.10
   4 -19   3   17.90    2.90
  -4 -19  -3   23.90    2.30
  -4 -20   3  116.19    4.30
  -4 -20   3  135.59    4.70
   4 -20  -3  121.99    4.50
  -4  20   3  106.09    4.40
  -4  20   3  114.79    4.20
   3 -20  -3    0.30    1.40
  -3 -20   3    1.60    1.20
   2 -20  -3  195.68    6.70
  -2 -20   3  190.68    6.90
  -2 -20   3  194.78    6.90
  -2 -20   3  193.18    7.10
  -2  20   3  196.38    7.00
  -2  20   3  196.98    6.90
  -1 -20   3   24.10    2.60
   1 -20  -3   22.90    2.70
  -1 -20   3   21.00    3.00
  -1 -20   3   23.90    2.90
  -1  20   3   22.90    2.60
  -1  20   3   16.60    3.60
   0 -20   3    9.50    2.00
   0 -20   3   12.40    2.70
   0 -20  -3    9.00    2.40
   0  20  -3    7.70    1.60
  -1 -20  -3   28.60    3.00
  -1 -20  -3   33.10    3.30
   1 -20   3   30.50    3.70
  -1  20  -3   36.00    2.90
  -1  20  -3   35.70    3.10
  -2 -20  -3   84.39    4.20
  -2 -20  -3   84.09    4.30
  -2  20  -3   88.49    4.30
  -2  20  -3   84.79    4.10
   3 -20   3    1.90    1.90
  -3 -20  -3    0.70    1.30
  -3  20  -3    2.70    1.40
  -4 -20  -3   11.80    2.10
  -4 -20  -3    6.40    1.80
  -4  20  -3    8.60    1.60
   4 -21  -3   29.60    2.90
  -4 -21   3   26.90    2.10
  -4  21   3   29.90    1.90
  -4  21   3   21.60    2.50
   3 -21  -3   54.89    3.10
  -3 -21   3   56.69    3.30
  -3 -21   3   56.19    3.00
  -3 -21   3   53.59    3.10
  -3  21   3   52.79    2.90
  -3  21   3   52.29    3.10
  -2 -21   3  203.68    7.30
  -2 -21   3  209.58    7.30
   2 -21  -3  201.08    7.00
  -2 -21   3  207.88    7.10
  -2  21   3  202.38    7.20
  -2  21   3  206.18    7.10
  -1 -21   3    0.80    1.70
  -1 -21   3    1.10    1.70
  -1 -21   3    1.80    1.50
   1 -21  -3   -0.70    1.70
  -1  21   3    0.40    2.10
  -1  21   3   -0.50    1.40
   1  21  -3   -2.90    1.60
   0 -21   3   29.00    3.00
   0 -21  -3   24.50    3.30
   0  21  -3   24.30    2.80
  -1 -21  -3   89.99    4.60
   1 -21   3   94.19    4.90
  -1 -21  -3   92.79    4.40
  -1  21  -3   90.09    4.30
  -1  21  -3   96.69    4.40
  -2 -21  -3   14.50    2.60
  -2 -21  -3   13.40    3.30
  -2  21  -3   10.90    2.30
  -2  21  -3   17.80    2.70
  -3 -21  -3   18.10    2.30
  -3 -21  -3   16.20    2.20
  -3  21  -3   15.80    2.10
  -4 -21  -3   10.30    2.10
  -4 -21  -3   10.30    1.90
  -4  21  -3    9.70    1.50
  -4 -22   3    3.00    1.00
  -4  22   3    7.10    1.60
   3 -22  -3   29.80    3.60
  -3 -22   3   33.70    2.60
  -3 -22   3   31.10    2.90
  -3 -22   3   34.20    2.50
  -3  22   3   29.40    2.40
  -3  22   3   31.60    2.50
  -2 -22   3    5.90    1.50
   2 -22  -3   11.40    2.60
  -2 -22   3    5.80    1.40
  -2 -22   3    4.10    1.40
  -2  22   3    7.30    1.60
   2  22  -3    7.20    2.10
  -2  22   3    7.20    1.70
   1 -22  -3   99.89    4.70
  -1 -22   3  115.09    4.90
  -1 -22   3  119.79    5.90
  -1 -22   3  107.49    4.80
   1  22  -3  106.19    4.80
  -1  22   3  113.29    5.10
  -1  22   3  109.39    4.70
   0 -22   3    7.20    2.30
   0 -22  -3   13.90    3.20
   0  22  -3    6.00    1.60
   0  22   3   12.10    2.20
  -1 -22  -3   89.09    4.30
  -1 -22  -3   95.69    4.50
   1 -22   3   90.39    4.60
  -1  22  -3   87.39    4.20
  -1  22  -3   90.69    4.30
  -2 -22  -3   82.69    3.90
  -2 -22  -3   83.39    4.10
  -2  22  -3   84.89    3.90
  -2  22  -3   79.29    4.10
  -3 -22  -3   51.59    3.20
  -3 -22  -3   53.99    3.00
  -3  22  -3   58.29    3.80
  -4 -22  -3    4.80    1.20
  -4  22  -3    5.50    1.40
  -4 -23   3    8.60    1.60
  -4  23   3    4.00    1.00
   3 -23  -3    2.70    1.60
  -3 -23   3    0.80    1.00
  -3 -23   3    2.50    1.30
  -3 -23   3    2.90    1.00
  -3  23   3   -1.30    1.00
  -3  23   3    1.00    1.20
  -2 -23   3   36.40    2.80
  -2 -23   3   36.70    2.70
   2 -23  -3   35.90    3.10
  -2 -23   3   35.50    2.80
  -2  23   3   38.90    2.70
  -1 -23   3   27.00    2.90
   1 -23  -3   29.20    3.50
  -1 -23   3   23.00    3.00
   1  23  -3   24.80    2.90
  -1  23   3   29.10    2.60
  -1  23   3   24.90    3.80
   0 -23  -3   26.10    3.30
   0 -23   3   24.70    3.00
   0  23  -3   32.20    2.90
   0  23   3   21.80    3.60
  -1 -23  -3   -0.40    1.60
  -1 -23  -3    0.50    1.50
   1 -23   3    1.10    1.80
  -1  23  -3    2.30    1.50
  -1  23  -3    1.10    1.30
  -2 -23  -3  102.69    4.30
  -2 -23  -3   94.79    4.50
  -2  23  -3  105.19    4.50
  -2  23  -3   99.49    4.30
  -3 -23  -3    9.80    1.80
  -3 -23  -3    6.50    1.40
  -3  23  -3   11.50    1.80
  -4 -23  -3   23.20    1.90
  -4 -23  -3   37.20    3.20
  -4  23  -3   30.90    1.70
   3 -24  -3   24.00    3.20
  -3 -24   3   23.10    2.90
  -3 -24   3   21.70    2.00
  -3  24   3   22.60    2.10
  -3  24   3   22.50    2.20
  -2 -24   3   13.00    2.20
   2 -24  -3   11.80    2.20
  -2 -24   3   11.70    2.10
  -2  24   3   10.00    1.80
  -2  24   3   11.80    2.00
  -1 -24   3    0.50    1.70
  -1 -24   3   -1.20    1.30
   1  24  -3   -1.90    1.60
  -1  24   3    0.70    1.20
   0 -24  -3   16.10    3.30
   0 -24   3    8.30    1.80
   0  24  -3   15.10    2.70
   0  24   3   12.90    2.30
  -1 -24  -3    3.50    1.70
  -1 -24  -3    3.70    1.50
   1 -24   3    3.40    1.90
  -1  24  -3    2.10    1.40
  -1  24  -3    3.60    1.50
  -2 -24  -3   68.29    3.50
  -2 -24  -3   61.49    3.30
  -2  24  -3   64.99    3.50
  -2  24  -3   64.39    3.30
  -3 -24  -3    5.30    1.20
  -3 -24  -3    7.70    2.00
  -3  24  -3    8.20    1.70
  -3 -25   3   47.20    2.50
  -3 -25   3   48.50    2.40
  -3  25   3   44.70    2.70
  -3  25   3   45.10    2.60
  -2 -25   3   53.19    2.90
  -2 -25   3   48.60    3.00
  -2  25   3   51.29    3.30
  -2  25   3   50.49    3.20
  -1 -25   3   22.40    2.60
  -1 -25   3   26.10    2.90
  -1  25   3   24.70    2.50
   1  25  -3   18.00    3.10
   0 -25  -3   62.79    4.10
   0 -25   3   67.59    3.60
   0  25   3   64.29    3.40
   0  25  -3   61.59    3.60
  -1 -25  -3   18.90    2.90
   1 -25   3   13.80    2.90
   1  25   3   13.80    3.10
  -2 -25  -3    1.70    1.20
  -2 -25  -3    0.40    1.10
  -2  25  -3   -1.00    1.00
  -2  25  -3    2.00    1.40
  -3 -25  -3   17.50    1.70
  -3 -25  -3   11.50    1.60
  -3  25  -3   16.10    1.70
  -3 -26   3   -0.20    0.80
  -3 -26   3    0.00    0.90
  -3  26   3   -1.70    2.00
  -3  26   3   -0.20    1.00
  -2 -26   3   12.90    2.10
  -2 -26   3   15.50    1.90
  -2  26   3   13.60    3.00
  -2  26   3   19.20    2.00
  -1 -26   3    1.70    1.30
  -1 -26   3    2.20    1.60
  -1  26   3    1.20    1.00
   1  26  -3    4.30    2.00
   0 -26   3   21.00    2.50
   0 -26  -3   21.70    3.20
   0  26   3   22.20    2.20
   0  26  -3   19.40    2.50
   0  26  -3   17.30    2.10
  -1 -26  -3    2.90    1.60
   1 -26   3    2.50    1.70
  -1 -26  -3    2.40    1.40
   1  26   3    2.50    1.20
  -1  26  -3    3.80    1.30
  -1  26  -3    8.00    2.10
  -2 -26  -3    1.80    1.10
  -2 -26  -3    3.40    1.20
  -2  26  -3    2.60    1.00
   2  26   3    2.00    1.20
  -2  26  -3   -0.60    1.40
  -3 -26  -3    0.50    0.80
  -3 -26  -3    0.60    0.80
  -3  26  -3    1.10    0.90
  -3 -27   3    2.20    1.00
  -3 -27   3    5.30    1.40
  -2 -27   3    1.50    1.10
  -2 -27   3   -0.40    1.00
  -2  27   3    1.50    1.00
  -1 -27   3    2.70    1.80
  -1 -27   3    0.70    1.50
  -1  27   3    1.50    0.90
   0 -27   3   37.70    2.80
   0 -27  -3   35.60    3.60
   0  27  -3   40.10    2.90
   0  27   3   34.60    2.50
   0  27  -3   35.30    2.50
   1 -27   3    5.80    1.90
  -1 -27  -3    3.50    1.80
  -1 -27  -3    5.20    1.30
  -1  27  -3    3.70    1.30
   1  27   3    3.90    1.20
  -1  27  -3    4.30    1.30
  -2 -27  -3   20.50    2.00
  -2 -27  -3   19.60    2.10
  -2  27  -3   19.30    1.90
  -2  27  -3   21.20    2.70
   2  27   3   22.90    2.20
  -3 -27  -3   62.09    2.50
  -3  27  -3   61.59    2.50
  -2 -28   3    2.70    0.90
  -2 -28   3    2.60    1.20
  -2  28   3    3.30    0.90
  -1 -28   3   56.39    2.90
  -1  28   3   53.99    3.30
   0 -28   3   26.00    2.40
   0  28   3   27.80    2.20
   0  28  -3   25.60    2.20
   0  28  -3   28.90    2.70
  -1 -28  -3   25.60    2.30
   1  28   3   25.50    2.00
  -1  28  -3   21.60    2.20
  -1  28  -3   19.10    2.00
  -2 -28  -3   33.60    2.50
  -2 -28  -3   39.00    2.40
  -2  28  -3   36.00    2.20
  -2  28  -3   39.80    3.40
   2  28   3   37.20    2.40
  -2 -29   3    8.50    1.30
   2  29  -3   10.00    1.30
  -2  29   3    7.70    1.30
  -1 -29   3   20.30    1.90
  -1  29   3   17.70    1.80
   1  29  -3   18.40    1.70
   0 -29   3    5.50    1.20
   0  29   3    6.40    1.50
   0  29  -3   10.20    1.70
  -1 -29  -3   83.49    4.50
  -1  29  -3  101.29    3.70
   1  29   3   99.09    3.60
  -1  29  -3  101.09    3.70
  -2 -29  -3   19.10    1.70
  -2  29  -3   19.50    2.00
  -1 -30   3    1.30    0.90
   1  30  -3    1.40    0.80
  -1  30   3    1.20    0.90
   0 -30   3   33.80    2.30
   0  30   3   33.00    1.90
   0  30  -3   33.20    2.10
  -1 -30  -3   71.39    3.30
   1  30   3   77.59    2.90
  -1  30  -3   73.29    3.00
  -1 -31   3    9.40    1.50
   1  31  -3   10.40    1.30
  -1  31   3   10.60    1.40
   0  31  -3    1.80    0.80
   0  31   3    1.10    0.80
   1  31   3    5.40    1.40
  -5   0   4   23.00    2.50
  -5   0   4   23.30    2.90
  -4   0   4   -2.00    1.50
  -4   0   4    0.50    1.50
  -3   0   4  368.36   11.50
  -3   0   4  376.36   11.50
  -3   0   4  375.96   11.00
   2   0  -4  270.97    8.60
  -1   0   4   44.20    2.00
   1   0  -4   45.30    1.90
   0   0  -4  428.26   12.20
   0   0   4  443.76   12.20
   1   0   4  371.56   10.80
  -1   0  -4  384.36   10.90
  -2   0  -4  865.51   24.30
  -2   0  -4  880.21   23.80
   2   0   4  848.72   24.50
  -3   0  -4  528.75   15.00
  -3   0  -4  516.85   15.90
  -4   0  -4   33.30    2.50
  -5   0  -4  163.28    5.90
  -5  -1   4   44.60    3.40
  -5  -1   4   49.90    3.10
  -5   1   4   47.40    3.40
  -5   1   4   43.50    3.00
  -4  -1   4   12.00    2.90
  -4  -1   4    9.50    1.80
  -4   1   4   11.50    2.90
  -4   1   4   10.20    2.50
  -3  -1   4   28.80    3.40
  -3  -1   4   31.40    3.00
  -3  -1   4   33.30    3.10
  -3   1   4   39.80    3.40
  -3   1   4   32.40    3.20
  -3   1   4   29.40    2.40
   2  -1  -4   13.20    2.00
  -2   1   4    8.10    1.80
   2   1  -4   13.30    2.00
  -1  -1   4 1028.00   30.60
   1  -1  -4 1156.28   30.40
   1   1  -4 1102.59   30.40
  -1   1   4 1145.69   30.40
   0  -1  -4  141.39    4.20
   0  -1   4  131.49    4.30
   0   1  -4  143.09    4.30
   0   1   4  140.89    4.20
  -1  -1  -4    1.60    0.40
   1  -1   4    3.50    0.90
   1   1   4    1.90    0.50
  -1   1  -4    1.50    0.40
  -2  -1  -4  184.58    5.80
   2  -1   4  187.38    6.50
  -2  -1  -4  192.38    6.30
  -2   1  -4  185.88    5.80
  -2   1  -4  183.18    6.30
   2   1   4  187.78    6.40
  -3  -1  -4    0.30    1.00
  -3  -1  -4    2.90    2.80
  -3   1  -4    1.80    1.00
  -4  -1  -4   15.90    2.20
  -4   1  -4   20.00    2.20
  -5  -1  -4    3.70    1.80
  -5   1  -4    0.50    1.60
  -5  -2   4  172.98    6.00
  -5  -2   4  161.68    6.00
  -5   2   4  168.88    6.10
  -5   2   4  175.38    6.00
  -4  -2   4   13.10    2.70
  -4  -2   4   11.50    2.70
  -4   2   4   10.80    1.90
  -4   2   4    8.50    1.60
  -3  -2   4   -0.30    1.70
  -3  -2   4   -3.80    1.60
  -3  -2   4    0.80    1.90
  -3   2   4   -0.50    1.80
  -3   2   4   -0.30    1.20
  -3   2   4   -0.50    1.60
   2  -2  -4  254.77    8.60
   2  -2  -4  273.97    8.60
   2   2  -4  266.77    8.50
  -2   2   4  264.97    7.90
   1  -2  -4  282.97    8.40
   1   2  -4  263.37    8.00
   0  -2   4 1479.55   40.70
   0  -2  -4 1506.05   40.50
   0   2   4 1536.75   40.60
   0   2  -4 1478.85   40.70
   1  -2   4    4.00    1.20
  -1  -2  -4    4.20    0.80
  -1   2  -4    4.60    0.90
   1   2   4    4.30    0.80
  -2  -2  -4   12.90    1.40
   2  -2   4    8.40    2.40
  -2   2  -4   13.40    2.00
  -2   2  -4   10.80    1.50
   2   2   4   12.20    2.20
  -3  -2  -4   42.90    2.40
  -3  -2  -4   42.80    4.40
  -3   2  -4   40.50    2.30
  -3   2  -4   49.80    5.20
  -4  -2  -4   67.99    3.60
  -4   2  -4   61.39    5.00
  -4   2  -4   85.09    4.80
  -5   2  -4   59.99    3.30
  -5  -3   4   36.80    3.10
  -5  -3   4   33.90    2.70
   5  -3  -4   31.70    3.60
  -5   3   4   32.10    3.10
  -5   3   4   36.40    2.70
  -4  -3   4   10.20    2.10
  -4  -3   4   13.80    2.70
  -4   3   4   13.40    2.80
  -4   3   4   16.60    2.60
  -3  -3   4  164.18    6.10
  -3  -3   4  164.98    6.10
  -3   3   4  172.28    5.60
  -3   3   4  162.68    6.10
  -3   3   4  165.68    6.10
   2  -3  -4   20.70    2.30
   2  -3  -4   19.50    2.60
   2   3  -4   18.90    2.20
  -2   3   4   16.70    1.80
   1  -3  -4  563.54   15.90
  -1  -3   4  583.84   16.00
   1   3  -4  552.84   15.90
   0  -3   4  160.18    5.10
   0  -3  -4  168.88    4.90
   0   3   4  162.68    4.80
   0   3  -4  172.78    5.10
   1  -3   4   94.89    3.30
  -1  -3  -4   90.29    2.90
   1   3   4   91.09    3.00
  -1   3  -4   89.59    3.20
   2  -3   4  423.16   13.30
  -2  -3  -4  439.46   12.40
  -2   3  -4  433.96   13.10
   2   3   4  448.06   13.00
  -2   3  -4  439.06   12.40
  -3  -3  -4    4.40    1.20
  -3  -3  -4    1.30    2.50
  -3   3  -4    3.90    1.20
  -3   3  -4    0.50    2.50
  -4   3  -4   29.30    4.00
  -5  -3  -4  282.97    8.90
  -5   3  -4  276.07    8.80
  -5  -4   4   23.90    2.80
  -5  -4   4   20.10    2.50
   5  -4  -4   23.10    3.20
  -5   4   4   18.20    2.70
  -5   4   4   21.20    2.20
  -4  -4   4   55.09    3.50
  -4  -4   4   54.59    3.60
  -4   4   4   55.19    3.70
  -4   4   4   54.49    3.40
  -3  -4   4   -2.80    1.80
  -3  -4   4   -0.90    1.80
  -3   4   4    0.90    1.20
  -3   4   4    1.70    1.60
  -3   4   4    0.40    1.50
   2  -4  -4  227.48    7.50
   2  -4  -4  210.08    7.70
  -2   4   4  223.88    6.70
   2   4  -4  224.08    7.40
  -1  -4   4  187.48    5.90
   1  -4  -4  185.88    5.80
   1   4  -4  191.78    5.90
   0  -4   4   22.70    1.30
   0  -4  -4   23.40    1.00
   0   4   4   23.00    1.00
   0   4  -4   22.00    1.20
   1  -4   4  267.77    7.70
  -1  -4  -4  252.07    7.20
  -1   4  -4  241.68    7.60
   1   4   4  251.57    7.30
  -2  -4  -4  771.82   20.80
   2  -4   4  675.13   21.60
  -2   4  -4  747.33   21.60
  -2   4  -4  781.82   20.80
   2   4   4  770.42   21.30
  -3  -4  -4    7.30    2.50
  -3  -4  -4    8.80    1.80
  -3   4  -4    5.90    2.30
  -3   4  -4    7.70    1.30
  -4  -4  -4  347.27   11.00
  -4   4  -4  348.07   10.70
  -4   4  -4  286.67   10.90
  -5  -4  -4    0.80    2.20
  -5   4  -4   -0.30    1.30
  -5  -5   4   27.30    2.60
  -5  -5   4   23.80    2.90
   5  -5  -4   19.90    2.90
  -5   5   4   20.80    2.10
  -5   5   4   14.20    2.70
  -4  -5   4   17.90    2.90
  -4  -5   4   20.80    2.90
  -4   5   4   16.10    2.90
  -4   5   4   15.70    2.60
  -3  -5   4  113.59    4.80
  -3  -5   4  105.99    5.00
  -3   5   4  115.29    4.80
  -3   5   4  112.69    4.60
   2  -5  -4   57.19    3.40
   2  -5  -4   52.19    3.80
   2   5  -4   51.69    3.20
  -2   5   4   54.59    2.40
   1  -5  -4   -0.30    0.50
  -1  -5   4   -0.20    0.60
   1   5  -4    0.60    0.40
   0  -5  -4  220.68    6.30
   0  -5   4  221.18    6.70
   0   5   4  221.18    6.30
   0   5  -4  222.48    6.60
  -1  -5  -4   25.00    1.20
   1  -5   4   25.60    1.70
   1   5   4   24.60    1.20
  -1   5  -4   25.00    1.60
  -2  -5  -4  137.09    4.60
  -2   5  -4  144.29    5.50
   2   5   4  141.19    5.10
  -2   5  -4  140.09    4.60
  -3  -5  -4    7.90    2.90
  -3  -5  -4    1.70    1.30
  -3  -5  -4    2.20    2.20
  -3   5  -4    1.90    1.10
  -3   5  -4    3.50    2.10
  -4  -5  -4   29.80    4.10
  -4  -5  -4   29.80    2.90
  -4   5  -4   29.80    3.60
  -4   5  -4   27.60    2.50
  -5   5  -4   52.29    3.20
  -5  -6   4    6.20    1.50
   5  -6  -4    3.90    1.70
  -5  -6   4    2.60    1.50
  -5   6   4    2.70    1.70
  -5   6   4    2.90    1.20
  -4  -6   4  108.59    4.80
  -4  -6   4  104.99    5.00
  -4   6   4  104.09    4.80
  -4   6   4  103.19    4.80
  -3  -6   4   17.90    3.10
  -3  -6   4   19.60    4.00
  -3  -6   4   20.30    3.00
  -3   6   4   23.60    2.90
  -3   6   4   22.80    2.70
   2  -6  -4  100.59    4.50
   2   6  -4   94.99    4.30
   1  -6  -4   62.09    2.60
  -1  -6   4   62.49    2.70
   1  -6  -4   60.39    2.50
   1   6  -4   58.19    2.50
   0  -6   4  113.79    3.80
   0  -6  -4  109.79    3.30
   0   6  -4  113.19    3.80
   1  -6   4    3.80    0.90
  -1   6  -4    1.60    0.60
   1   6   4    2.40    0.40
  -2  -6  -4   34.70    2.10
  -2   6  -4   31.80    2.00
  -2   6  -4   37.50    3.10
   2   6   4   31.30    2.60
  -3  -6  -4   35.60    2.50
  -3  -6  -4   32.70    4.20
  -3  -6  -4   30.00    3.90
  -3   6  -4   36.10    2.20
  -3   6  -4   40.50    3.50
  -4  -6  -4   89.99    5.10
  -4  -6  -4   96.19    4.40
  -4   6  -4   98.39    4.70
  -4   6  -4   93.69    4.10
  -5   6  -4    5.50    3.00
  -5   6  -4    5.20    1.60
  -5  -7   4   33.10    2.90
   5  -7  -4   35.90    2.90
  -5  -7   4   29.50    2.90
  -5   7   4   33.20    2.50
  -5   7   4   27.50    3.00
  -4  -7   4    3.30    1.80
  -4  -7   4    5.30    1.70
  -4   7   4    2.80    1.70
  -4   7   4    5.10    2.00
  -3  -7   4    3.00    1.90
  -3  -7   4    2.30    1.70
  -3  -7   4    1.80    2.10
  -3   7   4    0.70    1.50
  -3   7   4   -0.70    1.60
   2  -7  -4  749.53   21.40
   2   7  -4  725.03   21.30
   1  -7  -4  112.79    4.00
   1  -7  -4  117.89    4.00
  -1  -7   4  109.49    4.10
   1   7  -4  119.19    4.10
   0  -7  -4  609.84   16.80
   0  -7   4  603.44   17.40
   0  -7  -4  626.14   16.80
   0   7  -4  631.24   17.30
   1  -7   4  308.17    9.30
  -1   7  -4  299.67    9.20
  -2  -7  -4  567.14   15.80
   2   7   4  558.44   16.00
  -2   7  -4  565.64   16.90
   2   7   4  567.74   16.00
  -2   7  -4  549.54   15.80
  -3  -7  -4  131.59    5.70
  -3  -7  -4  138.19    5.70
  -3  -7  -4  128.29    4.80
  -3   7  -4  129.29    5.30
  -3   7  -4  121.79    4.60
  -4  -7  -4    9.00    2.30
  -4  -7  -4   13.90    2.90
  -4   7  -4   15.20    3.00
  -4   7  -4   10.70    2.20
  -5   7  -4    8.00    1.80
  -5   7  -4   12.10    2.90
  -5  -8   4    7.70    1.70
  -5  -8   4    5.60    1.60
   5  -8  -4    4.50    1.60
  -5   8   4    4.30    1.20
  -5   8   4    4.10    1.70
  -4  -8   4  333.47   10.50
  -4  -8   4  336.67   10.50
  -4   8   4  330.67   10.40
  -4   8   4  328.07   10.50
  -3  -8   4   34.70    3.10
  -3  -8   4   34.20    3.50
  -3  -8   4   27.20    3.40
  -3   8   4   29.40    2.80
  -3   8   4   33.10    3.00
   2  -8  -4  139.19    6.00
   2   8  -4  143.29    5.70
  -1  -8   4  562.84   16.70
   1  -8  -4  602.04   16.50
   1  -8  -4  586.54   16.60
   1   8  -4  588.14   16.60
   0  -8  -4   20.30    0.80
   0  -8  -4   20.50    0.90
   0  -8   4   21.20    1.70
   0   8  -4   19.40    1.50
  -1  -8  -4  556.44   16.00
   1  -8   4  575.74   16.60
  -1   8  -4  582.94   16.50
  -2  -8  -4  140.99    4.60
  -2   8  -4  135.99    4.60
   2   8   4  139.69    4.80
   2   8   4  125.19    6.00
  -2   8  -4  140.19    6.00
  -3  -8  -4   78.49    4.30
  -3  -8  -4   76.39    3.50
  -3  -8  -4   75.69    4.40
  -3   8  -4   71.99    3.40
  -3   8  -4   80.09    4.20
  -4  -8  -4   14.10    3.00
  -4  -8  -4   10.30    2.30
  -4   8  -4    7.30    1.80
  -4   8  -4    9.40    2.10
  -5   8  -4   33.20    3.00
  -5  -9   4   25.10    2.70
  -5  -9   4   32.20    3.10
   5  -9  -4   29.40    2.70
  -5   9   4   26.20    2.90
  -5   9   4   33.90    2.30
  -4  -9   4    3.10    1.70
  -4  -9   4    3.90    1.80
  -4  -9   4    3.50    2.40
  -4   9   4    1.50    1.50
  -4   9   4    2.70    1.60
  -3  -9   4    4.00    1.90
  -3  -9   4    0.20    1.50
  -3  -9   4   -0.40    1.80
  -3   9   4    1.70    1.60
  -3   9   4    2.60    1.60
   2  -9  -4  111.79    5.60
   2   9  -4  112.99    5.30
  -1  -9   4  247.28    7.70
   1  -9  -4  239.78    7.40
   1  -9  -4  233.38    7.20
   1  -9  -4  245.98    7.50
   1   9  -4  243.28    7.50
   0  -9  -4    5.50    1.10
   0  -9   4    9.80    1.60
   0   9  -4    7.50    1.30
   1  -9   4  472.45   13.80
  -1  -9  -4  446.26   13.10
  -1   9  -4  464.45   13.60
  -2  -9  -4  386.36   11.30
  -2   9  -4  375.36   12.70
  -2   9  -4  400.16   11.30
  -3  -9  -4    2.20    1.70
  -3  -9  -4   -2.70    1.40
  -3  -9  -4   -0.70    1.80
  -3   9  -4   -0.50    1.10
  -3   9  -4    0.90    1.70
  -4  -9  -4  168.78    6.50
  -4  -9  -4  164.58    6.40
  -4  -9  -4  163.98    6.60
  -4   9  -4  165.08    6.20
  -4   9  -4  165.88    6.30
  -5   9  -4   23.10    2.60
   5 -10  -4    2.50    1.50
  -5  10   4    2.30    1.10
  -5  10   4   -0.80    1.70
  -4 -10   4    6.10    1.60
  -4 -10   4   14.90    3.50
  -4 -10   4    7.20    2.00
  -4  10   4    8.00    1.70
  -4  10   4   10.80    2.40
  -3 -10   4    2.80    1.70
  -3 -10   4   -0.30    1.90
  -3 -10   4   -0.20    1.70
  -3  10   4    2.60    1.50
  -3  10   4    1.20    1.50
  -2 -10   4    0.20    1.70
   2 -10  -4    0.80    2.50
  -2 -10   4    1.80    1.90
  -2  10   4    2.50    1.70
   2  10  -4    0.20    2.10
   1 -10  -4  215.18    6.60
   1 -10  -4  201.08    6.60
   1 -10  -4  203.18    6.30
  -1 -10   4  202.18    6.90
   1  10  -4  205.88    6.60
   0 -10  -4  234.68    7.20
   0 -10   4  247.18    7.70
   0  10  -4  240.18    7.50
  -1 -10  -4   20.90    2.00
   1 -10   4   19.40    2.90
  -1  10  -4   19.50    2.20
  -1  10  -4   24.00    2.30
  -2 -10  -4  429.16   13.30
  -2 -10  -4  449.56   13.50
  -2 -10  -4  443.16   12.80
  -2  10  -4  458.75   13.40
  -3 -10  -4  128.69    5.40
  -3 -10  -4  123.89    4.80
  -3 -10  -4  122.49    5.20
  -3  10  -4  126.19    4.70
  -3  10  -4  120.99    5.10
  -4 -10  -4  149.88    6.00
  -4 -10  -4  148.29    5.90
  -4  10  -4  148.79    5.60
  -4  10  -4  147.89    5.70
  -5  10  -4    7.70    1.60
   5 -11  -4    7.40    1.60
  -5 -11   4   12.70    2.70
  -5  11   4   10.50    1.60
  -4 -11   4    3.40    2.00
  -4 -11   4    0.70    1.40
  -4 -11   4    3.20    1.80
  -4  11   4    1.10    1.60
  -4  11   4    1.60    1.40
  -3 -11   4    1.50    1.90
  -3 -11   4    3.90    2.70
  -3 -11   4    4.10    1.70
  -3  11   4    5.90    1.60
  -3  11   4    3.50    1.60
   2 -11  -4   14.00    3.00
  -2 -11   4   16.00    3.40
  -2 -11   4   12.00    2.80
  -2 -11   4   12.00    2.70
  -2 -11   4   16.10    2.10
  -2  11   4   13.60    3.10
  -2  11   4   16.00    2.70
   2  11  -4   26.80    4.90
  -1 -11   4   34.40    3.40
   1 -11  -4   35.50    2.80
   1 -11  -4   34.20    2.00
   1 -11  -4   34.60    2.50
   1  11  -4   33.20    2.50
   0 -11  -4  379.16   11.40
   0 -11   4  401.46   11.90
   0  11  -4  407.96   11.80
   1 -11   4   57.99    4.10
  -1 -11  -4   53.79    2.70
  -1  11  -4   55.79    3.20
  -1  11  -4   56.69    2.90
  -2 -11  -4   97.39    4.40
  -2 -11  -4   87.69    4.50
  -2 -11  -4   91.59    3.70
  -2  11  -4   92.49    3.60
  -2  11  -4   89.39    4.30
  -3 -11  -4  103.09    4.80
  -3 -11  -4  108.69    4.70
  -3 -11  -4  106.69    5.00
  -3  11  -4  114.29    4.90
  -3  11  -4  104.29    4.20
  -4 -11  -4    1.90    1.80
  -4 -11  -4    2.50    1.80
  -4  11  -4    1.70    1.30
  -4  11  -4    1.60    1.40
  -5  11  -4    4.10    2.00
  -5 -12   4    4.10    2.00
   5 -12  -4    1.40    1.40
  -5  12   4    0.00    0.90
  -4 -12   4    2.50    1.80
  -4 -12   4    1.40    1.30
  -4 -12   4    1.90    1.80
   4 -12  -4    0.50    1.20
  -4  12   4    1.00    1.30
  -4  12   4    0.90    1.40
  -3 -12   4  121.69    6.60
  -3 -12   4  144.39    5.80
  -3 -12   4  146.99    5.60
  -3 -12   4  141.29    5.60
  -3  12   4  146.19    5.50
  -3  12   4  143.19    5.50
   2 -12  -4  335.57   15.20
  -2 -12   4  285.27    9.80
  -2 -12   4  294.77    9.60
  -2 -12   4  301.77    9.50
  -2 -12   4  293.97    9.50
  -2  12   4  296.37    9.40
  -2  12   4  286.47    9.50
   1 -12  -4    6.80    1.50
   1 -12  -4    6.60    1.20
  -1 -12   4    4.80    1.90
   1 -12  -4    6.10    1.40
   1  12  -4    4.90    1.50
   0 -12   4   63.39    3.90
   0 -12  -4   68.09    2.80
  -1 -12  -4   24.20    2.20
  -1  12  -4   36.30    3.10
  -1  12  -4   25.90    2.50
  -2 -12  -4   14.80    2.80
  -2 -12  -4   15.70    2.70
  -2 -12  -4   14.60    1.80
  -2  12  -4   14.90    2.10
  -2  12  -4   13.20    2.70
  -3 -12  -4   20.80    3.00
  -3 -12  -4   18.50    2.90
  -3 -12  -4   18.20    3.20
  -3  12  -4   23.20    2.30
  -3  12  -4   17.30    2.80
  -4 -12  -4    4.90    1.80
  -4 -12  -4    6.20    1.80
  -4  12  -4    6.10    1.50
  -4  12  -4    6.30    1.60
  -5  12  -4   -1.60    1.20
   5 -13  -4    3.30    1.50
  -5  13   4    0.90    0.90
   4 -13  -4   25.30    2.40
  -4 -13   4   24.10    3.70
  -4 -13   4   26.70    2.80
  -4  13   4   30.00    2.60
  -4  13   4   24.00    2.70
  -3 -13   4  202.28    7.60
  -3 -13   4  205.98    7.10
  -3 -13   4  210.68    7.30
  -3 -13   4  200.58    7.40
  -3  13   4  210.58    7.20
  -3  13   4  195.18    7.10
  -2 -13   4   11.10    2.20
  -2 -13   4   10.50    2.30
  -2 -13   4   10.90    2.50
  -2 -13   4   14.20    2.70
  -2  13   4   15.70    2.90
  -2  13   4    8.60    1.60
   1 -13  -4  228.08    7.10
   1  13  -4  226.98    7.80
   0 -13  -4   15.60    1.70
   0 -13   4   13.40    3.70
   0  13  -4   16.20    2.50
  -1 -13  -4  455.55   12.90
  -1  13  -4  443.66   13.00
  -1  13  -4  446.46   13.90
  -2 -13  -4   48.70    3.30
   2 -13   4   49.70    4.70
  -2 -13  -4   39.60    3.00
  -2 -13  -4   49.60    3.40
  -2  13  -4   41.10    3.10
  -2  13  -4   45.80    2.70
  -3 -13  -4  141.29    5.80
  -3 -13  -4  150.28    5.90
  -3  13  -4  144.39    5.30
  -3  13  -4  152.08    5.80
  -4  13  -4   78.69    3.80
  -5  13  -4   -2.00    1.20
  -5  14   4    1.90    0.80
  -4 -14   4   83.49    4.30
  -4 -14   4   84.39    4.00
  -4 -14   4   88.29    3.90
   4 -14  -4   89.19    3.90
  -4  14   4   89.89    4.00
  -4  14   4   74.99    4.90
  -3 -14   4  174.48    6.50
   3 -14  -4  168.28    6.00
  -3 -14   4  168.08    6.20
  -3 -14   4  168.38    6.60
  -3 -14   4  163.68    6.20
  -3  14   4  161.08    6.10
  -3  14   4  163.58    6.20
   2 -14  -4    1.60    1.20
  -2 -14   4   -0.80    1.80
  -2 -14   4    2.40    1.50
  -2 -14   4   -0.60    1.60
  -2 -14   4    2.30    1.80
  -2  14   4    0.40    1.30
  -2  14   4    1.50    1.70
  -1 -14   4  398.26   12.10
   1 -14  -4  393.26   11.50
  -1 -14   4  401.26   12.00
  -1 -14   4  371.76   12.00
  -1 -14   4  400.26   12.00
  -1  14   4  398.96   11.90
   0 -14  -4  194.78    6.20
   0  14  -4  191.88    6.90
   1 -14   4  223.18    9.10
  -1 -14  -4  207.68    7.30
  -1 -14  -4  213.28    7.40
  -1 -14  -4  213.18    6.70
  -1  14  -4  202.88    8.20
  -1  14  -4  216.38    7.20
  -2 -14  -4  358.76   11.20
  -2 -14  -4  379.66   12.00
  -2 -14  -4  393.46   11.70
   2 -14   4  365.26   12.00
  -2 -14  -4  378.86   11.70
  -2  14  -4  376.86   11.20
  -2  14  -4  385.46   11.70
  -3 -14  -4  678.83   20.30
  -3 -14  -4  692.53   20.20
  -3  14  -4  700.23   19.90
  -3  14  -4  700.73   20.20
  -4 -14  -4   80.89    3.90
  -4 -14  -4   85.19    4.00
  -4  14  -4   72.09    3.60
  -5  14  -4    0.70    1.20
  -5  15   4    1.90    0.80
  -4 -15   4    3.20    1.30
  -4 -15   4    4.80    2.00
   4 -15  -4    3.30    1.40
  -4 -15   4    3.00    1.50
  -4  15   4    3.40    1.30
  -4  15   4    3.90    1.50
  -3 -15   4   73.39    4.30
   3 -15  -4   70.19    3.50
  -3 -15   4   66.09    3.80
  -3 -15   4   70.19    4.30
  -3 -15   4   67.69    3.70
  -3  15   4   70.89    3.70
  -3  15   4   71.19    3.80
  -2 -15   4   43.50    2.90
  -2 -15   4   39.70    3.00
   2 -15  -4   39.70    2.60
  -2 -15   4   46.10    3.50
  -2 -15   4   36.70    3.50
  -2  15   4   43.20    3.50
  -2  15   4   42.60    3.20
  -1 -15   4   57.39    3.70
  -1 -15   4   60.89    3.80
   1 -15  -4   67.89    3.10
  -1 -15   4   61.39    4.00
  -1 -15   4   65.69    3.70
  -1  15   4   63.79    3.40
   0 -15  -4   75.09    3.30
   0 -15   4   79.19    4.10
   0 -15   4   64.79    4.10
   0  15  -4   83.39    5.00
  -1 -15  -4    2.20    1.70
  -1 -15  -4   -0.80    1.70
   1 -15   4    3.40    2.20
  -1  15  -4    0.50    1.40
  -1  15  -4   -3.70    3.20
  -2 -15  -4    5.50    1.70
   2 -15   4    6.50    2.60
  -2 -15  -4    3.40    2.50
  -2 -15  -4   11.80    2.70
  -2  15  -4    3.90    1.50
  -2  15  -4   10.50    2.30
  -3 -15  -4  508.65   15.50
  -3 -15  -4  502.65   15.40
  -3  15  -4  531.95   15.40
  -4 -15  -4   12.50    2.60
  -4 -15  -4   16.50    2.60
  -4  15  -4   12.10    2.10
  -5  15  -4    0.50    1.20
  -5  16   4    1.20    0.80
  -4 -16   4    0.00    1.20
   4 -16  -4   -0.70    1.30
  -4 -16   4    1.00    1.40
  -4  16   4   -1.00    1.10
  -4  16   4    0.40    1.30
  -3 -16   4    1.00    1.40
  -3 -16   4    1.40    1.40
   3 -16  -4    2.70    1.30
  -3 -16   4    1.20    1.80
  -3 -16   4    3.20    2.00
  -3  16   4    1.40    1.40
  -3  16   4    2.60    1.40
  -2 -16   4    5.10    1.60
  -2 -16   4    4.90    1.40
  -2 -16   4    6.80    2.10
   2 -16  -4    5.90    1.50
  -2 -16   4    5.40    1.90
  -2  16   4    4.10    1.50
  -2  16   4    6.60    2.00
  -1 -16   4   16.70    2.70
  -1 -16   4   16.30    2.70
   1 -16  -4   15.70    2.00
  -1 -16   4   21.40    2.90
  -1  16   4   15.90    3.00
  -1  16   4   17.80    2.40
   0 -16  -4    0.30    2.50
   0 -16   4    4.30    1.70
   0 -16   4    6.40    1.80
   0 -16  -4    6.90    1.40
   0 -16   4    1.30    4.30
  -1 -16  -4   83.29    4.20
   1 -16   4   74.59    4.40
  -1 -16  -4   77.79    3.60
  -1 -16  -4   75.89    4.00
  -1  16  -4   76.19    3.80
  -2 -16  -4   15.80    2.70
  -2 -16  -4   11.30    2.40
  -2 -16  -4   13.30    2.70
   2 -16   4   16.60    4.10
  -2  16  -4   12.80    2.60
  -2  16  -4    9.90    2.50
  -3 -16  -4   12.70    2.50
  -3 -16  -4   15.00    2.40
  -3  16  -4   16.10    2.50
  -4 -16  -4    3.20    1.40
  -4 -16  -4    2.30    1.30
  -4  16  -4    0.90    1.10
   4 -17  -4   29.60    2.50
  -4 -17   4   25.70    2.50
  -4 -17   4   28.00    2.40
  -4  17   4   27.40    3.30
  -4  17   4   30.00    2.70
  -3 -17   4    2.10    1.40
  -3 -17   4    6.00    1.90
  -3 -17   4    2.00    1.80
   3 -17  -4    3.70    1.40
  -3 -17   4    5.20    1.50
  -3  17   4    3.40    1.40
  -3  17   4    3.40    1.20
  -2 -17   4   71.19    3.90
  -2 -17   4   65.59    3.60
   2 -17  -4   70.79    3.40
  -2 -17   4   72.29    4.20
  -2 -17   4   66.09    3.70
  -2  17   4   65.69    4.00
  -2  17   4   68.49    3.70
  -1 -17   4  114.09    5.00
   1 -17  -4  122.09    4.50
  -1 -17   4  109.29    4.80
  -1 -17   4  118.39    4.90
  -1  17   4  110.39    5.60
  -1  17   4  114.99    4.70
   0 -17  -4  911.31   25.70
   0 -17   4  937.11   25.60
   0 -17  -4  911.31   25.20
   0 -17  -4  890.51   25.70
   0 -17   4  891.21   25.80
   0 -17   4  868.71   25.60
   1 -17   4  178.88    7.00
  -1 -17  -4  196.08    6.90
  -1 -17  -4  192.08    6.90
  -1 -17  -4  184.48    6.40
  -1  17  -4  199.38    6.70
  -2 -17  -4  102.19    4.70
  -2 -17  -4   99.69    4.50
  -2 -17  -4  100.59    4.90
  -2  17  -4   95.09    4.40
  -2  17  -4   94.79    5.00
  -3 -17  -4  128.09    5.20
  -3 -17  -4  126.59    5.10
  -3  17  -4  121.09    5.90
  -4 -17  -4   16.20    2.20
  -4 -17  -4   14.80    2.30
  -4  17  -4   12.90    1.90
   4 -18  -4    5.60    1.40
  -4 -18   4    1.80    1.20
  -4 -18   4    3.20    1.20
  -4  18   4    5.90    1.30
  -4  18   4    2.50    1.10
  -3 -18   4   86.59    4.40
  -3 -18   4   81.09    3.90
  -3 -18   4   79.99    3.90
   3 -18  -4   74.79    4.50
  -3  18   4   83.89    4.00
  -3  18   4   88.09    4.00
   2 -18  -4   81.99    3.80
  -2 -18   4   88.79    4.20
  -2 -18   4   87.39    4.10
  -2 -18   4   85.29    4.20
  -2  18   4   82.39    4.30
  -2  18   4   85.29    4.00
  -1 -18   4  181.98    6.50
   1 -18  -4  183.38    6.10
  -1 -18   4  171.28    6.70
  -1 -18   4  181.78    6.50
  -1  18   4  176.78    7.00
  -1  18   4  176.68    6.40
   0 -18  -4   34.00    3.80
   0 -18  -4   32.40    4.50
   0 -18   4   32.30    3.30
   0 -18   4   34.50    4.10
   0 -18  -4   35.70    2.70
   0 -18   4   35.60    3.10
   0  18  -4   30.00    2.90
  -1 -18  -4   42.00    3.30
  -1 -18  -4   38.30    3.40
   1 -18   4   36.00    3.60
  -1  18  -4   40.50    2.90
  -2 -18  -4   47.30    3.30
   2 -18   4   46.90    4.50
  -2 -18  -4   48.30    3.50
  -2  18  -4   47.50    3.20
  -2  18  -4   55.49    4.10
  -3 -18  -4   16.50    2.50
  -3 -18  -4   17.10    2.60
  -3  18  -4   14.80    2.40
   4 -18   4    1.20    1.70
  -4 -18  -4    3.50    1.30
  -4 -18  -4    7.90    2.20
  -4  18  -4    2.30    1.10
  -4 -19   4   -0.10    1.10
  -4 -19   4    1.30    1.10
   4 -19  -4    1.20    1.30
  -4  19   4    0.20    1.10
  -4  19   4    0.60    1.00
  -3 -19   4   22.50    2.40
  -3 -19   4   23.20    2.90
   3 -19  -4   22.40    2.50
  -3 -19   4   22.20    2.60
  -3  19   4   20.50    2.60
  -3  19   4   23.30    2.40
  -2 -19   4    1.30    1.50
   2 -19  -4    0.60    2.00
  -2 -19   4    2.00    1.50
  -2 -19   4   -0.50    1.70
  -2  19   4    1.00    1.80
  -2  19   4    2.90    1.30
  -1 -19   4   84.19    4.20
  -1 -19   4   89.79    4.30
   1 -19  -4   83.49    3.80
  -1 -19   4   81.49    4.10
  -1  19   4   87.29    5.00
  -1  19   4   85.49    4.10
   0 -19  -4   29.60    2.80
   0 -19   4   28.10    4.00
   0 -19   4   24.40    3.50
   0 -19  -4   28.80    4.50
   0 -19  -4   28.00    3.50
   0  19  -4   27.70    2.90
   1 -19   4    1.30    1.90
  -1 -19  -4    1.90    1.70
  -1 -19  -4    1.40    1.70
  -1  19  -4    3.90    1.50
  -2 -19  -4    1.90    1.50
   2 -19   4    1.60    2.50
  -2 -19  -4    2.30    1.50
  -2  19  -4    2.90    1.40
  -2  19  -4   -0.90    1.90
  -3 -19  -4    0.90    1.30
  -3 -19  -4    1.10    1.30
  -3  19  -4    0.40    1.20
  -4 -19  -4   28.60    2.30
  -4 -19  -4   22.20    2.10
   4 -19   4   20.00    3.20
  -4  19  -4   23.70    2.00
  -4 -20   4    2.10    1.10
   4 -20  -4   -2.60    1.30
  -4 -20   4   -0.40    1.00
  -4  20   4    2.00    1.40
  -4  20   4    0.30    0.90
  -3 -20   4    1.80    1.60
  -3 -20   4    0.70    1.40
   3 -20  -4    1.00    1.40
  -3  20   4    1.80    1.40
  -3  20   4    0.20    1.20
  -2 -20   4    4.90    1.40
  -2 -20   4    2.80    1.40
  -2 -20   4    5.50    1.50
   2 -20  -4    5.90    1.50
  -2  20   4    3.50    1.80
  -2  20   4    4.50    1.40
  -1 -20   4   79.79    4.20
   1 -20  -4   84.99    3.80
  -1 -20   4   78.09    4.20
  -1 -20   4   80.39    4.00
  -1  20   4   80.09    4.00
  -1  20   4   83.69    4.90
   0 -20  -4  245.18    9.10
   0 -20   4  236.08    8.30
   0 -20  -4  232.58    8.40
   0 -20  -4  250.37    8.00
   0 -20   4  243.38    8.90
   0  20   4  240.68    8.00
   0  20  -4  244.28    8.10
  -1 -20  -4  163.78    6.30
   1 -20   4  154.58    6.40
  -1 -20  -4  168.28    6.10
  -1  20  -4  163.18    6.00
  -1  20  -4  152.38    6.00
  -2 -20  -4   56.19    3.40
   2 -20   4   56.69    4.80
  -2 -20  -4   51.89    3.50
  -2  20  -4   55.89    3.80
  -2  20  -4   53.19    3.50
   3 -20   4    4.60    2.10
  -3 -20  -4    1.50    1.70
  -3 -20  -4    4.00    2.20
  -4 -20  -4    7.10    1.90
  -4 -20  -4    6.30    1.70
  -4  20  -4   10.30    1.70
  -4 -21   4   -1.20    1.00
  -4 -21   4    1.10    1.00
  -4  21   4    1.80    1.20
  -4  21   4    0.20    1.20
  -3 -21   4   75.79    3.50
   3 -21  -4   69.99    3.50
  -3 -21   4   72.09    3.40
  -3 -21   4   70.69    3.70
  -3  21   4   73.89    3.60
  -3  21   4   71.79    3.40
  -2 -21   4   20.20    2.60
   2 -21  -4   23.10    2.70
  -2 -21   4   24.40    2.60
  -2 -21   4   20.80    2.50
  -2  21   4   24.40    3.10
  -2  21   4   22.40    2.50
  -1 -21   4   38.30    3.30
  -1 -21   4   40.40    3.20
  -1 -21   4   38.50    3.30
  -1  21   4   43.10    3.00
   1  21  -4   35.40    3.00
   0 -21  -4   48.50    3.80
   0 -21   4   45.10    3.50
   0 -21  -4   55.29    4.00
   0 -21   4   50.49    4.50
   0  21   4   53.89    3.20
   0  21  -4   51.59    3.30
   1 -21   4  155.58    6.20
  -1 -21  -4  153.28    6.10
  -1 -21  -4  160.18    6.10
  -1  21  -4  155.48    6.00
  -1  21  -4  157.28    5.90
  -2 -21  -4   63.99    3.70
   2 -21   4   59.99    5.30
  -2 -21  -4   58.89    3.40
  -2  21  -4   55.89    3.80
  -2  21  -4   58.59    3.40
  -3 -21  -4   13.30    2.30
  -3 -21  -4   18.10    2.10
  -3  21  -4   12.50    2.00
  -4 -21  -4   17.30    1.90
  -4  21  -4   23.40    1.70
  -4 -22   4    0.30    0.90
  -4  22   4   -1.30    0.90
  -3 -22   4   26.90    2.20
   3 -22  -4   20.70    3.10
  -3 -22   4   28.30    2.40
  -3 -22   4   26.90    2.20
  -3  22   4   23.50    2.20
  -3  22   4   24.40    2.40
  -2 -22   4    0.30    1.40
  -2 -22   4    1.30    1.30
  -2 -22   4    1.40    1.20
   2 -22  -4    2.10    1.40
  -2  22   4    2.10    1.10
  -2  22   4    0.90    1.70
   1 -22  -4   62.19    3.60
  -1 -22   4   61.09    4.80
  -1 -22   4   59.49    3.70
  -1 -22   4   63.69    3.50
  -1  22   4   62.39    3.90
   1  22  -4   64.89    3.70
   0 -22   4   51.49    3.50
   0 -22  -4   65.29    4.30
   0  22  -4   52.09    3.40
   0  22   4   60.59    4.70
  -1 -22  -4    8.00    2.00
  -1 -22  -4    7.20    1.80
   1 -22   4    7.10    1.90
  -1  22  -4    6.80    1.70
  -1  22  -4    7.30    1.70
  -2 -22  -4   18.20    3.00
  -2 -22  -4   14.30    2.40
  -2  22  -4   15.50    2.30
  -2  22  -4   16.90    2.90
  -3 -22  -4    0.90    1.10
  -3 -22  -4   -1.00    1.00
  -3  22  -4    0.80    1.00
  -4 -22  -4   16.10    1.70
  -4 -22  -4   15.40    1.70
  -4  22  -4   14.60    1.50
  -3 -23   4   52.29    2.70
   3 -23  -4   56.69    3.20
  -3 -23   4   54.49    2.70
  -3 -23   4   56.89    3.00
  -3  23   4   50.69    2.70
  -3  23   4   53.59    2.90
  -2 -23   4    1.00    1.50
   2 -23  -4    2.20    1.60
  -2 -23   4   -0.10    1.30
  -2 -23   4    0.00    1.20
   2  23  -4    2.20    1.90
  -2  23   4    1.30    1.70
  -2  23   4   -1.80    1.10
   1 -23  -4   42.20    3.30
  -1 -23   4   39.50    3.10
  -1 -23   4   46.50    3.40
  -1  23   4   44.50    3.00
   1  23  -4   38.10    3.10
   0 -23   4   39.10    3.30
   0 -23  -4   44.80    3.80
   0  23   4   42.80    3.40
   0  23  -4   45.40    3.00
   1 -23   4   84.29    4.20
  -1 -23  -4   79.39    4.20
  -1 -23  -4   78.79    4.10
  -1  23  -4   83.59    4.00
  -1  23  -4   82.79    4.10
  -2 -23  -4   15.90    3.10
  -2  23  -4   11.20    2.90
  -3 -23  -4    0.00    1.00
  -3 -23  -4    1.00    1.10
  -3  23  -4    0.80    0.90
  -3 -24   4   34.40    2.20
   3 -24  -4   34.00    3.20
  -3 -24   4   37.10    2.40
  -3  24   4   34.30    2.60
  -3  24   4   35.30    2.20
   2 -24  -4   69.69    3.90
  -2 -24   4   78.79    3.60
  -2 -24   4   73.89    3.50
  -2 -24   4   79.89    3.70
  -2  24   4   76.59    3.60
   2  24  -4   82.19    4.20
  -2  24   4   79.89    4.10
  -1 -24   4  111.19    4.80
  -1 -24   4  112.59    4.80
  -1  24   4  113.19    4.60
   1  24  -4  115.69    4.70
   0 -24  -4   33.60    3.80
   0 -24   4   27.10    2.90
   0  24   4   22.90    2.50
   0  24  -4   24.10    2.70
   1 -24   4  251.77    8.50
  -1 -24  -4  254.57    8.40
  -1 -24  -4  240.58    8.40
  -1  24  -4  247.08    8.20
  -1  24  -4  253.57    8.20
   1  24   4  254.87    8.10
  -2 -24  -4    8.30    2.30
  -2 -24  -4   11.40    2.10
  -2  24  -4    7.30    1.80
  -2  24  -4    7.30    1.40
  -3 -24  -4   24.50    2.10
  -3 -24  -4   22.20    1.90
  -3  24  -4   27.50    2.70
  -3 -25   4   66.19    2.80
  -3  25   4   68.99    3.00
  -3  25   4   67.69    3.30
  -2 -25   4   49.60    2.90
   2 -25  -4   52.49    3.90
  -2 -25   4   51.29    3.40
  -2  25   4   53.59    5.10
  -2  25   4   51.19    2.80
  -1 -25   4    0.90    1.60
   1  25  -4    0.00    1.50
   0 -25   4   34.20    3.10
   0 -25  -4   35.80    4.10
   0  25   4   40.90    2.70
   0  25  -4   41.80    3.00
  -1 -25  -4    2.70    1.50
  -1 -25  -4    1.60    1.60
   1 -25   4    4.10    1.80
  -1  25  -4    3.00    1.30
   1  25   4    2.90    1.20
  -1  25  -4    2.60    1.40
  -2 -25  -4    4.70    1.20
  -2 -25  -4    9.20    2.10
  -2  25  -4    7.80    1.80
   2  25   4    4.60    1.40
  -2  25  -4    7.70    1.90
  -3 -25  -4   -0.20    0.90
  -3 -25  -4    1.20    0.90
  -3  25  -4    0.90    0.90
  -3 -26   4   13.80    1.70
  -3 -26   4   12.10    1.40
  -3  26   4    9.90    1.60
  -2 -26   4   29.40    2.30
  -2 -26   4   26.80    2.20
  -2  26   4   33.90    2.20
  -1 -26   4   -0.10    1.50
  -1 -26   4    1.70    1.10
  -1  26   4    1.10    1.40
   1  26  -4    1.00    1.60
   0 -26  -4   73.09    4.40
   0 -26   4   76.19    3.80
   0  26  -4   75.69    3.70
   0  26   4   73.39    3.50
   0  26  -4   73.39    3.40
  -1 -26  -4   35.10    2.60
   1 -26   4   32.80    3.00
  -1 -26  -4   34.60    3.20
  -1  26  -4   36.40    2.70
  -1  26  -4   32.60    2.60
   1  26   4   39.60    2.70
  -2 -26  -4   -1.10    1.10
  -2 -26  -4   -1.60    1.10
  -2  26  -4    3.50    2.20
   2  26   4    0.50    1.20
  -2  26  -4    0.60    1.00
  -3 -26  -4    8.90    1.50
  -3 -26  -4   13.70    1.50
  -3  26  -4   10.80    1.40
  -2 -27   4    3.20    1.10
  -2 -27   4    2.50    1.00
  -2  27   4    1.50    1.00
  -1 -27   4   40.80    3.30
  -1 -27   4   37.10    2.50
  -1  27   4   36.70    2.30
   1  27  -4   36.20    3.20
   0 -27   4   83.19    3.80
   0  27  -4   80.19    3.50
   0  27   4   82.29    3.60
   0  27  -4   86.19    3.70
  -1 -27  -4   19.60    3.20
  -1 -27  -4   15.10    2.20
   1 -27   4   13.50    2.80
   1  27   4   14.00    1.90
  -1  27  -4   16.00    2.30
  -1  27  -4   17.30    2.10
  -2 -27  -4   15.90    1.90
  -2 -27  -4   15.00    1.90
  -2  27  -4   17.80    1.90
   2  27   4   19.40    2.40
  -2 -28   4    8.40    1.50
  -2 -28   4    5.10    1.20
  -2  28   4    7.80    1.40
  -1 -28   4   13.90    1.80
  -1  28   4   10.10    1.50
   0 -28   4    2.50    1.30
   0  28  -4    3.60    1.30
   0  28   4    2.50    1.10
   0  28  -4    2.20    1.10
   1 -28   4    4.60    2.80
  -1 -28  -4    4.70    1.30
  -1  28  -4    6.90    1.80
  -1  28  -4    5.30    1.10
   1  28   4    7.20    1.80
  -2 -28  -4   46.80    2.70
  -2 -28  -4   47.00    2.70
  -2  28  -4   46.50    2.30
   2  28   4   49.50    3.00
  -2 -29   4   60.89    2.40
  -2  29   4   55.59    2.30
   2  29  -4   53.59    2.30
  -1 -29   4   16.10    1.90
  -1  29   4   20.50    1.70
   1  29  -4   15.70    1.50
   0 -29   4    3.50    1.10
   0  29  -4    6.00    1.60
   0  29  -4    3.00    1.50
   0  29   4    6.30    1.60
  -1 -29  -4    3.50    1.40
   1  29   4    5.00    1.10
  -1  29  -4    4.00    1.20
  -1  29  -4    2.30    1.10
  -2 -29  -4    9.30    1.70
  -2  29  -4   14.60    1.70
  -1 -30   4    0.50    0.90
  -1  30   4    2.60    0.90
   1  30  -4    2.50    0.80
   0 -30   4   16.80    2.10
   0  30  -4   22.50    1.80
   0  30   4   19.90    2.60
   1  30   4   14.10    1.60
  -1  30  -4   12.90    2.30
  -1  30  -4   14.00    2.20
   0  31   4   59.59    2.40
   0  31  -4   56.99    2.40
  -5   0   5   -0.60    1.10
  -5   0   5    1.00    1.50
  -4   0   5   -1.60    1.50
  -4   0   5    0.50    1.50
  -3   0   5   -0.30    1.70
  -3   0   5    0.20    1.60
   2   0  -5    0.30    1.10
   1   0  -5    0.30    0.50
  -1   0   5    1.30    0.50
   0   0  -5   -0.30    0.30
   0   0   5   -0.10    0.40
   1   0   5   -0.60    0.50
  -1   0  -5    0.20    0.50
   2   0   5   -1.80    1.20
  -2   0  -5    0.40    1.10
  -2   0  -5   -0.20    0.90
  -3   0  -5    2.80    2.40
  -3   0  -5    0.40    1.00
  -4   0  -5   -2.30    1.70
  -5   0  -5    2.40    2.40
  -5  -1   5    9.60    2.20
  -5  -1   5   10.70    2.60
  -5   1   5   11.90    2.60
  -5   1   5    9.50    2.10
  -4  -1   5   17.80    2.80
  -4  -1   5   16.00    2.70
  -4   1   5   18.70    2.90
  -4   1   5   17.70    2.70
  -3  -1   5    0.20    1.60
  -3  -1   5   -0.60    1.70
  -3   1   5    2.00    1.70
  -3   1   5   -0.30    1.60
   2  -1  -5   34.20    2.70
   2   1  -5   32.00    2.60
  -1  -1   5   94.59    3.50
   1  -1  -5   93.99    3.40
   1   1  -5   95.59    3.40
  -1   1   5   90.19    3.40
   0  -1  -5   21.50    1.20
   0  -1   5   22.60    1.30
   0   1   5   22.20    1.30
   0   1  -5   22.90    1.30
  -1  -1  -5  496.25   13.90
   1  -1   5  466.45   13.90
   1   1   5  491.35   13.90
  -1   1  -5  506.55   13.90
  -2  -1  -5  132.09    4.30
   2  -1   5  121.89    5.30
  -2  -1  -5  132.19    4.90
   2   1   5  133.49    5.20
  -2   1  -5  129.79    5.10
  -2   1  -5  129.39    4.30
  -3  -1  -5    2.80    1.20
  -3  -1  -5   -2.40    2.40
  -3   1  -5    0.20    1.00
  -3   1  -5    1.70    2.60
  -4  -1  -5    3.90    1.80
  -4   1  -5    4.10    1.60
  -5   1  -5   80.39    3.90
  -5  -2   5    1.90    1.30
  -5  -2   5    0.70    1.40
  -5   2   5   -0.80    1.20
  -5   2   5   -1.00    1.40
  -4  -2   5   97.99    4.50
  -4  -2   5  100.39    4.40
  -4   2   5   96.19    4.40
  -4   2   5   99.09    4.50
  -3  -2   5   70.49    4.00
  -3  -2   5   82.29    4.10
  -3   2   5   72.89    3.90
  -3   2   5   73.79    3.90
   2  -2  -5 1992.60   55.89
   2   2  -5 2075.79   55.99
   1  -2  -5  709.33   20.00
  -1  -2   5  707.63   20.10
  -1   2   5  750.62   20.10
   1   2  -5  699.23   20.00
   0  -2   5  190.58    5.90
   0  -2  -5  196.38    5.80
   0   2   5  200.68    5.80
   0   2  -5  194.38    5.90
  -1  -2  -5 1416.06   40.30
   1  -2   5 1527.35   40.60
   1   2   5 1503.55   40.30
  -2  -2  -5   19.60    2.10
  -2  -2  -5   17.90    1.50
   2  -2   5   14.00    2.80
   2   2   5   15.70    2.50
  -2   2  -5   17.10    2.50
  -2   2  -5   18.90    1.60
  -3  -2  -5  327.47    9.80
  -3  -2  -5  320.57   10.60
  -3   2  -5  323.97   11.00
  -3   2  -5  325.27    9.80
  -4  -2  -5    4.60    1.50
  -4  -2  -5    1.80    2.60
  -4   2  -5    4.90    1.40
  -5  -2  -5    6.10    1.80
  -5   2  -5    7.40    1.70
  -5  -3   5    0.20    1.40
  -5  -3   5   -0.30    1.20
  -5   3   5    0.40    1.10
  -5   3   5   -1.40    1.30
  -4  -3   5    1.00    1.50
  -4  -3   5    1.70    1.60
  -4   3   5    1.30    1.50
  -4   3   5    2.20    1.40
  -3  -3   5  343.67   10.90
  -3  -3   5  361.46   10.90
  -3   3   5  341.97   10.70
  -3   3   5  345.07   10.80
   2  -3  -5  640.54   18.70
   2   3  -5  637.34   18.60
   1  -3  -5    0.10    0.50
  -1  -3   5   -0.30    0.70
  -1   3   5    0.00    0.60
   1   3  -5   -0.30    0.50
   0  -3   5  445.86   12.60
   0  -3  -5  432.86   12.40
   0   3  -5  442.26   12.60
   0   3   5  449.46   12.40
   1  -3   5    0.90    0.60
  -1  -3  -5    1.30    0.50
   1   3   5    2.00    0.60
  -1   3  -5    1.00    0.60
  -2  -3  -5  332.87    9.90
  -2   3  -5  346.77    9.90
  -2   3  -5  340.67   10.80
   2   3   5  345.17   10.60
  -3  -3  -5  178.98    6.70
  -3  -3  -5  177.78    5.80
  -3   3  -5  169.38    5.80
  -3   3  -5  168.78    7.40
  -4  -3  -5   13.80    2.40
  -4  -3  -5   16.40    4.20
  -4   3  -5   14.70    2.20
  -5  -3  -5   46.70    3.50
  -5   3  -5   49.40    3.00
   5  -4  -5    5.70    2.50
  -5  -4   5    7.30    1.40
  -5  -4   5    5.20    1.60
  -5   4   5    5.70    1.60
  -5   4   5    4.90    1.30
  -4  -4   5   52.79    3.40
  -4  -4   5   42.70    3.30
  -4   4   5   51.59    3.40
  -4   4   5   43.60    3.30
  -3  -4   5   38.00    3.30
  -3  -4   5   28.90    3.20
  -3   4   5   38.90    3.00
  -3   4   5   37.90    3.10
   2  -4  -5  263.97    8.70
   2   4  -5  254.47    8.60
  -1  -4   5  221.88    6.80
   1  -4  -5  213.98    6.60
   1   4  -5  202.38    6.60
   0  -4  -5  346.47    9.90
   0  -4   5  336.67   10.30
   0   4   5  362.56    9.90
   0   4  -5  363.16   10.20
   1  -4   5   33.90    2.10
  -1  -4  -5   36.20    1.60
  -1   4  -5   34.30    1.90
   1   4   5   34.50    1.70
  -2  -4  -5   49.20    2.30
   2   4   5   49.40    3.20
  -2   4  -5   46.10    3.40
  -2   4  -5   46.00    2.20
  -3  -4  -5   -0.20    2.10
  -3  -4  -5    1.80    1.20
  -3   4  -5   -2.20    2.40
  -3   4  -5   -0.10    2.90
  -3   4  -5    1.20    1.10
  -4  -4  -5   70.99    4.90
  -4  -4  -5   71.09    3.60
  -4   4  -5   72.89    4.60
  -4   4  -5   71.89    3.60
  -5  -4  -5    8.40    2.20
  -5   4  -5   10.50    2.30
  -5  -5   5    9.10    2.30
   5  -5  -5    4.40    2.20
  -5  -5   5   10.20    2.40
  -5   5   5    5.90    1.60
  -5   5   5    8.00    1.90
  -4  -5   5    6.80    1.70
  -4  -5   5    7.70    1.80
  -4   5   5    5.20    1.70
  -4   5   5   14.00    2.30
  -3  -5   5  130.29    6.50
  -3  -5   5  143.99    5.70
  -3  -5   5  147.69    5.40
  -3   5   5  141.09    5.40
  -3   5   5  141.49    5.40
   2  -5  -5   17.40    2.70
   2   5  -5   15.50    2.60
  -1  -5   5  255.07    7.90
   1  -5  -5  248.38    7.70
   1   5  -5  258.97    7.80
   0  -5   5  293.97    9.10
   0  -5  -5  308.47    8.70
   0   5  -5  313.87    9.10
   0   5   5  314.77    8.70
   1  -5   5  138.79    4.80
  -1  -5  -5  133.89    4.10
   1   5   5  134.09    4.20
  -1   5  -5  131.49    4.60
  -2  -5  -5  382.36   11.10
  -2   5  -5  393.96   11.20
   2   5   5  380.16   11.60
  -3  -5  -5   73.29    3.30
  -3  -5  -5   70.79    4.90
  -3  -5  -5   79.39    4.60
  -3   5  -5   73.19    4.60
  -3   5  -5   71.89    3.20
  -3   5  -5   95.99    5.90
  -4  -5  -5    8.20    2.20
  -4  -5  -5    8.00    1.80
  -4   5  -5    4.60    1.40
  -4   5  -5   11.40    2.30
  -5  -5  -5   65.89    4.30
  -5   5  -5   49.50    3.80
  -5  -6   5   20.90    2.40
   5  -6  -5   15.70    3.00
  -5  -6   5   14.20    2.40
  -5   6   5   16.20    2.10
  -5   6   5   14.40    2.50
  -4  -6   5   21.10    2.90
  -4  -6   5   23.00    3.00
  -4   6   5   26.50    2.90
  -4   6   5   24.70    2.70
  -3  -6   5    1.20    2.50
  -3  -6   5    2.50    1.80
  -3  -6   5    1.70    1.70
  -3   6   5    3.60    1.50
  -3   6   5    2.70    1.70
   2  -6  -5  351.36   10.90
   2   6  -5  326.47   10.80
   1  -6  -5   19.00    1.50
  -1  -6   5   20.80    2.00
   1  -6  -5   19.60    1.60
   1   6  -5   18.50    1.70
   0  -6  -5  868.31   23.30
   0  -6   5  834.02   23.80
   0   6   5  866.91   23.30
   0   6  -5  845.22   23.70
  -1  -6  -5  527.25   14.70
  -1  -6  -5  548.75   14.40
   1  -6   5  514.65   15.20
  -1   6  -5  487.75   15.10
   1   6   5  539.45   14.50
  -2  -6  -5   10.40    1.60
   2   6   5    5.40    1.50
  -2   6  -5    7.40    1.50
  -2   6  -5    4.00    1.50
  -3  -6  -5  104.29    5.20
  -3  -6  -5  111.89    4.20
  -3  -6  -5  112.89    5.10
  -3   6  -5  104.39    4.10
  -3   6  -5  103.09    5.10
  -4  -6  -5    8.00    1.80
  -4  -6  -5    6.90    2.20
  -4   6  -5    3.60    1.40
  -4   6  -5    6.10    2.10
  -5   6  -5   12.30    2.10
   5  -7  -5   14.20    2.70
  -5  -7   5   11.70    2.40
  -5  -7   5    9.40    2.20
  -5   7   5    9.80    2.30
  -5   7   5    9.80    1.90
  -4  -7   5   18.30    3.00
  -4  -7   5   18.70    2.70
  -4   7   5   16.50    2.80
  -4   7   5   19.10    2.70
  -3  -7   5    1.50    2.20
  -3  -7   5    1.70    1.80
  -3  -7   5    2.30    1.50
  -3   7   5    3.00    1.60
  -3   7   5    5.00    1.60
   2  -7  -5   15.10    3.20
   2   7  -5   17.20    2.90
   1  -7  -5   22.40    1.80
  -1  -7   5   21.50    2.20
   1  -7  -5   24.70    1.80
   1  -7  -5   23.30    2.00
   1   7  -5   23.20    1.90
   0  -7   5   24.20    1.80
   0  -7  -5   26.60    1.20
   0   7  -5   27.40    1.70
   1  -7   5  327.97   10.20
  -1  -7  -5  334.67    9.60
   1   7   5  334.67    9.20
  -1   7  -5  334.47   10.10
  -2  -7  -5  238.28    7.20
   2   7   5  236.38    7.40
  -2   7  -5  229.78    7.10
  -2   7  -5  234.48    8.60
   2   7   5  225.98    7.50
  -3  -7  -5    0.90    2.10
  -3  -7  -5   -1.40    1.90
  -3  -7  -5    1.90    1.30
  -3   7  -5    3.40    1.90
  -3   7  -5    1.10    1.10
  -4  -7  -5   15.10    2.80
  -4  -7  -5   17.40    3.40
  -4   7  -5   14.20    2.10
  -4   7  -5   17.80    3.10
  -5   7  -5   15.80    2.20
  -5  -8   5   52.19    3.00
   5  -8  -5   57.49    3.30
  -5  -8   5   51.29    3.00
  -5   8   5   51.39    3.00
  -4  -8   5   51.89    3.30
  -4  -8   5   49.10    3.50
  -4   8   5   47.90    3.30
  -4   8   5   49.90    3.20
  -3  -8   5  197.98    7.20
  -3  -8   5  201.58    7.00
  -3  -8   5  193.58    7.10
  -3   8   5  197.48    6.90
  -3   8   5  199.08    6.90
   2  -8  -5   12.90    3.70
   2   8  -5   19.00    3.20
   1  -8  -5  343.97   10.00
   1  -8  -5  323.97    9.70
  -1  -8   5  344.07   10.30
   1  -8  -5  325.17   10.00
   1   8  -5  335.77   10.20
   0  -8  -5  218.08    6.00
   0  -8  -5  206.48    6.40
   0  -8   5  219.38    6.90
   0  -8  -5  212.78    6.00
   0   8  -5  209.28    6.80
   1  -8   5   97.39    4.20
  -1  -8  -5   96.29    3.50
  -1   8  -5   94.19    3.90
  -2  -8  -5  123.09    4.30
  -2   8  -5  113.59    6.00
  -2   8  -5  126.69    4.30
  -3  -8  -5    1.10    2.00
  -3  -8  -5    0.10    1.80
  -3  -8  -5    0.90    1.30
  -3   8  -5    1.60    1.20
  -3   8  -5    0.80    1.90
  -4  -8  -5    9.70    2.20
  -4  -8  -5   16.00    4.30
  -4  -8  -5   15.60    3.00
  -4   8  -5    9.40    2.10
  -4   8  -5    9.70    2.00
  -5   8  -5   36.50    2.60
  -5  -9   5   45.20    2.90
  -5  -9   5   45.30    3.00
   5  -9  -5   41.00    3.00
  -5   9   5   32.90    2.90
  -5   9   5   47.30    2.50
  -4  -9   5   41.60    3.30
  -4  -9   5   38.50    4.00
  -4  -9   5   35.30    3.10
  -4   9   5   38.20    2.90
  -4   9   5   38.40    2.90
  -3  -9   5   69.99    4.10
  -3  -9   5   76.79    4.00
  -3  -9   5   81.69    4.10
  -3   9   5   72.29    3.80
  -3   9   5   76.89    3.80
  -2  -9   5  177.18    6.50
   2  -9  -5  193.38    7.70
  -2   9   5  177.58    6.40
   2   9  -5  190.68    7.50
   1  -9  -5   37.30    2.60
  -1  -9   5   41.40    3.10
   1  -9  -5   41.10    2.00
   1  -9  -5   42.90    2.50
   1   9  -5   40.90    2.60
   0  -9  -5  282.57    8.20
   0  -9   5  272.87    8.70
   0   9  -5  277.07    8.60
   1  -9   5  952.20   27.00
  -1  -9  -5  944.01   26.10
  -1   9  -5  947.41   26.80
  -2  -9  -5   75.79    3.10
  -2  -9  -5   64.49    4.00
  -2  -9  -5   67.79    4.00
  -2   9  -5   70.69    3.40
  -3  -9  -5   96.39    4.10
  -3  -9  -5  101.09    4.80
  -3  -9  -5  102.39    4.70
  -3   9  -5   96.69    4.70
  -3   9  -5   96.39    4.00
  -4  -9  -5  299.37    9.90
  -4  -9  -5  316.17    9.70
  -4  -9  -5  310.17    9.90
  -4   9  -5  291.07    9.50
  -4   9  -5  298.37    9.70
  -5 -10   5   -0.30    1.40
   5 -10  -5    1.10    1.60
  -5 -10   5   -0.30    1.60
  -5  10   5    0.10    1.00
  -5  10   5   -5.00    2.70
  -4 -10   5   20.60    3.40
  -4 -10   5   23.30    2.70
   4 -10  -5   23.90    2.30
  -4 -10   5   24.40    3.00
  -4  10   5   19.20    2.50
  -4  10   5   30.50    2.70
  -3 -10   5  101.39    4.40
  -3 -10   5   92.09    5.00
  -3  10   5   90.49    4.60
  -3  10   5  100.59    4.40
  -2 -10   5   73.09    4.20
   2 -10  -5   73.69    5.90
  -2 -10   5   78.49    4.10
  -2 -10   5   74.49    3.90
  -2  10   5   77.59    3.90
  -2  10   5   66.99    4.20
   2  10  -5   73.39    5.40
   1 -10  -5   34.30    2.10
   1 -10  -5   31.80    2.80
   1 -10  -5   40.30    2.50
  -1 -10   5   34.10    3.40
   1  10  -5   31.40    2.60
   0 -10   5   34.20    2.70
   0 -10  -5   29.10    1.90
   0  10  -5   37.10    2.40
  -1 -10  -5  236.58    7.20
   1 -10   5  234.58    8.50
  -1  10  -5  238.28    7.30
  -1  10  -5  239.48    7.90
  -2 -10  -5   85.29    4.30
  -2 -10  -5   81.09    4.20
  -2 -10  -5   81.29    3.50
  -2  10  -5   86.69    3.40
  -2  10  -5   87.69    4.30
  -3 -10  -5    8.20    1.70
  -3 -10  -5    8.80    2.00
  -3 -10  -5    9.60    2.30
  -3  10  -5    8.20    2.30
  -3  10  -5    8.70    1.90
  -4 -10  -5  102.99    4.90
  -4 -10  -5  105.39    4.90
  -4 -10  -5  102.99    4.80
  -4  10  -5  100.39    4.60
  -4  10  -5   96.79    4.20
  -5  10  -5    1.90    1.80
  -5 -11   5    6.70    1.40
   5 -11  -5   13.30    2.50
  -5  11   5    5.50    1.60
  -5  11   5    7.80    1.50
  -4 -11   5   11.10    2.70
   4 -11  -5    9.50    2.20
  -4 -11   5    9.40    2.40
  -4 -11   5   11.20    3.00
  -4  11   5    9.90    2.40
  -4  11   5    9.20    2.20
  -3 -11   5   11.00    2.60
  -3 -11   5   12.80    2.70
  -3 -11   5   10.50    2.00
  -3  11   5   16.60    2.50
  -3  11   5   10.30    2.60
  -2 -11   5   58.59    4.00
  -2 -11   5   55.59    3.50
  -2 -11   5   64.39    3.60
   2 -11  -5   60.29    6.50
  -2 -11   5   60.99    4.60
  -2  11   5   58.59    3.90
   2  11  -5   57.39    6.10
  -2  11   5   54.19    3.50
   1 -11  -5 1030.20   28.70
   1 -11  -5 1042.90   28.50
  -1 -11   5  990.10   29.20
   1 -11  -5 1064.79   28.70
   1  11  -5 1030.40   29.00
   0 -11   5   64.39    3.90
   0 -11  -5   70.09    2.80
   0  11  -5   64.99    3.30
  -1 -11  -5  402.36   11.60
  -1  11  -5  408.26   12.50
  -1  11  -5  394.36   11.60
  -2 -11  -5  144.29    5.60
   2 -11   5  131.59    6.30
  -2 -11  -5  144.49    4.90
  -2 -11  -5  140.59    5.50
  -2  11  -5  133.49    5.40
  -2  11  -5  130.79    4.80
  -3 -11  -5   68.69    4.00
  -3 -11  -5   71.39    3.60
  -3 -11  -5   78.09    4.20
  -3  11  -5   74.49    3.40
  -3  11  -5   74.19    4.00
  -4 -11  -5    3.80    1.60
  -4 -11  -5    0.40    1.80
  -4  11  -5    2.60    1.60
  -4  11  -5    2.80    1.50
  -5  11  -5    0.50    1.60
  -5 -12   5   10.30    2.50
   5 -12  -5    8.00    1.60
  -5  12   5   11.60    1.50
  -4 -12   5  105.09    4.70
  -4 -12   5  129.19    6.30
   4 -12  -5  108.39    4.40
  -4 -12   5  107.99    4.60
  -4  12   5  104.69    4.50
  -4  12   5  106.29    4.60
  -3 -12   5   64.79    5.00
  -3 -12   5   63.79    3.60
  -3 -12   5   59.69    3.70
  -3 -12   5   59.99    4.00
  -3  12   5   69.99    3.60
  -3  12   5   57.99    3.60
  -2 -12   5   50.39    4.00
  -2 -12   5   56.69    3.30
  -2 -12   5   49.70    3.50
  -2 -12   5   48.50    3.70
   2 -12  -5   51.09    2.60
  -2  12   5   51.69    3.80
  -2  12   5   50.79    3.40
  -1 -12   5    5.00    2.60
   1 -12  -5   12.70    2.80
   1 -12  -5    9.20    1.60
   1  12  -5    4.30    1.70
   0 -12   5   33.00    4.00
   0 -12  -5   32.20    1.90
   0  12  -5   31.60    2.80
  -1 -12  -5   39.50    2.40
  -1  12  -5   41.30    3.00
  -1  12  -5   39.20    3.80
  -2 -12  -5  238.48    8.00
   2 -12   5  224.88    8.40
  -2 -12  -5  229.28    7.90
  -2 -12  -5  233.78    7.40
  -2  12  -5  235.18    7.80
  -2  12  -5  242.18    7.40
  -3 -12  -5  530.95   15.80
  -3 -12  -5  533.65   15.90
  -3 -12  -5  544.15   15.50
  -3  12  -5  517.75   15.50
  -3  12  -5  525.05   15.80
  -4 -12  -5   -1.10    1.50
  -4  12  -5    3.40    1.40
  -4  12  -5    1.00    1.20
  -5  12  -5    1.80    1.50
  -5 -13   5   41.70    2.90
  -5  13   5   53.39    2.40
   4 -13  -5   23.90    2.50
  -4 -13   5   16.40    2.80
  -4 -13   5   22.50    2.80
  -4  13   5   19.20    2.50
  -3 -13   5    1.20    1.50
  -3 -13   5    0.20    1.40
  -3 -13   5    4.60    2.40
  -3 -13   5    0.70    1.70
   3 -13  -5   -0.60    1.20
  -3  13   5    0.50    1.40
  -3  13   5    1.40    1.50
  -2 -13   5   12.60    1.90
   2 -13  -5   16.30    1.90
  -2 -13   5   14.10    3.30
  -2 -13   5   20.80    2.80
  -2 -13   5   17.30    3.10
  -2  13   5   10.80    2.50
  -2  13   5   20.80    3.30
  -1 -13   5   56.39    3.80
  -1 -13   5   50.69    3.60
  -1 -13   5   55.09    3.80
  -1 -13   5   54.39    3.80
   1 -13  -5   54.09    2.70
   1  13  -5   53.19    4.40
  -1  13   5   55.39    3.50
   0 -13   5   57.69    5.30
   0 -13  -5   53.59    2.50
   0  13  -5   51.99    3.60
  -1 -13  -5  392.06   11.10
  -1 -13  -5  363.36   11.70
  -1 -13  -5  390.66   11.80
  -1  13  -5  367.26   11.60
  -1  13  -5  387.76   12.50
  -2 -13  -5   14.00    2.90
  -2 -13  -5   14.10    2.40
  -2 -13  -5   11.30    1.90
   2 -13   5   15.10    3.80
  -2  13  -5   13.00    2.20
  -2  13  -5   12.30    2.70
  -3 -13  -5  222.28    7.60
  -3 -13  -5  204.48    7.30
  -3 -13  -5  210.88    7.20
  -3  13  -5  200.38    6.90
  -3  13  -5  207.08    7.20
  -4 -13  -5   -0.60    1.60
  -4 -13  -5    2.70    1.50
  -4  13  -5    1.60    1.50
  -4  13  -5   -0.20    1.40
  -5  13  -5    3.40    1.50
  -5  14   5   10.40    1.60
   4 -14  -5    4.10    1.40
  -4 -14   5    0.50    1.30
  -4 -14   5    2.50    1.50
  -4 -14   5    2.90    1.60
  -4  14   5    1.60    1.30
  -4  14   5    3.20    1.40
  -3 -14   5   39.60    3.00
  -3 -14   5   40.40    3.10
  -3 -14   5   44.20    4.20
  -3 -14   5   41.80    3.60
  -3  14   5   42.60    3.10
  -3  14   5   41.80    3.00
  -2 -14   5  101.99    4.50
  -2 -14   5   99.49    4.90
   2 -14  -5   99.09    4.00
  -2 -14   5   99.99    4.70
  -2 -14   5  102.89    4.50
  -2  14   5   99.69    4.80
  -2  14   5  100.49    4.50
  -1 -14   5  175.08    6.20
  -1 -14   5  154.88    6.00
  -1 -14   5  169.98    6.20
  -1 -14   5  167.88    6.30
   1 -14  -5  174.58    5.60
  -1  14   5  157.88    6.00
   0 -14   5   24.40    3.30
   0 -14  -5   26.70    2.20
   0  14  -5   28.80    3.80
  -1 -14  -5   17.50    3.10
  -1 -14  -5   20.90    3.00
  -1 -14  -5   21.60    2.10
   1 -14   5   16.80    3.50
  -1  14  -5   17.90    2.70
  -1  14  -5   17.90    4.80
   2 -14   5  100.79    5.30
  -2 -14  -5  103.99    4.70
  -2 -14  -5  104.69    4.60
  -2 -14  -5   96.79    4.30
  -2  14  -5  107.19    4.50
  -2  14  -5  101.99    4.10
  -3 -14  -5    3.90    1.70
  -3 -14  -5    2.80    1.50
  -3  14  -5    2.90    1.50
  -3  14  -5    3.90    2.30
  -4 -14  -5    6.60    1.60
  -4 -14  -5    5.80    1.70
  -4  14  -5    5.20    1.40
  -5  15   5   -0.60    0.80
  -4 -15   5   59.09    3.40
  -4 -15   5   54.89    3.50
  -4 -15   5   60.79    3.20
   4 -15  -5   63.59    3.20
  -4  15   5   63.19    3.30
  -4  15   5   61.49    3.20
   3 -15  -5    2.90    1.50
  -3 -15   5    4.70    1.80
  -3 -15   5    3.90    1.50
  -3 -15   5    6.70    2.20
  -3 -15   5    2.80    1.50
  -3  15   5    5.90    1.70
  -3  15   5    4.00    1.50
  -2 -15   5   22.20    2.90
   2 -15  -5   21.50    2.30
  -2 -15   5   23.50    3.00
  -2 -15   5   19.40    3.30
  -2 -15   5   27.20    3.00
  -2  15   5   26.30    2.90
  -2  15   5   30.60    3.40
  -1 -15   5  226.38    7.90
  -1 -15   5  230.88    7.90
  -1 -15   5  234.98    7.90
  -1 -15   5  241.68    8.00
   1 -15  -5  233.38    7.40
  -1  15   5  230.78    7.60
   0 -15   5 1688.13   47.50
   0 -15   5 1747.63   47.60
   0 -15  -5 1728.33   47.20
   0  15  -5 1747.73   48.20
  -1 -15  -5  284.17    9.20
  -1 -15  -5  288.97    8.70
  -1 -15  -5  277.37    9.30
   1 -15   5  282.07    9.40
  -1  15  -5  292.47    9.20
   2 -15   5   -2.10    2.20
  -2 -15  -5   -3.30    2.50
  -2 -15  -5    0.60    1.80
  -2  15  -5    0.60    2.20
  -2  15  -5    2.30    1.60
  -3 -15  -5  127.19    5.10
  -3 -15  -5  117.69    5.20
  -3  15  -5  121.59    4.90
  -3  15  -5  123.69    5.10
  -4 -15  -5   62.99    3.40
  -4 -15  -5   59.49    3.40
  -4  15  -5   57.09    3.10
  -5  16   5    3.80    0.90
  -4 -16   5   51.29    3.00
  -4 -16   5   46.90    3.30
   4 -16  -5   50.49    2.90
  -4 -16   5   46.90    2.80
  -4  16   5   46.70    2.80
  -4  16   5   49.60    2.90
  -3 -16   5   71.49    3.80
  -3 -16   5   73.19    4.20
   3 -16  -5   68.49    3.50
  -3 -16   5   71.49    3.70
  -3 -16   5   74.49    4.10
  -3  16   5   66.49    3.80
  -3  16   5   73.59    3.70
  -2 -16   5   26.70    2.60
  -2 -16   5   21.20    3.10
  -2 -16   5   27.10    3.30
  -2 -16   5   29.80    2.70
   2 -16  -5   27.00    2.40
  -2  16   5   26.60    2.80
  -1 -16   5    6.40    1.90
  -1 -16   5    7.70    1.70
  -1 -16   5    8.00    1.90
   1 -16  -5    5.90    1.30
  -1  16   5    8.10    1.80
   0 -16   5   34.30    4.30
   0 -16   5   48.60    3.40
   0 -16  -5   45.90    4.80
   0 -16  -5   43.50    4.50
   0 -16  -5   42.50    2.50
   0 -16   5   46.50    3.50
  -1 -16  -5  194.28    7.10
  -1 -16  -5  199.58    6.50
  -1 -16  -5  195.48    7.10
   1 -16   5  199.58    7.20
  -1  16  -5  199.58    6.90
  -2 -16  -5    7.70    2.00
  -2 -16  -5    7.30    1.80
  -2 -16  -5    6.50    1.80
   2 -16   5    4.60    2.50
  -2  16  -5    5.30    1.50
  -3 -16  -5    3.50    1.60
  -3 -16  -5    3.80    1.50
  -3  16  -5    4.00    1.40
  -4 -16  -5    3.80    1.40
  -4 -16  -5    7.00    1.50
  -4  16  -5    3.90    1.20
  -4 -17   5    0.70    1.10
  -4 -17   5    1.30    1.20
   4 -17  -5    0.40    1.40
  -4  17   5    0.20    1.00
  -4  17   5    1.90    1.20
   3 -17  -5    1.90    1.30
  -3 -17   5    3.50    1.70
  -3 -17   5    2.40    1.70
  -3 -17   5    2.10    1.40
  -3 -17   5    4.00    1.80
  -3  17   5    2.90    1.30
  -3  17   5    1.40    1.50
   2 -17  -5   23.90    2.50
  -2 -17   5   25.30    2.60
  -2 -17   5   33.50    3.20
  -2 -17   5   28.20    2.80
  -2 -17   5   20.20    3.00
  -2  17   5   27.30    3.30
  -2  17   5   25.20    2.60
  -1 -17   5    7.50    1.80
   1 -17  -5    5.30    1.40
  -1 -17   5    5.50    1.80
  -1 -17   5    2.90    1.60
  -1  17   5    5.00    1.60
   0 -17  -5   68.39    3.20
   0 -17  -5   67.49    4.70
   0 -17  -5   61.89    4.80
   0 -17   5   65.19    3.90
   0 -17   5   66.99    3.70
   0 -17   5   69.19    4.70
   1 -17   5   44.70    3.60
  -1 -17  -5   41.10    2.90
  -1 -17  -5   45.70    3.30
  -1 -17  -5   38.90    3.40
  -1  17  -5   42.60    3.00
  -2 -17  -5   17.90    2.50
   2 -17   5   12.20    2.50
  -2 -17  -5   18.30    2.90
  -2  17  -5   13.20    2.40
  -3 -17  -5    6.90    1.70
  -3 -17  -5    9.60    2.40
  -3  17  -5    7.00    2.30
  -4 -17  -5    0.60    1.10
  -4 -17  -5    0.70    1.20
  -4  17  -5    0.80    1.10
  -4 -18   5    0.60    1.00
  -4 -18   5    1.80    1.10
   4 -18  -5   -1.90    1.20
  -4  18   5    1.20    1.10
  -4  18   5    0.20    1.00
   3 -18  -5   75.99    3.60
  -3 -18   5   72.99    3.70
  -3 -18   5   75.19    4.20
  -3 -18   5   71.29    3.70
  -3  18   5   68.89    3.80
  -3  18   5   73.89    3.60
  -2 -18   5   20.70    2.80
  -2 -18   5   15.10    2.50
  -2 -18   5   20.40    2.60
   2 -18  -5   19.60    2.30
  -2  18   5   17.10    2.50
  -2  18   5   14.40    3.20
  -1 -18   5  143.89    5.80
   1 -18  -5  155.48    5.40
  -1 -18   5  147.69    5.60
  -1  18   5  143.49    5.50
   0 -18   5  621.34   17.90
   0 -18  -5  604.14   17.40
   0 -18  -5  601.64   18.00
   0 -18  -5  606.74   18.00
   0 -18   5  588.44   17.70
   0 -18   5  624.84   18.10
   0  18   5  613.44   17.70
   0  18  -5  604.54   17.70
  -1 -18  -5  167.58    5.90
   1 -18   5  167.88    6.80
  -1 -18  -5  152.38    7.70
  -1  18  -5  167.88    6.10
  -2 -18  -5    4.40    1.70
   2 -18   5    5.20    2.20
  -2 -18  -5    9.30    2.50
  -2  18  -5    5.20    1.60
  -3 -18  -5  174.28    6.40
  -3 -18  -5  181.58    6.50
  -3  18  -5  171.38    6.30
   4 -18   5  134.39    5.20
  -4 -18  -5  136.59    4.90
  -4 -18  -5  131.59    4.80
  -4  18  -5  138.89    4.90
   4 -19  -5    6.70    1.40
  -4 -19   5    4.10    1.00
  -4 -19   5    6.90    1.80
  -4  19   5    9.80    1.70
  -4  19   5    5.10    1.20
  -3 -19   5  170.58    6.10
   3 -19  -5  172.58    6.00
  -3 -19   5  175.28    6.10
  -3  19   5  165.78    6.00
  -3  19   5  162.18    6.30
  -2 -19   5   65.59    3.70
  -2 -19   5   64.79    3.60
   2 -19  -5   70.69    3.40
  -2 -19   5   63.99    3.70
  -2  19   5   66.59    3.60
  -2  19   5   60.79    3.90
  -1 -19   5  383.46   11.80
   1 -19  -5  363.66   11.40
  -1 -19   5  383.56   11.80
  -1 -19   5  380.66   11.90
  -1  19   5  385.06   11.70
   0 -19   5  397.36   12.60
   0 -19  -5  425.26   12.40
   0 -19  -5  428.86   13.10
   0 -19   5  417.86   12.90
   0 -19  -5  416.36   13.00
   0 -19   5  401.06   12.80
   0  19   5  422.86   12.70
   0  19  -5  423.16   12.70
  -1 -19  -5    3.80    2.00
   1 -19   5    5.30    1.80
  -1 -19  -5    3.30    1.70
  -1 -19  -5    5.50    1.80
  -1  19  -5    9.60    2.30
  -2 -19  -5  383.56   11.90
   2 -19   5  373.96   11.90
  -2 -19  -5  358.86   11.70
  -2  19  -5  392.06   12.40
  -3 -19  -5   26.40    2.50
  -3 -19  -5   23.10    2.50
  -3  19  -5   26.20    2.40
  -4 -19  -5   13.70    1.80
  -4  19  -5   14.00    1.80
  -4 -20   5   31.80    2.10
  -4 -20   5   35.60    2.20
   4 -20  -5   32.10    2.50
  -4  20   5   28.60    2.00
  -4  20   5   23.70    2.50
  -3 -20   5    0.60    1.10
  -3 -20   5   -0.80    1.30
   3 -20  -5    1.50    1.40
  -3 -20   5    0.00    1.10
  -3  20   5   -0.20    1.10
  -3  20   5    0.80    1.40
  -2 -20   5    1.90    1.40
   2 -20  -5   -2.50    1.30
  -2 -20   5    0.00    1.30
  -2 -20   5    1.00    1.30
  -2  20   5    3.20    1.90
  -2  20   5    0.40    1.20
   1 -20  -5   10.90    2.40
  -1 -20   5    8.30    1.70
  -1 -20   5   12.20    2.60
  -1 -20   5   11.60    2.50
  -1  20   5   10.10    1.80
   0 -20  -5    6.30    2.50
   0 -20   5    3.90    2.30
   0 -20   5    6.10    1.80
   0 -20  -5    6.60    2.30
   0 -20  -5    5.30    1.80
   0  20   5    4.90    1.60
   0  20  -5    3.20    1.40
  -1 -20  -5  251.07    8.60
   1 -20   5  261.87    8.80
  -1 -20  -5  258.57    8.70
  -1  20  -5  260.17    8.50
  -1  20  -5  251.97    8.50
  -2 -20  -5    7.60    1.70
  -2 -20  -5    7.80    1.70
   2 -20   5    9.10    2.30
  -2  20  -5    8.70    2.20
  -2  20  -5    4.50    1.30
  -3 -20  -5    0.70    1.20
  -3 -20  -5    1.80    1.30
  -3  20  -5    1.60    1.20
  -4 -20  -5  138.99    4.70
  -4 -20  -5  137.39    4.70
  -4  20  -5  135.89    4.60
  -4 -21   5   88.19    3.40
  -4 -21   5   91.49    3.30
  -4  21   5   92.09    3.40
  -4  21   5   88.59    3.40
  -3 -21   5    7.10    1.70
  -3 -21   5   10.80    1.90
   3 -21  -5   10.20    2.20
  -3 -21   5    9.50    2.00
  -3  21   5    7.60    1.80
  -3  21   5    6.10    1.50
  -2 -21   5   87.69    4.00
  -2 -21   5   91.19    4.80
   2 -21  -5   91.09    4.00
  -2 -21   5   88.19    4.10
  -2  21   5   88.09    4.50
  -2  21   5   85.59    4.10
  -1 -21   5   19.40    2.80
  -1 -21   5   15.40    2.50
   1 -21  -5   14.70    2.50
  -1 -21   5   17.90    2.60
  -1  21   5   14.70    2.50
   0 -21   5    2.60    2.40
   0 -21  -5    5.40    2.30
   0 -21  -5    4.30    2.00
   0 -21   5    4.40    1.70
   0  21  -5    2.60    1.50
   0  21   5    5.20    1.60
  -1 -21  -5   30.10    3.40
  -1 -21  -5   33.00    3.20
   1 -21   5   34.60    3.40
  -1  21  -5   31.20    3.10
  -1  21  -5   32.80    2.80
   2 -21   5   56.19    4.30
  -2 -21  -5   54.89    3.50
  -2 -21  -5   55.49    3.40
  -2  21  -5   60.09    3.60
  -2  21  -5   54.09    3.90
  -3 -21  -5   70.29    3.50
  -3 -21  -5   65.79    3.40
  -3  21  -5   68.89    3.50
  -4 -21  -5   40.00    2.30
  -4 -21  -5   39.70    2.20
  -4  21  -5   39.10    2.10
  -4  22   5   57.09    2.60
  -3 -22   5    0.10    1.20
  -3 -22   5    1.80    1.10
  -3 -22   5    1.50    1.30
   3 -22  -5    2.50    1.50
  -3  22   5   -0.60    1.00
  -3  22   5   -1.70    1.30
  -2 -22   5   78.69    4.00
   2 -22  -5   82.99    3.80
  -2 -22   5   76.19    4.00
  -2 -22   5   80.99    3.80
  -2  22   5   79.89    5.70
  -2  22   5   82.49    3.80
  -1 -22   5   26.00    2.80
   1 -22  -5   25.60    2.70
  -1 -22   5   24.00    2.80
  -1 -22   5   24.70    2.60
   1  22  -5   23.80    2.80
  -1  22   5   26.40    3.60
   0 -22  -5    6.60    2.30
   0 -22   5    2.40    1.60
   0 -22  -5    5.40    2.20
   0  22   5    3.50    2.30
   0  22  -5    3.40    1.40
  -1 -22  -5  452.65   13.80
   1 -22   5  458.05   13.90
  -1 -22  -5  459.35   13.90
  -1  22  -5  453.35   14.70
  -1  22  -5  448.86   13.70
  -2 -22  -5   53.79    3.20
  -2 -22  -5   51.79    3.20
  -2  22  -5   48.00    3.90
  -2  22  -5   49.00    3.10
  -3 -22  -5   19.00    2.00
  -3 -22  -5   14.50    2.10
  -3  22  -5   15.10    1.90
  -4 -22  -5    0.40    1.00
  -4 -22  -5    1.70    1.00
  -4  22  -5    0.90    0.90
  -3 -23   5    2.50    1.30
  -3 -23   5    2.70    1.00
  -3 -23   5    1.40    1.10
   3 -23  -5    2.70    1.50
  -3  23   5    0.80    1.30
  -3  23   5    1.70    0.90
  -2 -23   5    2.30    1.50
  -2 -23   5    1.40    1.40
   2 -23  -5    1.80    1.50
  -2  23   5    1.80    2.00
   2  23  -5    2.40    1.60
   1 -23  -5   46.80    3.30
  -1 -23   5   46.60    4.10
  -1 -23   5   42.30    3.10
  -1 -23   5   38.70    3.10
   1  23  -5   35.80    2.90
  -1  23   5   35.40    2.80
   0 -23   5    0.50    1.40
   0 -23  -5    0.00    2.20
   0  23  -5    2.40    1.30
   0  23   5    0.20    1.30
  -1 -23  -5   81.29    4.20
  -1 -23  -5   83.99    4.40
   1 -23   5   85.89    4.20
   1  23   5   83.39    3.90
  -1  23  -5   88.49    4.10
  -1  23  -5   82.89    4.20
   2 -23   5    9.70    3.40
  -2 -23  -5    3.00    1.40
  -2 -23  -5    2.10    1.20
  -2  23  -5    1.50    1.30
   2  23   5    2.70    1.50
  -2  23  -5    2.20    2.00
  -3 -23  -5   -0.60    1.00
  -3 -23  -5    2.20    1.20
  -3  23  -5    0.40    1.00
   3 -24  -5    3.00    1.80
  -3 -24   5    5.70    1.50
  -3 -24   5    5.20    1.20
  -3  24   5    9.70    1.70
  -3  24   5    4.20    1.60
  -2 -24   5    0.90    1.10
  -2 -24   5    0.60    1.20
  -2 -24   5    0.60    1.10
   2 -24  -5    0.20    2.20
  -2  24   5    1.70    1.20
   2  24  -5   -0.30    1.50
  -1 -24   5   44.50    3.30
  -1 -24   5   47.70    3.20
   1 -24  -5   51.39    3.80
   1  24  -5   44.90    3.10
  -1  24   5   46.80    2.80
   0 -24   5   41.60    3.00
   0 -24  -5   36.40    4.00
   0  24   5   37.20    2.80
   0  24  -5   40.10    2.90
  -1 -24  -5   48.80    4.00
   1 -24   5   47.40    3.40
  -1 -24  -5   43.30    3.20
   1  24   5   44.80    3.00
  -1  24  -5   47.50    2.90
  -2 -24  -5    9.00    2.10
  -2 -24  -5    7.30    2.00
  -2  24  -5    7.40    1.90
   2  24   5    9.70    2.40
  -3 -24  -5   43.70    2.40
  -3 -24  -5   41.20    2.30
  -3  24  -5   42.20    2.30
  -3 -25   5    9.70    1.70
  -3 -25   5   10.00    1.90
  -2 -25   5    8.90    1.90
  -2 -25   5    5.90    1.30
   2 -25  -5   14.70    3.20
   2  25  -5   12.40    2.90
  -2  25   5   11.00    2.00
  -1 -25   5   35.10    2.60
  -1 -25   5   30.80    2.90
   1  25  -5   40.70    2.80
  -1  25   5   35.40    2.50
   0 -25  -5    5.20    2.10
   0 -25   5    5.00    2.30
   0  25   5    3.00    1.80
  -1 -25  -5    2.30    1.60
  -1 -25  -5    5.10    1.50
   1 -25   5    3.00    1.60
  -1  25  -5    4.20    1.50
  -1  25  -5    2.40    1.20
   1  25   5    3.70    1.30
  -2 -25  -5    0.40    1.10
  -2 -25  -5   -0.20    1.20
  -2  25  -5    0.30    1.00
   2  25   5    1.50    1.40
  -3 -25  -5    8.90    1.60
  -3 -25  -5    5.70    1.10
  -3  25  -5    6.20    1.40
  -3 -26   5    1.20    0.80
  -3 -26   5    1.80    1.10
  -3  26   5    0.20    0.80
  -2 -26   5  192.18    6.40
  -2 -26   5  214.98    7.80
  -2  26   5  190.58    6.40
  -1 -26   5   12.60    2.60
  -1 -26   5   10.30    2.20
   1  26  -5    9.10    1.60
  -1  26   5   12.20    2.30
   0 -26   5   81.29    3.80
   0  26   5   80.39    3.60
   0  26  -5   75.49    3.50
   0  26  -5   78.19    3.60
  -1 -26  -5   63.49    3.70
   1 -26   5   63.69    3.60
  -1 -26  -5   58.59    3.30
  -1  26  -5   59.79    3.10
  -1  26  -5   63.49    3.20
   1  26   5   61.49    3.00
  -2 -26  -5   -0.90    1.00
  -2 -26  -5    0.80    1.00
   2  26   5    1.50    1.70
  -2  26  -5   -0.80    0.80
  -3 -26  -5  123.99    4.10
  -3 -26  -5  110.89    4.00
  -3  26  -5  125.19    4.00
  -2 -27   5    8.60    1.80
  -2 -27   5    5.80    1.60
  -2  27   5    5.50    1.40
  -1 -27   5    2.50    1.70
  -1 -27   5    3.40    1.20
  -1  27   5    1.80    1.00
   1  27  -5    3.30    1.50
   0 -27   5    0.60    1.10
   0  27   5    1.50    1.10
   0  27  -5    0.80    1.00
   0  27  -5    0.60    1.20
  -1 -27  -5   10.90    2.30
   1 -27   5    8.70    1.60
  -1 -27  -5    7.60    2.20
  -1  27  -5    8.30    1.40
   1  27   5   10.70    2.10
  -1  27  -5   13.90    1.90
  -2 -27  -5   23.30    2.10
  -2 -27  -5   17.20    1.90
  -2  27  -5   18.20    1.70
  -2 -28   5   18.70    2.00
  -2 -28   5   22.10    1.80
  -2  28   5   19.70    1.80
  -1 -28   5   72.49    3.20
   1  28  -5   82.39    3.70
  -1  28   5   75.99    3.20
   0 -28   5   20.70    2.20
   0  28  -5   23.30    2.20
   0  28   5   22.80    1.80
   0  28  -5   21.80    2.10
   1 -28   5   10.50    2.10
  -1 -28  -5   11.30    2.30
  -1  28  -5    9.40    1.80
  -1  28  -5   14.10    2.70
   1  28   5   14.00    2.10
  -2 -28  -5   82.89    3.30
  -2 -28  -5   86.39    3.50
  -2  28  -5   85.79    3.10
   2  29  -5   20.90    1.50
  -1 -29   5   28.30    1.90
  -1  29   5   30.50    2.10
   1  29  -5   27.50    1.80
   0 -29   5    2.50    1.00
   0  29  -5    1.60    1.00
   0  29   5    1.60    0.90
   0  29  -5    3.00    1.30
  -1 -29  -5   24.60    2.70
  -1  29  -5   16.00    2.20
  -1  29  -5   14.90    1.80
   1  29   5   19.00    1.80
  -2 -29  -5   46.10    3.20
  -2  29  -5   35.90    2.00
  -1 -30   5    3.30    0.90
   1  30  -5    3.30    0.80
  -1  30   5    3.50    0.90
   0 -30   5   10.00    1.80
   0  30   5   10.80    1.50
   0  30  -5   10.40    1.70
  -1  30  -5    1.00    1.20
   1  30   5    2.40    1.20
   0  31   5    8.30    1.50
  -5   0   6   39.60    2.80
  -5   0   6   35.60    2.60
  -4   0   6   23.40    2.70
  -4   0   6   18.60    2.60
  -3   0   6    2.30    1.70
  -3   0   6    2.70    1.70
   2   0  -6   63.99    3.50
  -1   0   6   96.49    3.70
   1   0  -6  101.49    3.70
   0   0   6    6.30    1.10
   0   0  -6    8.00    1.00
   1   0   6  579.54   16.50
  -1   0  -6  583.04   16.40
  -2   0  -6  218.98    6.70
   2   0   6  211.98    8.00
  -2   0  -6  233.38    7.70
  -3   0  -6   76.99    3.30
  -3   0  -6   71.89    4.70
  -4   0  -6   43.40    2.90
  -4   0  -6   39.50    4.50
  -5   0  -6  166.08    5.90
  -5  -1   6   28.90    2.60
  -5  -1   6   30.60    2.40
  -5   1   6   23.00    2.30
  -5   1   6   31.90    2.60
  -4  -1   6    7.20    1.80
  -4  -1   6    5.10    1.60
  -4   1   6    4.50    1.60
  -4   1   6    5.10    1.60
  -3  -1   6   11.50    1.90
  -3  -1   6   14.50    2.60
  -3   1   6   16.80    2.60
  -3   1   6   10.90    1.80
   2  -1  -6  173.68    6.40
   2   1  -6  164.38    6.30
  -1  -1   6  437.26   12.80
   1  -1  -6  431.46   12.80
  -1   1   6  448.86   12.80
   1   1  -6  434.96   12.70
   0  -1  -6   43.40    1.90
   0  -1   6   42.20    2.00
   0   1  -6   49.99    2.50
   0   1   6   43.00    2.00
  -1  -1  -6   43.60    2.00
   1  -1   6   40.40    2.20
   1   1   6   41.30    2.20
  -1   1  -6   42.80    2.10
   2  -1   6   90.89    5.70
  -2  -1  -6   77.69    4.00
  -2  -1  -6   78.79    3.10
  -2   1  -6   81.19    3.10
  -2   1  -6   78.89    4.20
   2   1   6   77.09    4.60
  -3  -1  -6    7.30    2.20
  -3  -1  -6    2.70    1.20
  -3   1  -6    7.30    1.70
  -3   1  -6    3.50    2.40
  -4  -1  -6    3.80    2.30
  -4  -1  -6   -0.60    1.40
  -4   1  -6    4.30    2.80
  -4   1  -6    1.90    1.50
  -5  -1  -6   13.00    2.60
  -5   1  -6   18.90    2.50
  -5  -2   6    0.10    1.10
  -5  -2   6   -0.30    1.30
  -5   2   6   -0.60    1.20
  -5   2   6    0.50    1.10
  -4  -2   6    1.90    1.50
  -4  -2   6    3.10    1.80
  -4   2   6    2.70    1.50
  -4   2   6    2.90    1.60
  -3  -2   6   41.80    3.20
  -3  -2   6   48.30    3.30
  -3   2   6   49.00    3.10
  -3   2   6   49.30    3.30
   2  -2  -6  300.27    9.80
   2   2  -6  300.37    9.80
  -1  -2   6   12.70    1.80
   1  -2  -6   13.60    1.40
  -1   2   6   13.90    1.60
   0  -2  -6   28.50    1.50
   0  -2   6   29.40    1.70
   0   2   6   30.00    1.60
   0   2  -6   30.90    1.60
  -1  -2  -6   36.20    1.80
   1  -2   6   36.30    2.10
  -1   2  -6   33.80    2.00
   1   2   6   38.30    2.00
  -2  -2  -6   34.20    2.00
  -2  -2  -6   33.30    2.90
   2   2   6   37.10    3.60
  -2   2  -6   39.30    3.00
  -2   2  -6   35.20    2.00
  -3  -2  -6    9.90    1.80
  -3  -2  -6    9.90    2.20
  -3   2  -6    8.60    1.70
  -3   2  -6    6.60    2.50
  -4  -2  -6   -0.60    1.40
  -4  -2  -6   -0.90    2.10
  -4   2  -6    2.00    1.40
  -5  -2  -6   -0.30    1.60
  -5   2  -6    3.20    1.50
  -5  -3   6   14.00    2.20
  -5  -3   6   12.80    2.10
  -5   3   6    9.70    1.50
  -5   3   6   13.30    2.00
  -4  -3   6    1.40    1.60
  -4  -3   6    2.90    1.80
  -4   3   6    2.00    1.40
  -4   3   6    3.10    1.70
  -3  -3   6  118.99    5.00
  -3  -3   6  118.99    5.00
  -3   3   6  114.39    4.80
  -3   3   6  117.89    4.90
   2  -3  -6   57.49    3.60
   2   3  -6   53.99    3.60
  -1  -3   6  420.56   12.50
   1  -3  -6  435.66   12.30
  -1   3   6  426.66   12.40
   1   3  -6  412.36   12.40
   0  -3  -6  221.28    6.60
   0  -3   6  225.18    6.90
   0   3   6  228.58    6.70
   0   3  -6  216.08    6.80
  -1  -3  -6  683.43   19.00
   1  -3   6  706.23   19.40
  -1  -3  -6  639.04   18.90
  -1   3  -6  676.63   19.30
   1   3   6  702.63   19.10
  -2  -3  -6  231.98    7.80
  -2  -3  -6  240.58    7.30
  -2   3  -6  253.47    8.30
   2   3   6  234.38    8.20
  -2   3  -6  234.88    7.20
  -3  -3  -6  112.29    4.30
  -3  -3  -6  108.69    5.30
  -3   3  -6  117.69    5.50
  -3   3  -6  114.99    4.20
  -4  -3  -6   86.19    5.00
  -4  -3  -6   87.39    4.00
  -4   3  -6   84.79    4.00
  -5  -3  -6    2.40    1.90
  -5   3  -6    3.50    1.50
  -5  -4   6    1.40    1.30
  -5  -4   6    1.70    1.10
  -5   4   6   -1.60    1.30
  -5   4   6    0.50    1.10
  -4  -4   6   17.60    2.50
  -4  -4   6   18.60    2.60
  -4   4   6   14.30    2.60
  -4   4   6   13.80    2.50
  -3  -4   6    8.50    1.80
  -3  -4   6    9.90    2.00
  -3   4   6   13.60    2.60
  -3   4   6   13.50    2.60
   2  -4  -6  841.12   24.10
   2   4  -6  824.52   24.10
   1  -4  -6    6.40    1.40
  -1  -4   6    8.10    1.80
   1   4  -6    8.00    1.40
   0  -4  -6  435.56   12.10
   0  -4   6  423.76   12.50
   0   4   6  432.06   12.10
   0   4  -6  421.36   12.40
   1  -4   6    8.10    1.70
  -1  -4  -6    7.50    1.40
  -1  -4  -6    9.50    1.10
   1   4   6    6.70    1.30
  -1   4  -6    8.20    1.40
  -2  -4  -6   19.20    1.70
  -2   4  -6   17.20    2.80
  -2   4  -6   17.70    1.60
   2   4   6   18.40    3.20
  -3  -4  -6  360.46   11.40
  -3  -4  -6  358.76   10.80
  -3  -4  -6  372.16   11.70
  -3   4  -6  365.36   10.80
  -3   4  -6  356.36   11.70
  -4  -4  -6   43.10    3.80
  -4  -4  -6   37.40    3.00
  -4   4  -6   38.70    2.70
  -5  -4  -6   -1.20    1.90
  -5   4  -6    1.40    1.30
  -5  -5   6   13.00    2.20
  -5  -5   6   12.70    2.00
  -5   5   6   12.40    2.00
  -5   5   6    8.80    1.50
  -4  -5   6   22.40    3.30
  -4  -5   6   26.60    2.70
  -4   5   6   24.80    2.60
  -4   5   6   23.40    2.70
  -3  -5   6  117.19    5.80
  -3  -5   6  113.69    5.00
  -3  -5   6  121.49    4.80
  -3   5   6  122.49    5.00
  -3   5   6  121.39    4.90
   2  -5  -6   38.10    3.70
   2   5  -6   43.90    3.60
  -1  -5   6   39.80    2.60
   1  -5  -6   34.80    2.00
   1  -5  -6   35.20    2.20
   1   5  -6   33.70    2.20
   0  -5   6  107.79    3.90
   0  -5  -6  102.69    3.40
   0   5  -6  101.79    3.70
   0   5   6  104.09    3.50
  -1  -5  -6    2.00    0.60
  -1  -5  -6    1.10    0.80
   1  -5   6    1.40    0.90
  -1   5  -6    2.20    0.90
   1   5   6    1.20    0.60
  -2  -5  -6    0.30    1.00
  -2   5  -6   -0.10    0.90
   2   5   6   -1.80    1.60
  -2   5  -6    0.20    1.50
  -3  -5  -6  137.99    6.20
  -3  -5  -6  137.39    5.80
  -3  -5  -6  141.89    5.00
  -3   5  -6  147.09    5.10
  -3   5  -6  148.29    6.60
  -3   5  -6  135.89    6.20
  -4  -5  -6    0.30    1.90
  -4  -5  -6   -1.60    1.50
  -4   5  -6   -0.10    1.20
  -5  -5  -6   49.20    3.90
  -5   5  -6   65.89    3.10
  -5  -6   6   33.30    2.50
   5  -6  -6   36.90    3.70
  -5  -6   6   33.20    2.50
  -5   6   6   36.60    2.40
  -5   6   6   30.30    2.60
  -4  -6   6    9.60    2.40
  -4  -6   6   13.20    2.60
  -4   6   6   11.80    2.50
  -4   6   6   15.80    2.50
  -3  -6   6   28.00    3.90
  -3  -6   6   23.70    2.70
  -3  -6   6   25.20    3.00
  -3   6   6   21.00    2.70
  -3   6   6   20.70    2.70
   2  -6  -6   52.49    4.20
   2   6  -6   58.39    3.90
   1  -6  -6  186.78    5.80
   1  -6  -6  189.48    6.10
  -1  -6   6  180.48    6.40
   1   6  -6  185.88    6.20
   0  -6  -6   75.29    2.90
   0  -6   6   84.79    3.40
   0  -6  -6   85.09    2.90
   0   6   6   87.29    2.90
   0   6  -6   81.59    3.30
  -1  -6  -6 1588.84   44.00
   1  -6   6 1618.84   44.90
  -1  -6  -6 1670.93   44.20
  -1   6  -6 1587.54   44.70
   1   6   6 1659.73   44.10
  -2  -6  -6  144.49    4.80
  -2   6  -6  145.09    4.80
   2   6   6  136.49    5.70
  -2   6  -6  146.09    6.20
  -3  -6  -6  103.99    5.00
  -3  -6  -6  103.89    4.00
  -3  -6  -6   92.89    4.90
  -3   6  -6  101.99    5.20
  -3   6  -6  100.89    4.00
  -4  -6  -6   32.30    3.00
  -4  -6  -6   40.60    3.50
  -4   6  -6   35.10    2.70
  -4   6  -6   36.50    4.00
  -5  -6  -6  106.49    6.10
  -5   6  -6   93.69    4.00
  -5  -7   6    0.30    1.20
   5  -7  -6    1.50    2.10
  -5  -7   6   -0.70    1.10
  -5   7   6    1.20    1.00
  -5   7   6   -0.50    1.20
  -4  -7   6   68.09    3.70
   4  -7  -6   70.39    3.60
  -4  -7   6   68.69    3.70
  -4   7   6   73.89    3.90
  -4   7   6   65.49    3.70
  -3  -7   6   46.20    3.10
  -3  -7   6   48.70    3.50
  -3  -7   6   46.70    3.90
  -3   7   6   48.50    3.30
  -3   7   6   48.50    3.30
   2  -7  -6  105.29    5.70
   2   7  -6  116.59    5.50
   1  -7  -6   95.99    3.50
  -1  -7   6   95.69    4.30
   1  -7  -6   96.79    3.80
   1   7  -6   96.59    4.00
   0  -7  -6    3.10    1.00
   0  -7  -6    6.20    1.20
   0  -7   6    1.30    0.80
   0   7  -6    1.10    0.80
   0   7   6    2.40    0.60
  -1  -7  -6 2117.99   57.29
  -1  -7  -6 2099.69   56.89
   1  -7   6 2111.79   58.09
  -1   7  -6 2150.98   57.99
   1   7   6 2092.99   56.99
  -2  -7  -6   25.20    2.10
  -2   7  -6   24.80    1.90
  -2   7  -6   34.00    3.80
  -3  -7  -6  171.68    5.80
  -3  -7  -6  176.78    6.60
  -3  -7  -6  168.78    6.60
  -3   7  -6  162.58    5.80
  -3   7  -6  171.58    6.50
  -4  -7  -6   26.00    3.40
  -4  -7  -6   24.00    2.70
  -4   7  -6   25.50    3.60
  -4   7  -6   23.80    3.60
  -5   7  -6    0.60    1.30
  -5  -8   6    9.00    2.20
   5  -8  -6   11.60    2.20
  -5  -8   6    8.90    2.10
  -5   8   6    9.80    1.80
  -4  -8   6   17.00    2.70
  -4  -8   6   21.40    2.50
   4  -8  -6   19.00    2.40
  -4   8   6   18.50    2.60
  -4   8   6   18.30    2.60
  -3  -8   6   23.60    3.20
  -3  -8   6   24.10    2.90
  -3  -8   6   29.90    3.10
  -3   8   6   26.90    2.80
  -3   8   6   29.40    2.80
  -2  -8   6  113.69    4.80
   2  -8  -6  121.39    6.20
  -2  -8   6  106.19    4.90
  -2   8   6  116.59    4.90
   2   8  -6  125.49    6.10
  -1  -8   6  636.54   18.90
   1  -8  -6  657.93   18.40
   1  -8  -6  643.74   18.10
   1  -8  -6  621.54   18.40
   1   8  -6  672.53   18.70
   0  -8   6    2.30    1.00
   0  -8  -6    2.50    0.60
   0  -8  -6    4.50    1.00
   0   8  -6    3.50    1.00
   1  -8   6    4.30    1.50
  -1  -8  -6    7.70    1.40
  -1   8  -6    7.90    1.80
  -1   8  -6    7.00    2.00
  -2  -8  -6   37.60    3.50
  -2  -8  -6   45.60    2.50
  -2  -8  -6   44.90    3.60
  -3  -8  -6    0.70    1.90
  -3  -8  -6   -0.10    1.60
  -3  -8  -6    1.30    1.30
  -3   8  -6    0.30    1.10
  -3   8  -6    2.50    1.90
  -4  -8  -6  112.79    4.70
  -4  -8  -6  100.29    5.50
  -4  -8  -6  103.49    4.90
  -4   8  -6  111.59    4.90
  -4   8  -6  103.39    4.50
  -5   8  -6   -2.30    1.30
  -5  -9   6   54.59    2.80
  -5  -9   6   49.70    2.90
   5  -9  -6   48.70    3.30
  -5   9   6   49.20    2.80
  -5   9   6   51.19    2.80
  -4  -9   6    1.40    1.30
  -4  -9   6    3.30    2.20
  -4  -9   6    1.20    1.50
   4  -9  -6    0.20    1.40
  -4   9   6    1.20    1.30
  -4   9   6   -0.50    1.40
  -3  -9   6  155.38    6.90
  -3  -9   6  167.98    6.30
  -3  -9   6  162.28    6.00
  -3   9   6  154.38    6.30
  -3   9   6  164.18    6.00
  -2  -9   6  140.59    5.70
   2  -9  -6  137.79    7.40
  -2  -9   6  143.89    5.50
   2  -9  -6  153.08    5.00
  -2  -9   6  142.19    5.60
  -2   9   6  156.78    6.40
   2   9  -6  150.38    7.30
  -2   9   6  144.59    5.60
   1  -9  -6    5.00    1.10
   1  -9  -6    3.60    1.20
  -1  -9   6    4.10    1.70
   1  -9  -6    5.30    1.50
   1   9  -6    3.20    1.20
   0  -9  -6  289.27    8.40
   0  -9  -6  285.07    8.00
   0  -9   6  277.67    9.20
   0  -9  -6  283.37    8.00
   0   9  -6  285.17    9.00
  -1  -9  -6   44.60    2.20
  -1   9  -6   40.50    2.70
  -1   9  -6   48.40    3.10
  -2  -9  -6   -1.20    1.20
  -2  -9  -6    0.60    1.60
  -2  -9  -6    1.10    1.80
  -2   9  -6   -1.10    1.90
  -2   9  -6    0.60    1.10
  -3  -9  -6   -0.30    1.60
  -3  -9  -6    1.40    1.40
  -3  -9  -6   -2.30    3.10
  -3   9  -6    1.60    1.30
  -4  -9  -6    2.20    2.20
  -4  -9  -6    7.20    2.00
  -4  -9  -6    6.60    1.90
  -4   9  -6    6.10    1.50
  -4   9  -6    7.10    1.90
   5 -10  -6    1.40    1.80
  -5 -10   6    3.70    1.40
  -5 -10   6    0.00    1.30
  -5  10   6    2.00    1.00
  -4 -10   6   -0.60    2.00
  -4 -10   6   -0.70    1.20
  -4 -10   6   -0.90    1.50
   4 -10  -6    1.30    1.40
  -4  10   6    0.70    1.20
  -4  10   6   -1.10    1.30
  -3 -10   6    2.90    1.70
  -3 -10   6    1.10    1.50
  -3 -10   6    0.60    1.60
  -3  10   6    0.50    1.40
  -3  10   6    3.00    1.60
   2 -10  -6   14.70    1.80
  -2 -10   6   12.90    2.20
  -2 -10   6   12.20    2.70
  -2 -10   6   14.90    2.80
  -2  10   6    9.90    2.40
   2  10  -6   23.50    5.40
  -2  10   6   18.40    3.30
   1 -10  -6  105.59    3.70
  -1 -10   6   94.19    5.40
   1 -10  -6  103.59    4.60
   1 -10  -6  101.39    4.30
   1  10  -6   99.89    4.60
   0 -10  -6  302.57    9.20
   0 -10   6  310.57   10.20
   0  10  -6  331.87   10.00
  -1 -10  -6  351.56   10.00
  -1  10  -6  336.47   10.90
  -1  10  -6  330.87   10.00
  -2 -10  -6  152.08    5.90
  -2 -10  -6  161.28    5.40
  -2 -10  -6  161.78    6.00
  -2  10  -6  152.98    5.30
  -2  10  -6  154.78    6.00
  -3 -10  -6  165.58    5.90
  -3 -10  -6  175.28    6.50
  -3 -10  -6  170.98    6.30
  -3  10  -6  162.78    5.90
  -3  10  -6  164.38    6.30
  -4 -10  -6   44.20    3.80
  -4 -10  -6   47.40    3.70
  -4 -10  -6   49.40    3.60
  -4  10  -6   47.70    3.50
  -4  10  -6   45.70    3.30
  -5 -11   6   21.30    2.10
   5 -11  -6   21.00    2.70
  -5 -11   6   15.70    2.60
  -5  11   6   26.20    2.00
  -5  11   6   22.00    2.20
  -4 -11   6    9.00    1.80
  -4 -11   6   13.60    2.30
   4 -11  -6   11.50    2.20
  -4  11   6    9.20    2.30
  -4  11   6    7.90    1.60
   3 -11  -6    1.40    1.20
  -3 -11   6    1.30    1.70
  -3 -11   6    1.40    1.50
  -3 -11   6    1.20    1.50
  -3  11   6    2.60    1.40
  -3  11   6    1.60    1.60
  -2 -11   6   22.80    2.60
   2 -11  -6   11.40    1.70
  -2 -11   6   14.80    2.70
  -2 -11   6   14.20    2.40
  -2 -11   6   14.50    3.00
  -2  11   6   17.10    3.30
  -2  11   6   17.10    2.70
   2  11  -6   12.00    4.50
   1 -11  -6    2.00    1.10
   1 -11  -6    4.10    1.50
   1  11  -6    3.90    1.70
   0 -11  -6    5.70    1.40
   0 -11   6    4.90    2.20
   0  11  -6    5.90    1.40
  -1 -11  -6   19.70    1.90
  -1  11  -6   22.30    2.80
  -1  11  -6   24.40    3.40
  -2 -11  -6   -0.80    1.30
  -2 -11  -6   -0.20    1.40
  -2 -11  -6    2.20    1.60
  -2  11  -6    3.20    1.80
  -2  11  -6    1.40    1.20
  -3 -11  -6   31.20    2.70
  -3 -11  -6   28.40    3.10
  -3 -11  -6   27.90    3.10
   3 -11   6   38.10    4.40
  -3  11  -6   31.60    3.10
  -3  11  -6   27.00    2.30
  -4 -11  -6   16.00    2.90
  -4 -11  -6   19.90    3.70
  -4  11  -6   16.90    2.30
  -4  11  -6   15.50    3.00
  -5 -12   6    3.10    1.20
  -5  12   6    1.00    0.90
  -5  12   6   -0.80    1.30
  -4 -12   6   16.60    2.30
  -4 -12   6   21.50    3.00
   4 -12  -6   17.90    2.30
  -4  12   6   19.70    2.30
  -4  12   6   19.00    2.60
  -3 -12   6   20.00    2.70
  -3 -12   6   23.90    2.70
   3 -12  -6   20.10    2.30
  -3 -12   6   25.20    3.00
  -3  12   6   22.50    2.80
  -3  12   6   23.10    2.70
  -2 -12   6    5.90    2.40
  -2 -12   6    9.00    2.00
   2 -12  -6    7.90    1.80
  -2 -12   6    6.20    1.60
  -2 -12   6   12.10    2.70
  -2  12   6    5.00    2.10
  -2  12   6    7.10    1.60
  -1 -12   6  152.18    5.90
   1 -12  -6  162.98    5.20
  -1 -12   6  156.18    6.00
   1  12  -6  155.68    6.60
   0 -12  -6   81.19    3.20
   0  12  -6   79.29    4.30
  -1 -12  -6   29.90    2.10
  -1 -12  -6   29.90    3.20
  -1  12  -6   28.10    3.10
  -1  12  -6   30.00    4.20
  -2 -12  -6  150.98    5.30
   2 -12   6  146.39    6.10
  -2 -12  -6  151.18    5.60
  -2 -12  -6  151.78    5.80
  -2  12  -6  142.19    5.20
  -2  12  -6  142.99    5.70
   3 -12   6    1.10    2.50
  -3 -12  -6    2.10    1.70
  -3 -12  -6    3.40    1.70
  -3 -12  -6    2.80    1.70
  -3  12  -6    2.60    1.30
  -3  12  -6    3.40    1.50
  -4 -12  -6   -0.20    1.60
  -4  12  -6    0.50    1.30
  -4  12  -6    0.40    1.40
  -5 -13   6   25.70    2.30
  -5  13   6   19.50    2.40
   4 -13  -6   23.70    2.30
  -4 -13   6   21.80    2.70
  -4 -13   6   19.90    2.40
  -4 -13   6   18.10    2.70
  -4  13   6   21.50    2.50
   3 -13  -6    7.30    1.50
  -3 -13   6   10.90    2.70
  -3 -13   6   12.50    2.50
  -3 -13   6   17.90    4.10
  -3 -13   6   10.70    2.50
  -3  13   6   12.20    2.70
  -3  13   6   12.60    2.40
  -2 -13   6  133.99    5.30
   2 -13  -6  132.69    4.90
  -2 -13   6  138.69    5.40
  -2 -13   6  131.69    5.70
  -2 -13   6  134.79    5.50
  -2  13   6  131.59    5.30
  -2  13   6  131.49    5.60
  -1 -13   6   91.49    4.40
  -1 -13   6   90.09    4.30
  -1 -13   6   93.69    4.50
   1 -13  -6   98.19    3.60
  -1 -13   6   87.19    4.30
  -1  13   6   83.79    4.00
   1  13  -6   95.39    5.80
   0 -13   6  851.11   24.20
   0  13  -6  845.42   24.60
  -1 -13  -6    3.20    1.70
   1 -13   6    3.40    1.80
  -1 -13  -6    0.00    1.10
  -1 -13  -6    1.90    2.00
  -1  13  -6    5.30    3.90
  -1  13  -6    1.40    1.50
  -2 -13  -6  222.08    7.50
  -2 -13  -6  224.48    7.10
   2 -13   6  209.58    7.80
  -2  13  -6  215.88    7.10
  -2  13  -6  217.88    7.50
  -3 -13  -6    7.70    1.80
  -3 -13  -6    9.10    2.00
  -3 -13  -6    9.50    2.50
  -3  13  -6   11.90    2.20
  -3  13  -6   17.20    2.60
  -4 -13  -6    7.10    1.60
  -4 -13  -6   11.00    2.70
  -4  13  -6    8.90    2.20
  -4  13  -6    7.70    1.70
  -5  14   6   22.50    1.60
  -4 -14   6   19.80    2.40
  -4 -14   6   22.30    2.50
   4 -14  -6   21.60    2.20
  -4 -14   6   17.30    2.50
  -4  14   6   23.90    2.40
  -4  14   6   18.20    2.20
  -3 -14   6    1.80    1.70
  -3 -14   6    0.80    1.30
   3 -14  -6    0.90    1.20
  -3 -14   6   -0.60    1.40
  -3 -14   6    0.80    2.20
  -3  14   6    0.80    1.30
  -3  14   6    1.80    1.50
  -2 -14   6   12.60    3.20
  -2 -14   6   12.60    2.80
   2 -14  -6   14.60    2.00
  -2 -14   6   10.90    1.90
  -2 -14   6   14.60    2.50
  -2  14   6    9.50    1.70
  -2  14   6    8.50    2.20
  -1 -14   6  251.87    8.30
   1 -14  -6  254.37    7.90
  -1 -14   6  250.27    8.30
  -1 -14   6  246.98    8.30
  -1 -14   6  251.17    8.40
  -1  14   6  250.67    8.20
   0 -14   6  236.28    7.80
   0 -14  -6  237.68    7.20
   0 -14   6  232.08    8.60
   0  14  -6  220.88    8.90
   0  14   6  225.28    7.80
  -1 -14  -6   15.40    3.30
   1 -14   6   11.70    3.00
  -1 -14  -6   15.50    2.80
  -1 -14  -6   15.00    1.90
  -1  14  -6   11.90    2.60
  -2 -14  -6   72.79    3.80
  -2 -14  -6   76.39    3.60
   2 -14   6   71.19    4.50
  -2 -14  -6   74.69    4.00
  -2  14  -6   70.49    3.60
  -2  14  -6   75.59    3.90
  -3 -14  -6   72.29    3.90
  -3 -14  -6   75.09    4.10
  -3 -14  -6   77.49    4.00
  -3  14  -6   70.19    4.00
  -3  14  -6   68.59    3.60
  -4 -14  -6   21.20    2.70
  -4 -14  -6   16.30    2.40
  -4  14  -6   18.80    2.40
  -5  15   6   22.80    1.70
  -4 -15   6   30.00    2.40
  -4 -15   6   27.30    2.60
  -4 -15   6   32.20    2.90
   4 -15  -6   33.10    2.60
  -4  15   6   28.90    2.50
  -4  15   6   32.90    3.00
  -3 -15   6   30.00    3.80
   3 -15  -6   27.30    2.50
  -3 -15   6   27.20    2.80
  -3 -15   6   27.60    2.70
  -3 -15   6   28.80    3.00
  -3  15   6   28.80    2.90
  -3  15   6   26.80    3.00
   2 -15  -6   78.19    3.60
  -2 -15   6   85.89    4.10
  -2 -15   6   83.89    4.00
  -2 -15   6   78.59    4.10
  -2  15   6   84.19    4.00
  -2  15   6   79.39    4.60
  -1 -15   6   19.20    3.00
  -1 -15   6   25.20    2.80
  -1 -15   6   22.80    2.80
  -1 -15   6   23.00    3.00
   1 -15  -6   21.40    2.00
  -1  15   6   13.70    2.70
   0 -15   6   39.20    3.80
   0 -15  -6   26.70    4.20
   0 -15   6   35.20    3.20
   0 -15  -6   37.50    2.30
   0 -15   6   39.60    4.00
   0  15   6   39.00    3.40
   0  15  -6   31.00    6.00
   1 -15   6    0.90    1.70
  -1 -15  -6    3.10    1.60
  -1 -15  -6    2.10    1.30
  -1 -15  -6    3.70    1.90
  -1  15  -6    1.60    1.40
   2 -15   6   13.20    2.50
  -2 -15  -6    7.20    1.50
  -2 -15  -6    5.20    1.60
  -2 -15  -6    7.70    1.80
  -2  15  -6    7.30    1.90
  -2  15  -6    6.40    1.60
  -3 -15  -6   14.60    2.50
  -3 -15  -6   15.60    2.70
  -3  15  -6   15.00    2.40
  -3  15  -6   12.00    2.40
  -4 -15  -6    1.40    1.30
  -4 -15  -6    3.80    1.50
  -4  15  -6    2.90    1.30
  -4 -16   6   22.60    2.60
   4 -16  -6   27.00    2.30
  -4 -16   6   25.40    2.30
  -4 -16   6   28.70    2.50
  -4  16   6   29.10    2.30
  -4  16   6   33.50    2.50
  -3 -16   6  112.29    4.80
  -3 -16   6  112.79    4.80
   3 -16  -6  107.19    4.50
  -3 -16   6  118.99    5.30
  -3 -16   6  112.69    4.70
  -3  16   6  110.09    4.80
  -3  16   6  113.29    4.70
  -2 -16   6   42.60    3.60
  -2 -16   6   40.70    3.10
  -2 -16   6   45.40    3.20
  -2 -16   6   48.50    3.50
   2 -16  -6   40.70    2.70
  -2  16   6   46.80    3.90
  -2  16   6   40.10    3.00
  -1 -16   6  221.98    7.60
  -1 -16   6  220.38    7.70
  -1 -16   6  221.18    7.60
   1 -16  -6  231.28    7.20
  -1  16   6  217.18    7.50
   0 -16   6  115.39    4.90
   0 -16  -6  105.79    5.80
   0 -16   6  110.19    4.90
   0 -16  -6  102.79    5.50
   0 -16  -6  109.79    4.20
   0 -16   6  106.09    5.50
   0  16   6  113.59    4.80
  -1 -16  -6    8.90    2.10
  -1 -16  -6    6.90    1.90
  -1 -16  -6   15.00    2.10
   1 -16   6   13.60    2.30
  -1  16  -6   12.70    2.40
   2 -16   6   20.30    3.30
  -2 -16  -6   15.20    2.10
  -2 -16  -6   15.50    2.70
  -2 -16  -6   18.70    2.60
  -2  16  -6   18.30    2.50
  -3 -16  -6  238.38    8.00
  -3 -16  -6  237.68    8.20
  -3  16  -6  233.88    7.90
  -4 -16  -6  101.19    4.20
  -4 -16  -6  110.69    4.30
  -4  16  -6  102.99    4.10
  -4 -17   6   17.20    2.10
  -4 -17   6   21.90    2.20
   4 -17  -6   20.20    2.20
  -4  17   6   17.00    2.10
  -4  17   6   20.00    2.10
  -3 -17   6    7.30    1.70
  -3 -17   6    5.40    1.40
  -3 -17   6    9.60    2.40
   3 -17  -6    5.90    1.50
  -3 -17   6    8.20    2.00
  -3  17   6    8.00    1.80
  -3  17   6    8.80    2.10
  -2 -17   6   47.80    3.20
  -2 -17   6   49.60    3.20
  -2 -17   6   52.19    3.40
  -2 -17   6   42.00    3.60
   2 -17  -6   51.49    2.90
  -2  17   6   46.60    3.90
  -2  17   6   46.50    3.20
   1 -17  -6  153.68    5.40
  -1 -17   6  153.88    5.80
  -1 -17   6  145.29    5.90
  -1 -17   6  145.49    5.80
  -1  17   6  144.59    5.60
   0 -17   6   -0.40    1.50
   0 -17   6   -1.10    2.30
   0 -17  -6    1.60    2.60
   0 -17   6    0.20    1.70
   0 -17  -6   -1.80    1.20
   0 -17  -6   -0.20    2.40
   0  17   6    1.20    1.60
  -1 -17  -6  113.79    4.40
  -1 -17  -6  116.19    4.90
  -1 -17  -6  113.39    5.10
   1 -17   6  118.09    5.10
  -1  17  -6  101.39    5.00
  -2 -17  -6    2.70    1.40
  -2 -17  -6    5.50    1.80
  -2 -17  -6    1.00    1.90
   2 -17   6    5.70    2.10
  -2  17  -6    2.20    1.50
  -3 -17  -6  169.58    6.20
  -3 -17  -6  166.28    6.10
  -3  17  -6  156.58    6.20
  -4 -17  -6    3.90    1.30
  -4 -17  -6    1.20    1.20
  -4  17  -6    1.60    1.10
   4 -18  -6   21.60    2.20
  -4 -18   6   22.00    2.10
  -4 -18   6   19.00    2.00
  -4  18   6   22.00    2.00
  -4  18   6   22.10    2.00
   3 -18  -6   74.59    3.60
  -3 -18   6   69.89    4.00
  -3 -18   6   73.19    3.70
  -3 -18   6   78.49    4.50
  -3  18   6   72.59    3.60
  -3  18   6   73.49    3.70
  -2 -18   6    0.70    1.60
  -2 -18   6    3.60    1.60
  -2 -18   6    1.90    1.60
   2 -18  -6    3.20    2.00
  -2  18   6    0.50    1.40
  -2  18   6    2.20    2.00
  -1 -18   6    2.00    1.70
  -1 -18   6    0.20    1.50
   1 -18  -6    0.90    1.20
  -1 -18   6    0.90    1.50
  -1  18   6    1.10    1.50
   0 -18  -6   10.00    1.70
   0 -18  -6   21.90    4.40
   0 -18  -6    6.20    2.50
   0 -18   6   10.60    2.50
   0 -18   6    6.90    1.80
   0  18   6   10.20    2.60
  -1 -18  -6   11.90    2.90
  -1 -18  -6   11.80    2.20
  -1 -18  -6   10.60    2.50
   1 -18   6   15.00    2.90
  -1  18  -6   13.30    2.40
  -2 -18  -6  107.59    4.70
   2 -18   6  107.49    5.20
  -2  18  -6  100.59    4.60
  -3 -18  -6   26.30    2.70
  -3 -18  -6   22.70    2.60
  -3  18  -6   23.90    2.50
  -4 -18  -6   15.70    2.10
  -4 -18  -6   14.50    2.10
   4 -18   6    9.30    2.40
  -4  18  -6   10.00    1.90
  -4 -19   6   18.30    1.80
  -4 -19   6   15.30    1.80
   4 -19  -6   20.60    2.10
  -4  19   6   17.10    1.80
  -4  19   6   16.20    1.90
  -3 -19   6   -0.80    1.60
   3 -19  -6    1.50    1.50
  -3  19   6   -1.30    1.50
  -2 -19   6    2.30    1.60
  -2 -19   6   -0.50    1.60
  -2 -19   6    1.10    1.40
   2 -19  -6    0.80    1.30
  -2  19   6    0.80    1.40
  -2  19   6    1.10    2.00
  -1 -19   6   82.09    4.00
  -1 -19   6   80.39    4.10
   1 -19  -6   78.49    3.70
  -1 -19   6   82.89    4.20
  -1  19   6   79.69    4.00
   0 -19  -6   33.30    4.00
   0 -19  -6   28.80    4.80
   0 -19  -6   25.60    2.70
   0 -19   6   32.30    3.00
   0 -19   6   29.60    2.90
   0  19  -6   29.60    2.80
   0  19   6   26.60    3.00
  -1 -19  -6   10.90    2.20
  -1 -19  -6   11.10    1.90
  -1 -19  -6   11.80    2.70
   1 -19   6   14.60    2.80
  -1  19  -6   10.40    1.80
  -2 -19  -6   21.50    3.80
   2 -19   6   19.90    3.30
  -2 -19  -6   16.80    2.60
  -2  19  -6   19.20    2.40
  -3 -19  -6    9.30    2.50
  -3  19  -6    9.20    1.80
  -4 -19  -6   -0.30    1.40
  -4 -19  -6    1.70    1.10
  -4  19  -6    2.30    1.00
   4 -20  -6   12.20    2.10
  -4 -20   6    7.50    1.80
  -4  20   6    7.40    1.70
  -4  20   6   10.70    1.70
  -3 -20   6   35.80    2.90
  -3 -20   6   33.60    2.60
  -3 -20   6   32.00    2.40
   3 -20  -6   34.70    2.80
  -3  20   6   35.20    2.80
  -3  20   6   32.50    2.40
  -2 -20   6   75.99    3.90
   2 -20  -6   73.69    3.70
  -2 -20   6   80.19    4.00
  -2 -20   6   81.39    3.80
  -2  20   6   77.49    3.90
  -2  20   6   79.79    4.50
  -1 -20   6    1.00    1.40
   1 -20  -6    2.80    1.80
  -1 -20   6    1.50    1.50
  -1 -20   6    1.10    1.50
  -1  20   6    2.00    1.50
   0 -20  -6   29.80    4.40
   0 -20  -6   33.00    4.10
   0 -20  -6   30.70    2.90
   0 -20   6   33.60    3.20
   0 -20   6   25.40    3.70
   0  20  -6   27.00    2.80
   0  20   6   30.70    2.90
   1 -20   6   65.19    3.90
  -1 -20  -6   67.19    4.00
  -1 -20  -6   58.59    4.10
  -1 -20  -6   66.39    3.80
  -1  20  -6   65.79    3.90
  -1  20  -6   68.99    4.00
  -2 -20  -6   12.70    2.40
   2 -20   6   12.10    3.20
  -2 -20  -6   11.00    2.40
  -2  20  -6   11.20    2.20
  -3 -20  -6   52.09    3.10
  -3 -20  -6   55.89    3.00
  -3  20  -6   52.39    3.00
  -4 -20  -6    3.10    1.60
  -4 -20  -6    3.30    1.10
  -4  20  -6    3.40    1.20
  -4 -21   6    1.60    1.00
  -4 -21   6    1.40    0.90
  -4  21   6   -1.00    1.20
  -4  21   6    0.20    1.00
  -3 -21   6    8.70    1.80
   3 -21  -6    4.90    1.40
  -3 -21   6    4.90    1.60
  -3 -21   6    7.50    1.80
  -3  21   6    8.70    1.90
  -3  21   6    7.30    1.50
  -2 -21   6   22.00    2.40
  -2 -21   6   22.20    2.50
  -2 -21   6   24.20    2.70
   2 -21  -6   25.30    2.50
  -2  21   6   20.50    3.60
  -2  21   6   26.10    2.50
  -1 -21   6   60.29    4.00
  -1 -21   6   64.29    3.70
  -1 -21   6   66.69    3.70
   1 -21  -6   61.59    3.40
  -1  21   6   64.89    3.50
   0 -21   6   19.50    2.80
   0 -21   6   17.60    2.80
   0 -21  -6   22.90    4.30
   0  21   6   21.90    3.30
   0  21  -6   18.60    2.50
  -1 -21  -6   -0.20    1.80
  -1 -21  -6   -0.40    1.70
   1 -21   6   -0.10    1.60
   1  21   6    1.20    1.60
  -1  21  -6    1.80    1.70
  -1  21  -6    1.50    1.40
  -2 -21  -6   39.40    3.00
  -2 -21  -6   40.70    3.00
   2 -21   6   37.10    3.70
  -2  21  -6   37.60    2.80
   2  21   6   43.80    3.40
  -3 -21  -6    2.80    1.20
  -3 -21  -6    4.50    1.30
  -3  21  -6    2.40    1.10
  -4 -21  -6    1.20    1.00
  -4 -21  -6    0.70    1.00
  -4  21  -6   -0.20    0.90
  -4 -22   6    0.70    1.00
  -3 -22   6    0.60    1.30
  -3 -22   6    0.50    1.00
  -3 -22   6    0.00    0.90
   3 -22  -6    0.50    1.20
  -3  22   6    3.00    1.40
  -3  22   6    2.00    1.00
  -2 -22   6   58.49    3.30
   2 -22  -6   59.69    3.30
  -2 -22   6   59.09    3.40
  -2 -22   6   57.69    3.60
  -2  22   6   54.49    3.20
  -1 -22   6   10.60    2.40
  -1 -22   6   13.20    2.40
  -1 -22   6   11.30    2.50
   1 -22  -6   12.60    2.40
  -1  22   6   14.40    2.20
   1  22  -6   11.30    2.40
   0 -22   6   -1.30    1.40
   0 -22  -6   -2.70    1.80
   0 -22  -6   -2.30    2.20
   0 -22   6    3.50    2.90
   0  22  -6   -0.20    1.30
   0  22   6    0.00    1.40
  -1 -22  -6   13.70    2.70
   1 -22   6   14.40    2.80
  -1 -22  -6   11.60    2.80
   1  22   6   17.60    2.60
  -1  22  -6   14.10    3.00
  -1  22  -6   14.40    2.40
  -2 -22  -6   75.69    3.70
  -2 -22  -6   70.39    3.70
   2 -22   6   70.59    4.30
  -2  22  -6   70.09    3.40
   2  22   6   64.59    4.10
  -3 -22  -6    2.70    1.10
  -3 -22  -6    3.40    1.20
  -3  22  -6    3.00    1.10
  -4 -22  -6   -1.10    0.90
  -4  22  -6   -1.50    0.90
   3 -23  -6   14.40    2.30
  -3 -23   6   15.20    1.70
  -3 -23   6   14.30    2.20
  -3 -23   6   13.30    1.80
  -3  23   6   20.70    3.90
  -3  23   6   13.40    1.70
  -2 -23   6   57.19    3.10
   2 -23  -6   52.09    3.20
  -2 -23   6   55.29    3.10
  -2 -23   6   59.99    3.30
   2  23  -6   57.09    3.30
  -2  23   6   59.59    3.20
  -1 -23   6    2.80    1.50
  -1 -23   6    2.00    1.20
  -1 -23   6    0.80    1.50
   1 -23  -6    3.00    1.80
   1  23  -6    1.20    1.40
  -1  23   6    1.10    1.10
   0 -23  -6  285.67    9.40
   0 -23  -6  283.37    9.80
   0 -23   6  304.17    9.70
   0  23   6  295.27    9.40
   0  23  -6  307.57    9.50
  -1 -23  -6   15.60    2.60
  -1 -23  -6   20.60    2.90
   1 -23   6   18.60    2.90
  -1  23  -6   17.70    2.80
   1  23   6   13.20    2.60
  -1  23  -6   19.30    2.50
   2 -23   6   99.29    4.80
  -2 -23  -6   98.49    4.20
  -2 -23  -6  100.79    4.30
  -2  23  -6   98.69    4.10
   2  23   6  103.89    4.70
  -3 -23  -6   36.10    2.30
  -3 -23  -6   37.20    2.30
  -3  23  -6   39.70    2.30
  -3 -24   6   24.10    1.80
  -3 -24   6   26.80    2.30
  -3  24   6   28.60    1.90
  -2 -24   6   42.60    2.80
  -2 -24   6   45.00    2.60
  -2 -24   6   46.50    2.80
   2 -24  -6   41.20    3.10
   2  24  -6   45.40    3.00
  -2  24   6   45.80    3.50
  -1 -24   6    6.70    1.90
  -1 -24   6    8.20    2.10
   1 -24  -6   10.10    2.10
  -1  24   6    8.90    1.90
   0 -24   6   79.69    4.00
   0  24  -6   80.59    3.80
   0  24   6   76.99    3.70
  -1 -24  -6    0.60    1.50
  -1 -24  -6    1.00    1.80
  -1  24  -6    0.40    1.30
  -1  24  -6    2.00    1.60
   1  24   6   -1.00    2.10
  -2 -24  -6   80.89    3.60
   2 -24   6   81.99    4.90
  -2 -24  -6   79.29    3.70
  -2  24  -6   78.99    3.60
   2  24   6   83.29    4.10
  -3 -24  -6   18.30    1.80
  -3 -24  -6   20.10    1.90
  -3  24  -6   15.90    1.60
  -3 -25   6   11.50    1.50
  -3 -25   6   15.00    1.90
  -3  25   6   15.70    1.50
  -2 -25   6   -0.20    1.00
   2 -25  -6    0.40    2.00
  -2 -25   6   -0.20    1.20
   2  25  -6    0.50    1.40
  -2  25   6    0.00    0.90
  -1 -25   6   14.10    2.10
  -1 -25   6   12.70    2.50
   1 -25  -6   16.50    3.40
   1  25  -6   21.20    2.50
  -1  25   6   15.00    2.00
   0 -25   6   42.00    3.00
   0  25   6   42.80    2.90
   0  25  -6   41.70    2.80
  -1 -25  -6    0.00    1.30
   1 -25   6    0.80    1.40
  -1 -25  -6    1.20    1.70
   1  25   6   -0.30    1.30
  -1  25  -6    0.00    1.10
  -1  25  -6    0.60    1.50
  -2 -25  -6   12.90    2.50
  -2 -25  -6   13.40    2.00
  -2  25  -6   15.40    1.90
  -3 -25  -6   16.90    1.70
  -3 -25  -6   19.60    1.70
  -3  25  -6   18.40    1.60
  -3  26   6   24.30    1.60
  -2 -26   6   16.80    1.90
  -2 -26   6   16.40    2.20
  -2  26   6   21.90    2.10
   2  26  -6   11.40    1.80
  -1 -26   6   25.60    2.30
  -1 -26   6   27.20    2.70
   1  26  -6   25.40    2.30
  -1  26   6   26.00    2.10
   0 -26   6    9.30    2.60
   0  26  -6    4.70    1.30
   0  26   6    5.50    1.30
   0  26  -6    2.50    1.20
  -1 -26  -6    3.30    2.00
   1 -26   6    5.50    1.60
  -1 -26  -6    4.30    1.50
  -1  26  -6    4.60    1.60
  -1  26  -6    3.60    1.20
   1  26   6    5.90    1.30
  -2 -26  -6   24.40    3.80
  -2 -26  -6   22.30    2.20
  -2  26  -6   19.10    1.70
  -3 -26  -6   11.60    1.50
  -3  26  -6   14.00    1.40
  -2 -27   6   20.60    3.10
  -2 -27   6   21.90    1.80
  -2  27   6   20.70    1.80
  -1 -27   6   11.30    2.80
  -1 -27   6   11.60    1.90
   1  27  -6    8.70    2.20
  -1  27   6   11.40    1.70
   0 -27   6   13.50    2.10
   0  27   6   14.60    1.80
   0  27  -6   11.90    1.90
   0  27  -6   13.70    2.10
   1 -27   6   58.09    3.20
  -1 -27  -6   59.29    3.20
  -1 -27  -6   76.69    6.30
  -1  27  -6   61.49    2.90
  -1  27  -6   60.39    3.20
   1  27   6   60.09    3.00
  -2 -27  -6   63.39    2.90
  -2 -27  -6   52.19    3.20
  -2  27  -6   58.29    2.50
  -2 -28   6    4.90    1.20
  -2  28   6    3.70    0.80
  -1  28   6   -0.20    0.90
   1  28  -6    0.70    1.30
   0 -28   6   16.70    2.20
   0  28  -6   17.10    2.00
   0  28  -6   14.80    1.90
   0  28   6   13.60    1.80
   1 -28   6    3.30    1.50
  -1 -28  -6    8.10    1.70
  -1  28  -6    4.80    1.00
  -1  28  -6    5.20    1.60
   1  28   6    6.40    2.30
  -2 -28  -6    6.20    1.70
  -2 -28  -6    2.50    1.30
  -2  28  -6    2.50    0.80
  -1 -29   6    8.80    1.60
   1  29  -6   10.50    1.40
   0 -29   6    4.60    1.20
   0  29  -6    8.00    1.80
   0  29  -6   11.50    1.90
   0  29   6    7.80    1.60
   1  29   6   43.00    2.50
  -1  29  -6   46.80    2.30
  -1 -30   6   28.40    1.80
   1  30  -6   30.80    1.80
  -1  30   6   31.90    1.70
   0 -30   6   -1.30    1.00
   0  30  -6    0.90    1.10
   0  30   6   -0.30    1.00
  -5   0   7    1.40    1.10
  -5   0   7    0.00    1.20
  -4   0   7   -1.00    1.30
  -4   0   7   -2.10    1.40
  -3   0   7    1.10    1.50
  -3   0   7    6.00    1.80
   2   0  -7   -0.30    1.40
   2   0  -7    2.10    1.50
  -1   0   7   -3.00    1.00
   1   0  -7   -1.50    0.60
   0   0   7   -0.50    0.60
   0   0  -7   -0.20    0.60
  -1   0  -7   -1.20    0.60
   1   0   7   -1.40    0.80
  -1   0  -7    0.40    1.00
  -2   0  -7   -0.70    0.80
  -2   0  -7    0.80    1.50
  -3   0  -7    1.90    2.00
  -3   0  -7   -0.20    1.10
  -4   0  -7   -1.00    1.30
  -4   0  -7   -0.70    2.20
  -5   0  -7   -1.70    1.40
  -5  -1   7   -0.80    1.10
  -5  -1   7    1.30    1.20
  -5   1   7   -0.10    1.20
  -5   1   7    1.40    1.10
  -4  -1   7   78.79    4.00
  -4  -1   7   76.59    4.00
  -4   1   7   79.59    4.00
  -4   1   7   77.89    4.00
  -3  -1   7   72.49    3.90
  -3  -1   7   71.99    3.90
  -3   1   7   70.49    3.80
  -3   1   7   86.19    4.10
   2  -1  -7   99.69    3.80
   2  -1  -7   95.79    4.80
   2   1  -7   89.09    4.00
   2   1  -7  100.19    4.80
  -1  -1   7   34.80    2.60
   1  -1  -7   35.20    2.20
  -1   1   7   39.40    2.40
   1   1  -7   38.10    2.20
   0  -1   7  302.27    9.20
   0  -1  -7  309.67    9.10
   0   1   7  302.57    9.20
   0   1  -7  314.27    9.20
  -1  -1  -7   69.69    2.70
   1  -1   7   69.29    3.30
  -1  -1  -7   70.79    2.90
  -1   1  -7   66.29    2.80
   1   1   7   69.29    3.20
  -2  -1  -7   49.40    2.30
  -2  -1  -7   45.90    3.90
  -2   1  -7   53.49    2.40
  -2   1  -7   52.39    3.80
  -3  -1  -7    2.60    1.20
  -3  -1  -7    4.80    1.90
  -3   1  -7    3.00    2.20
  -3   1  -7   -1.10    1.00
  -4  -1  -7   16.40    3.60
  -4  -1  -7   15.30    2.30
  -4   1  -7    8.60    2.60
  -4   1  -7   13.00    2.20
  -5  -1  -7    1.30    1.60
  -5   1  -7    1.30    1.50
  -5  -2   7   13.60    2.10
  -5  -2   7   14.10    2.00
  -5   2   7   13.10    2.10
  -5   2   7   13.50    2.00
   4  -2  -7   45.20    3.60
  -4  -2   7   44.10    3.00
  -4  -2   7   44.30    3.60
  -4   2   7   38.50    3.00
  -4   2   7   44.00    3.20
  -3  -2   7  276.87    8.80
  -3  -2   7  267.97    8.80
  -3   2   7  265.77    8.80
  -3   2   7  266.07    8.60
   2  -2  -7  118.89    4.20
   2  -2  -7  113.39    5.40
   2   2  -7  122.99    5.50
   1  -2  -7 1377.16   38.20
  -1  -2   7 1376.76   38.30
  -1   2   7 1443.36   38.20
   1   2  -7 1326.17   38.10
   0  -2   7  189.78    6.40
   0  -2  -7  197.58    6.10
   0   2   7  196.58    6.20
   0   2  -7  202.48    6.30
  -1  -2  -7   37.30    2.00
   1  -2   7   35.80    2.50
  -1  -2  -7   42.90    2.20
  -1   2  -7   37.70    2.20
   1   2   7   35.90    2.30
  -1   2  -7   36.50    2.10
  -2  -2  -7  946.21   26.90
  -2  -2  -7  980.10   27.60
   2   2   7  943.41   27.90
  -2   2  -7  993.10   27.90
  -2   2  -7 1002.30   26.90
  -3  -2  -7  191.68    7.10
  -3  -2  -7  195.08    6.50
  -3   2  -7  194.68    6.50
  -3   2  -7  198.58    7.30
  -4  -2  -7  348.67   11.10
  -4  -2  -7  343.67   10.70
  -4   2  -7  351.26   11.30
  -4   2  -7  333.97   10.70
  -5  -2  -7   18.60    2.50
  -5   2  -7   20.10    2.40
  -5  -3   7    4.20    1.20
  -5  -3   7    4.90    1.20
  -5   3   7    2.90    1.20
  -5   3   7    5.40    1.20
  -4  -3   7   32.50    2.80
   4  -3  -7   27.20    2.90
  -4  -3   7   30.00    2.90
  -4   3   7   29.50    2.80
  -4   3   7   27.10    2.80
  -3  -3   7  280.17    9.40
  -3  -3   7  303.17    9.50
  -3   3   7  292.37    9.40
  -3   3   7  295.87    9.30
   2  -3  -7   81.09    4.60
   2  -3  -7   73.29    3.10
   2   3  -7   73.19    4.40
   1  -3  -7   97.49    3.60
   1  -3  -7  103.39    4.30
  -1  -3   7  101.39    4.20
   1   3  -7  101.89    4.00
  -1   3   7   99.29    4.10
   0  -3   7 1036.80   28.00
   0  -3  -7  977.50   27.60
   0   3   7  990.80   27.70
   0   3  -7 1008.50   27.90
   1  -3   7    3.20    1.20
  -1  -3  -7    2.60    0.70
  -1  -3  -7    3.30    1.10
   1   3   7    2.90    1.00
  -1   3  -7    1.70    0.80
  -1   3  -7    4.60    1.10
  -2  -3  -7  412.06   11.80
  -2  -3  -7  414.56   12.60
  -2   3  -7  416.56   11.80
  -2   3  -7  398.26   13.00
   2   3   7  399.06   13.00
  -3  -3  -7   12.10    3.00
  -3  -3  -7    8.90    1.80
  -3   3  -7    8.40    1.70
  -3   3  -7    8.20    2.20
  -4  -3  -7   24.90    2.60
  -4  -3  -7   20.40    3.60
  -4   3  -7   30.00    2.50
  -5  -3  -7   -1.10    1.60
  -5   3  -7    3.20    1.40
  -5  -4   7   17.60    2.10
  -5  -4   7   16.70    2.10
  -5   4   7   14.10    2.10
  -5   4   7   20.90    2.10
  -4  -4   7    2.60    1.60
  -4  -4   7    5.60    1.50
   4  -4  -7    1.40    1.70
  -4   4   7    3.00    1.30
  -4   4   7    3.00    1.50
  -3  -4   7   -0.10    1.70
  -3  -4   7    2.50    1.60
  -3   4   7    3.20    1.60
  -3   4   7    2.50    1.60
   2  -4  -7    4.60    1.20
   2  -4  -7    6.80    1.90
   2   4  -7    7.40    1.90
  -1  -4   7    9.00    2.30
   1  -4  -7    8.50    1.50
   1  -4  -7   10.80    2.00
   1   4  -7    7.60    1.80
  -1   4   7    7.50    1.90
   0  -4  -7 1366.76   38.10
   0  -4   7 1459.25   38.70
   0  -4  -7 1388.66   38.10
   0   4  -7 1369.86   38.60
  -1  -4  -7    2.40    0.70
   1  -4   7    1.70    1.10
  -1  -4  -7    0.70    0.90
  -1   4  -7    1.90    1.10
  -1   4  -7    1.80    0.90
   1   4   7    1.30    0.90
  -2  -4  -7    5.20    1.70
  -2   4  -7    5.80    1.20
   2   4   7    6.70    2.40
  -2   4  -7    2.00    1.70
  -3  -4  -7   36.20    3.50
  -3  -4  -7   35.10    2.30
  -3  -4  -7   19.00    4.30
  -3   4  -7   33.60    3.90
  -3   4  -7   33.00    2.20
  -4  -4  -7    2.60    2.00
  -4  -4  -7    0.50    1.40
  -4   4  -7    1.90    1.40
  -5  -4  -7   29.40    3.10
  -5   4  -7   33.30    2.50
  -5  -5   7   38.20    2.40
  -5  -5   7   36.70    2.40
  -5   5   7   37.80    2.50
  -5   5   7   33.10    2.50
  -4  -5   7   56.09    3.50
   4  -5  -7   54.99    3.30
  -4  -5   7   59.09    3.40
  -4   5   7   51.99    3.30
  -4   5   7   59.09    3.90
  -3  -5   7  182.28    6.60
  -3  -5   7  176.98    7.30
  -3  -5   7  191.98    6.60
  -3   5   7  186.98    6.60
  -3   5   7  184.58    6.70
   2  -5  -7  262.87    7.80
   2  -5  -7  253.17    9.20
   2   5  -7  248.18    9.20
   1  -5  -7    9.60    1.60
   1  -5  -7   13.40    2.10
  -1  -5   7    7.50    1.40
   1   5  -7   11.50    1.90
   0  -5  -7 1489.35   39.40
   0  -5  -7 1460.95   39.30
   0  -5   7 1488.15   40.00
   0   5  -7 1350.96   39.80
   0   5   7 1432.46   39.40
  -1  -5  -7  722.63   19.50
   1  -5   7  681.43   20.30
  -1  -5  -7  693.43   19.50
  -1   5  -7  715.43   20.20
  -1   5  -7  680.83   19.40
   1   5   7  708.43   19.60
  -2  -5  -7  625.74   17.60
  -2   5  -7  645.14   17.60
  -2   5  -7  620.04   19.00
   2   5   7  601.24   19.10
  -3  -5  -7  114.89    5.60
  -3  -5  -7  122.39    5.20
  -3  -5  -7  118.99    4.50
  -3   5  -7  122.39    4.60
  -3   5  -7  132.59    6.00
  -4  -5  -7    1.30    1.80
  -4  -5  -7    2.40    1.60
  -4   5  -7    0.00    1.30
  -5  -5  -7   74.39    4.10
  -5   5  -7   73.79    3.40
  -5  -6   7   18.50    2.00
  -5  -6   7   20.60    2.10
  -5   6   7   16.40    2.10
  -5   6   7   22.00    2.10
   4  -6  -7   87.29    4.00
  -4  -6   7   87.99    4.10
  -4  -6   7   88.19    4.30
  -4   6   7   86.89    4.20
  -4   6   7   86.19    4.00
  -3  -6   7    1.70    1.70
  -3  -6   7    6.00    1.60
  -3  -6   7    3.00    2.20
  -3   6   7    3.10    1.50
  -3   6   7    6.20    1.70
   2  -6  -7  309.87   10.80
  -2  -6   7  335.87   10.10
   2  -6  -7  293.07    9.70
  -2  -6   7  297.47    9.80
  -2   6   7  311.47    9.70
   2   6  -7  318.97   10.80
  -1  -6   7  387.86   12.80
   1  -6  -7  451.85   12.70
   1  -6  -7  412.46   12.00
   1   6  -7  424.66   12.70
   0  -6   7    2.50    1.00
   0  -6  -7    3.00    0.70
   0  -6  -7    4.60    1.00
   0   6  -7    1.10    0.80
   0   6   7    3.70    0.90
  -1  -6  -7  229.48    6.90
  -1  -6  -7  230.38    6.80
   1  -6   7  217.48    7.90
  -1   6  -7  240.68    7.70
  -1   6  -7  224.48    6.90
   1   6   7  229.48    7.00
  -2  -6  -7  148.89    5.90
  -2  -6  -7  159.58    5.00
  -2   6  -7  130.69    5.90
  -3  -6  -7   17.30    3.30
  -3  -6  -7    6.70    1.40
  -3  -6  -7    5.30    1.80
  -3   6  -7    7.40    1.80
  -3   6  -7    9.50    2.50
  -4  -6  -7  174.88    6.50
  -4  -6  -7  173.08    6.10
  -4   6  -7  165.18    6.10
  -5  -6  -7   23.50    3.90
  -5   6  -7   25.80    2.40
  -5  -7   7   19.70    2.10
  -5  -7   7   20.90    2.10
  -5   7   7   22.40    2.10
   4  -7  -7   15.50    2.30
  -4  -7   7    9.50    2.40
  -4  -7   7   12.50    2.60
  -4   7   7    8.10    1.60
  -4   7   7   11.30    2.30
  -3  -7   7   25.30    3.70
   3  -7  -7   31.40    2.40
  -3   7   7   27.00    3.00
   2  -7  -7  262.07   10.10
  -2  -7   7  267.37    9.00
   2  -7  -7  281.77    8.30
  -2  -7   7  272.97    8.70
  -2  -7   7  259.37    8.80
   2   7  -7  269.97   10.10
  -2   7   7  285.27    8.70
   1  -7  -7    7.40    2.10
   1  -7  -7    6.20    1.50
  -1  -7   7    4.50    1.70
   1   7  -7    4.30    1.20
   0  -7   7  146.99    5.50
   0  -7  -7  149.39    4.70
   0  -7  -7  147.59    4.70
   0   7   7  141.49    4.70
   0   7  -7  139.99    5.20
  -1  -7  -7   39.80    2.10
  -1  -7  -7   39.90    1.90
   1   7   7   43.60    2.20
  -1   7  -7   39.60    2.90
  -1   7  -7   39.90    2.50
  -2  -7  -7   34.90    3.20
  -2  -7  -7   37.20    2.20
  -2  -7  -7   32.40    3.40
  -2   7  -7   37.20    2.20
  -3  -7  -7   82.09    4.90
  -3  -7  -7   84.99    3.60
  -3  -7  -7   77.59    4.50
  -3   7  -7   87.49    3.70
  -3   7  -7   85.19    4.80
  -4  -7  -7  162.28    5.80
  -4  -7  -7  155.58    6.10
  -4   7  -7  162.38    6.40
  -5   7  -7   20.30    2.30
  -5  -8   7   -0.70    1.00
   5  -8  -7    4.40    2.60
  -5  -8   7    1.60    1.10
  -5   8   7   -0.70    1.10
  -5   8   7    1.90    1.40
   4  -8  -7   18.40    2.50
  -4  -8   7   22.10    2.70
  -4  -8   7   23.40    2.50
  -4   8   7   23.50    2.60
  -4   8   7   19.40    2.60
   3  -8  -7    4.70    1.40
  -3  -8   7    3.40    1.60
  -3  -8   7    5.90    2.60
  -3  -8   7    4.90    1.70
  -3   8   7    4.10    1.40
  -3   8   7    9.90    2.50
  -2  -8   7  100.59    4.50
  -2  -8   7  101.39    4.30
   2  -8  -7  101.19    3.80
  -2  -8   7   94.89    4.50
  -2   8   7  100.19    4.30
  -2   8   7   96.89    5.00
   2   8  -7  113.49   10.10
   1  -8  -7  610.64   17.40
  -1  -8   7  676.53   19.50
   1  -8  -7  597.74   17.90
   1   8  -7  605.24   18.20
   0  -8   7  598.74   18.10
   0  -8  -7  620.64   17.10
   0  -8  -7  607.84   17.20
   0   8  -7  631.24   17.90
  -1  -8  -7  217.28    6.50
  -1   8  -7  205.98    6.60
  -1   8  -7  207.58    7.40
   1   8   7  210.88    6.10
  -2  -8  -7  397.56   12.10
  -2  -8  -7  408.46   11.70
  -2  -8  -7  386.76   12.20
  -2   8  -7  403.76   11.60
  -2   8  -7  387.76   12.20
  -3  -8  -7    0.40    1.70
  -3  -8  -7   -0.70    1.10
  -3  -8  -7    1.80    1.90
  -3   8  -7   -0.50    1.20
  -3   8  -7    0.20    2.50
  -4  -8  -7   21.30    2.80
  -4  -8  -7   17.30    2.70
  -4  -8  -7   20.60    3.90
  -4   8  -7   20.40    2.50
  -4   8  -7   16.30    3.40
  -5   8  -7   -1.90    1.30
  -5  -9   7   29.30    2.20
  -5  -9   7   27.10    2.20
  -5   9   7   30.40    2.20
  -4  -9   7   22.30    2.50
  -4  -9   7   19.80    2.70
  -4  -9   7   28.60    3.50
   4  -9  -7   24.70    2.50
  -4   9   7   29.40    2.50
  -4   9   7   27.30    2.70
  -3  -9   7   71.19    3.90
  -3  -9   7   66.39    3.80
  -3  -9   7   69.69    3.80
   3  -9  -7   72.39    3.40
  -3   9   7   69.99    3.80
  -3   9   7   64.99    3.60
  -2  -9   7    1.50    1.60
  -2  -9   7   -1.00    1.50
   2  -9  -7    0.40    1.00
  -2  -9   7   -1.90    1.60
  -2   9   7    1.00    1.30
  -2   9   7    0.50    2.00
   1  -9  -7   40.20    3.50
   1  -9  -7   36.60    2.10
   1  -9  -7   41.60    3.10
   1   9  -7   40.80    3.40
   0  -9   7  962.00   29.30
   0  -9  -7 1044.10   28.10
   0  -9  -7 1041.60   28.40
   0   9  -7 1073.99   29.20
  -1  -9  -7  373.86   10.80
  -1   9  -7  347.37   10.70
  -1   9  -7  390.56   11.90
  -2  -9  -7  167.78    5.60
  -2  -9  -7  168.78    6.20
  -2  -9  -7  166.28    6.20
  -2   9  -7  166.78    5.50
  -2   9  -7  159.78    6.30
  -3  -9  -7   92.09    4.00
  -3  -9  -7  104.09    4.70
  -3  -9  -7   98.69    4.50
  -3   9  -7   91.09    4.80
  -3   9  -7   91.49    4.00
  -4  -9  -7   76.29    4.10
  -4  -9  -7   82.79    4.00
  -4   9  -7   80.39    4.50
  -4   9  -7   73.49    3.70
  -5 -10   7    1.00    1.20
  -5 -10   7    1.50    1.40
  -5  10   7   -1.90    1.10
  -5  10   7    3.50    1.40
  -4 -10   7   -0.10    1.50
   4 -10  -7   -1.00    1.30
  -4 -10   7   -1.80    1.20
  -4  10   7    1.30    1.30
  -4  10   7    0.50    1.20
   3 -10  -7  162.58    5.80
  -3 -10   7  163.78    6.30
  -3 -10   7  164.68    6.30
  -3 -10   7  169.58    6.10
  -3  10   7  162.58    6.20
  -3  10   7  164.78    6.10
  -2 -10   7    4.70    1.70
  -2 -10   7    3.90    1.70
   2 -10  -7    2.40    1.20
  -2 -10   7    3.00    2.80
  -2 -10   7    3.80    1.50
  -2  10   7    1.10    2.10
  -2  10   7    1.30    1.50
   1 -10  -7    8.80    1.80
   1 -10  -7    7.20    1.50
   1 -10  -7   11.00    3.60
   1  10  -7   10.10    2.00
   0 -10  -7   47.20    2.30
   0  10  -7   43.60    3.30
  -1 -10  -7   36.30    2.10
  -1  10  -7   30.90    3.00
  -1  10  -7   44.30    3.90
  -2 -10  -7   51.19    2.80
  -2 -10  -7   60.99    3.40
  -2 -10  -7   55.89    3.70
  -2  10  -7   53.39    3.90
  -2  10  -7   48.00    2.90
  -3 -10  -7   45.10    3.50
  -3 -10  -7   43.10    3.30
  -3 -10  -7   46.50    2.80
  -3  10  -7   46.00    2.80
  -3  10  -7   42.10    3.60
  -4 -10  -7   40.10    3.30
  -4 -10  -7   37.80    3.90
  -4 -10  -7   46.00    3.50
  -4  10  -7   41.60    4.70
  -4  10  -7   40.90    2.80
  -5 -11   7   18.20    1.90
  -5 -11   7   13.00    2.30
  -5  11   7   22.50    1.80
  -5  11   7   16.10    2.00
  -4 -11   7   13.30    2.30
  -4 -11   7   13.80    2.70
  -4 -11   7   12.40    2.10
   4 -11  -7   10.40    1.70
  -4  11   7   14.10    2.10
  -4  11   7   16.90    3.20
   3 -11  -7   25.70    2.40
  -3 -11   7   22.60    2.60
  -3 -11   7   25.50    3.10
  -3 -11   7   22.80    2.90
  -3  11   7   23.10    2.70
  -3  11   7   22.30    3.00
  -2 -11   7  429.36   13.10
   2 -11  -7  461.85   14.10
  -2 -11   7  439.46   13.10
  -2 -11   7  444.66   13.50
  -2 -11   7  428.06   13.00
  -2  11   7  416.16   13.20
  -2  11   7  417.46   12.90
  -1 -11   7    1.10    1.70
  -1 -11   7    2.50    1.70
   1 -11  -7    2.30    1.00
   1  11  -7    0.40    1.90
   0 -11  -7   69.49    2.90
   0  11  -7   63.59    4.00
  -1 -11  -7   14.90    2.60
  -1 -11  -7   11.90    1.60
   1 -11   7   20.40    3.20
  -1  11  -7   11.20    2.40
  -1  11  -7   18.20    3.40
  -2 -11  -7   55.49    3.00
  -2 -11  -7   58.59    3.60
  -2 -11  -7   55.69    3.60
  -2  11  -7   66.39    3.90
  -2  11  -7   56.59    3.00
  -3 -11  -7   78.79    4.30
   3 -11   7   86.59    4.80
  -3 -11  -7   77.79    3.70
  -3 -11  -7   74.09    4.10
  -3  11  -7   82.09    4.20
  -3  11  -7   77.59    3.60
  -4 -11  -7    8.00    2.00
  -4 -11  -7   10.40    2.30
  -4  11  -7   13.50    2.80
  -4  11  -7    9.90    2.10
  -5 -12   7    1.90    1.10
  -5  12   7   -2.10    1.10
  -5  12   7    2.30    1.50
  -4 -12   7    3.30    1.80
   4 -12  -7    4.30    1.50
  -4 -12   7    6.30    1.50
  -4  12   7    4.00    1.70
  -3 -12   7  293.37    9.60
   3 -12  -7  294.77    9.30
  -3 -12   7  287.97    9.50
  -3 -12   7  290.27    9.60
  -3  12   7  303.27    9.50
  -3  12   7  289.97    9.50
  -2 -12   7  390.76   11.80
  -2 -12   7  375.56   11.70
   2 -12  -7  380.26   12.10
  -2 -12   7  391.66   11.80
  -2 -12   7  366.86   12.00
  -2  12   7  383.26   11.60
  -2  12   7  372.16   11.80
  -1 -12   7  876.11   25.20
  -1 -12   7  852.71   25.20
  -1 -12   7  911.01   25.40
   1 -12  -7  903.91   24.90
  -1 -12   7  919.41   25.30
  -1  12   7  894.31   25.20
   1  12  -7  890.71   26.20
   0 -12  -7  165.18    5.50
   0 -12   7  164.18    6.70
   0  12  -7  174.38    7.10
  -1 -12  -7 1011.70   28.30
  -1 -12  -7  997.10   27.80
   1 -12   7 1013.20   28.30
  -1 -12  -7  991.20   28.10
  -1  12  -7  997.40   28.20
  -2 -12  -7  555.14   16.60
  -2 -12  -7  569.24   16.70
  -2 -12  -7  578.14   16.30
   2 -12   7  544.25   16.70
  -2  12  -7  560.54   16.20
  -2  12  -7  575.84   16.60
  -3 -12  -7   -1.90    1.50
   3 -12   7    3.00    2.10
  -3 -12  -7   -0.30    1.60
  -3 -12  -7    1.80    1.50
  -3  12  -7    1.60    1.50
  -3  12  -7    1.90    1.40
  -4 -12  -7  170.68    6.30
  -4 -12  -7  178.18    6.40
  -4  12  -7  178.08    6.40
  -4  12  -7  180.88    6.30
  -5 -13   7    0.90    1.10
  -5  13   7   -0.80    1.20
  -5  13   7    1.20    0.90
  -4 -13   7    1.80    1.60
   4 -13  -7    3.50    1.70
  -4 -13   7    0.80    1.30
  -4 -13   7   -0.40    1.20
  -4  13   7    0.20    1.10
  -4  13   7   -0.20    1.10
  -3 -13   7   29.60    2.80
  -3 -13   7   35.40    2.90
   3 -13  -7   30.30    2.50
  -3 -13   7   30.00    2.90
  -3  13   7   29.70    2.70
  -3  13   7   30.10    3.00
   2 -13  -7   22.80    2.10
  -2 -13   7   24.00    2.70
  -2 -13   7   20.10    2.80
  -2 -13   7   20.70    3.50
  -2 -13   7   23.60    2.70
  -2  13   7   18.00    3.60
  -2  13   7   16.30    2.60
  -1 -13   7    2.80    1.70
  -1 -13   7    2.80    1.70
   1 -13  -7    2.60    1.20
  -1 -13   7    2.00    1.60
  -1 -13   7    5.60    1.90
   1  13  -7    2.80    3.00
  -1  13   7    4.90    1.70
   0 -13   7   60.49    3.80
   0 -13  -7   59.09    2.70
   0  13  -7   58.69    5.10
  -1 -13  -7    2.30    1.80
   1 -13   7    2.20    1.70
  -1 -13  -7   -0.50    2.00
  -1 -13  -7    3.10    1.10
  -1  13  -7    1.10    1.50
  -2 -13  -7  111.79    4.90
  -2 -13  -7  114.09    4.90
  -2 -13  -7  108.59    4.50
   2 -13   7  122.69    5.30
  -2  13  -7  118.69    5.00
  -2  13  -7  120.59    4.60
  -3 -13  -7    6.80    1.80
   3 -13   7   13.80    3.60
  -3 -13  -7    8.60    1.80
  -3 -13  -7    5.70    1.70
  -3  13  -7    6.30    1.70
  -3  13  -7    8.30    1.70
  -4 -13  -7    7.20    1.50
  -4 -13  -7    9.80    1.80
  -4  13  -7    7.40    1.60
  -4  13  -7    7.60    1.60
  -5  14   7    1.60    0.90
   4 -14  -7   11.20    2.00
  -4 -14   7    9.90    2.50
  -4 -14   7   11.60    2.10
  -4 -14   7   14.20    2.10
  -4  14   7    7.50    1.50
  -4  14   7   10.60    2.10
   3 -14  -7    3.60    1.40
  -3 -14   7    4.20    1.60
  -3 -14   7    2.90    1.40
  -3 -14   7    3.40    2.40
  -3 -14   7    1.70    1.40
  -3  14   7    4.50    1.50
  -3  14   7    3.60    1.60
   2 -14  -7  110.89    4.40
  -2 -14   7  116.19    4.80
  -2 -14   7  108.19    5.20
  -2 -14   7  107.49    5.20
  -2 -14   7  116.29    4.90
  -2  14   7  108.69    4.70
  -2  14   7  112.59    5.30
  -1 -14   7    0.70    1.60
  -1 -14   7    0.90    1.70
  -1 -14   7   -0.90    1.70
  -1 -14   7    1.60    1.90
   1 -14  -7    0.50    1.00
  -1  14   7   -0.40    1.60
   0 -14   7   15.90    2.90
   0 -14   7   22.10    3.60
   0 -14   7   26.20    4.00
   0 -14  -7   28.30    3.80
   0 -14  -7   19.60    1.90
   0  14   7   20.40    3.40
  -1 -14  -7   47.60    3.40
  -1 -14  -7   44.00    3.60
   1 -14   7   49.60    3.50
  -1 -14  -7   45.80    2.60
  -1  14  -7   48.80    3.20
   2 -14   7   26.50    3.30
  -2 -14  -7   26.90    2.90
  -2 -14  -7   24.00    2.70
  -2 -14  -7   28.30    2.80
  -2  14  -7   26.50    2.80
  -2  14  -7   24.30    2.90
  -3 -14  -7    0.10    1.50
   3 -14   7   -2.70    2.10
  -3 -14  -7   -1.70    1.80
  -3 -14  -7    0.40    1.90
  -3  14  -7    1.60    1.40
  -3  14  -7    2.50    1.60
  -4 -14  -7   -0.50    1.40
  -4 -14  -7    0.00    1.30
  -4  14  -7    1.20    1.30
   4 -15  -7    6.50    1.60
  -4 -15   7    5.90    1.50
  -4 -15   7    6.90    1.40
  -4 -15   7    5.10    1.20
  -4  15   7    5.80    1.20
  -4  15   7    4.30    1.20
  -3 -15   7   40.20    2.90
  -3 -15   7   40.70    4.00
  -3 -15   7   37.50    3.00
   3 -15  -7   42.20    2.80
  -3 -15   7   39.90    3.10
  -3  15   7   39.40    3.30
  -3  15   7   41.00    3.20
   2 -15  -7    6.90    1.50
  -2 -15   7    4.60    1.50
  -2 -15   7   11.80    3.00
  -2 -15   7   11.50    2.50
  -2 -15   7    9.50    1.80
  -2  15   7   10.90    2.50
  -1 -15   7   11.00    2.80
  -1 -15   7   13.80    2.70
   1 -15  -7   11.10    1.80
  -1 -15   7   12.90    2.80
  -1 -15   7   16.50    2.70
  -1  15   7    9.90    1.80
   0 -15  -7  298.47   10.00
   0 -15  -7  301.07   10.90
   0 -15   7  305.27    9.80
   0 -15  -7  314.87    9.30
   0 -15   7  314.57   10.00
   0 -15   7  300.47   10.00
   0  15   7  310.97    9.80
  -1 -15  -7    0.30    1.80
  -1 -15  -7    1.30    1.20
  -1 -15  -7    2.00    1.60
   1 -15   7   -0.40    1.60
  -1  15  -7   -1.80    1.40
  -2 -15  -7  337.27   10.10
  -2 -15  -7  336.37   10.60
   2 -15   7  319.97   10.60
  -2 -15  -7  337.77   10.50
  -2  15  -7  324.07   10.50
  -2  15  -7  323.47   10.20
   3 -15   7   57.59    4.50
  -3 -15  -7   56.89    3.40
  -3 -15  -7   57.79    3.60
  -3 -15  -7   57.19    3.90
  -3  15  -7   59.19    3.50
  -3  15  -7   57.59    3.40
  -4 -15  -7    9.10    2.10
  -4 -15  -7    6.60    1.70
  -4  15  -7    9.40    2.20
  -4 -16   7   18.30    2.00
  -4 -16   7   13.10    2.30
  -4 -16   7   17.30    2.30
   4 -16  -7   14.90    2.60
  -4  16   7   18.20    2.00
  -4  16   7   15.20    2.00
  -3 -16   7    5.00    2.10
  -3 -16   7    2.80    1.50
   3 -16  -7   -0.10    1.10
  -3 -16   7    0.70    1.30
  -3 -16   7    0.10    1.30
  -3  16   7    1.30    1.50
  -3  16   7    1.80    1.60
  -2 -16   7   -1.80    1.90
  -2 -16   7    0.50    1.50
  -2 -16   7    1.60    1.40
   2 -16  -7    1.30    1.30
  -2 -16   7    0.40    1.60
  -2  16   7   -0.50    2.10
  -2  16   7   -0.40    1.40
  -1 -16   7  112.19    4.80
  -1 -16   7  108.69    4.80
  -1 -16   7  109.49    5.00
   1 -16  -7  105.29    4.20
  -1  16   7  108.19    4.70
   0 -16   7  119.29    5.20
   0 -16   7  107.79    5.00
   0 -16   7  108.99    4.80
   0 -16  -7  102.29    6.30
   0 -16  -7  110.69    5.30
   0 -16  -7  110.49    4.20
   0  16   7  114.89    4.90
  -1 -16  -7   39.00    2.50
  -1 -16  -7   35.50    3.10
  -1 -16  -7   33.30    3.40
   1 -16   7   42.40    3.40
  -1  16  -7   35.60    2.80
  -2 -16  -7    1.60    2.50
  -2 -16  -7    1.30    1.50
   2 -16   7   -0.40    1.90
  -2 -16  -7   -0.90    1.60
  -2  16  -7    1.80    1.40
  -3 -16  -7   18.20    2.40
   3 -16   7   21.90    4.50
  -3 -16  -7   21.10    3.90
  -3  16  -7   24.90    2.50
  -4 -16  -7    6.30    1.40
  -4 -16  -7    8.20    2.20
  -4  16  -7    7.80    2.00
  -4 -17   7   48.90    2.60
   4 -17  -7   49.70    2.80
  -4 -17   7   47.40    2.70
  -4  17   7   49.50    2.60
  -4  17   7   46.00    2.70
  -3 -17   7   21.10    2.40
  -3 -17   7   23.90    2.80
  -3 -17   7   24.40    2.50
   3 -17  -7   22.40    2.30
  -3 -17   7   24.10    3.40
  -3  17   7   21.80    2.30
  -3  17   7   23.90    3.00
   2 -17  -7   27.00    2.80
  -2 -17   7   29.30    2.80
  -2 -17   7   22.50    3.20
  -2 -17   7   29.70    2.90
  -2 -17   7   27.90    3.60
  -2  17   7   30.30    2.80
  -2  17   7   20.30    3.50
  -1 -17   7    2.10    1.70
  -1 -17   7    0.90    1.50
  -1 -17   7    2.00    1.60
   1 -17  -7    2.00    1.10
  -1  17   7    1.80    1.60
   0 -17   7  220.48    7.60
   0 -17  -7  212.98    8.30
   0 -17   7  230.98    7.90
   0 -17   7  217.08    7.60
   0 -17  -7  211.88    7.80
   0 -17  -7  219.88    7.20
   0  17   7  218.38    7.50
   1 -17   7   42.60    3.30
  -1 -17  -7   33.30    4.30
  -1 -17  -7   41.60    3.20
  -1 -17  -7   35.30    2.70
  -1  17  -7   40.30    3.00
   1  17   7   45.90    3.70
  -2 -17  -7  268.17    9.00
  -2 -17  -7  252.67    8.30
   2 -17   7  250.57    8.80
  -2 -17  -7  256.17    9.30
  -2  17  -7  259.37    8.60
  -3 -17  -7  100.29    4.40
  -3 -17  -7   98.89    4.60
  -3  17  -7   95.39    4.30
  -4 -17  -7   13.40    2.10
  -4 -17  -7   16.60    2.20
  -4  17  -7   15.30    2.10
  -4 -18   7    3.90    1.20
   4 -18  -7   10.10    2.00
  -4 -18   7    6.20    1.60
  -4  18   7    4.30    1.10
  -4  18   7    6.30    1.50
  -3 -18   7   58.99    3.80
  -3 -18   7   61.89    4.70
   3 -18  -7   59.69    3.20
  -3 -18   7   58.39    3.20
  -3 -18   7   66.79    4.60
  -3  18   7   55.59    3.20
  -2 -18   7   60.69    4.00
  -2 -18   7   64.69    3.50
   2 -18  -7   62.59    3.30
  -2 -18   7   61.39    3.50
  -2  18   7   65.19    3.50
  -2  18   7   59.89    4.30
   1 -18  -7  141.99    5.40
  -1 -18   7  149.59    5.90
  -1 -18   7  151.28    5.80
  -1 -18   7  152.98    5.90
  -1  18   7  154.98    5.80
   0 -18  -7   14.30    2.80
   0 -18  -7    9.40    1.60
   0 -18   7    9.60    2.20
   0 -18   7   10.40    2.50
   0 -18  -7   19.10    3.70
   0 -18   7   12.70    2.50
   0  18   7   15.00    2.60
  -1 -18  -7   24.00    3.30
   1 -18   7   28.30    3.10
  -1 -18  -7   28.40    3.10
  -1 -18  -7   23.80    2.60
   1  18   7   25.60    3.30
  -1  18  -7   25.40    2.70
   2 -18   7   -0.40    1.80
  -2 -18  -7    3.10    2.20
  -2 -18  -7    1.70    1.50
  -2 -18  -7    0.30    1.70
  -2  18  -7   -0.50    1.20
  -3 -18  -7   26.20    2.70
  -3 -18  -7   28.00    3.30
  -4 -18  -7    0.60    1.00
  -4 -18  -7    0.70    1.20
  -4  18  -7    1.00    1.10
  -4 -19   7   16.90    1.60
  -4 -19   7   18.20    2.10
   4 -19  -7   13.70    2.10
  -4  19   7   16.40    2.60
  -4  19   7   15.30    1.70
  -3 -19   7   38.60    2.70
  -3 -19   7   41.50    3.40
   3 -19  -7   38.90    3.00
  -3 -19   7   42.00    2.80
  -3  19   7   41.70    2.70
  -3  19   7   32.90    2.90
  -2 -19   7  103.39    4.60
   2 -19  -7  104.69    4.40
  -2 -19   7  103.69    4.70
  -2  19   7  108.59    5.10
  -2  19   7  102.09    5.20
  -1 -19   7   85.89    4.30
  -1 -19   7   91.49    4.50
  -1 -19   7   85.29    4.30
   1 -19  -7   88.59    3.90
  -1  19   7   90.39    4.20
   0 -19  -7   88.69    3.90
   0 -19  -7   82.39    5.00
   0 -19  -7   83.39    5.10
   0 -19   7   85.69    4.30
   0 -19   7   91.99    4.30
   0 -19   7   78.89    4.90
   0  19   7   83.69    4.10
   0  19  -7   87.99    4.10
   1 -19   7  140.79    5.70
  -1 -19  -7  137.29    5.70
  -1 -19  -7  140.49    5.30
  -1 -19  -7  137.49    5.60
   1  19   7  144.69    5.70
  -1  19  -7  144.29    5.50
   2 -19   7   88.19    4.50
  -2 -19  -7   82.79    4.10
  -2 -19  -7   89.29    4.30
  -2  19  -7   85.49    4.20
  -3 -19  -7   92.49    4.10
  -3 -19  -7   93.39    4.10
  -3  19  -7   92.39    4.00
  -4 -19  -7   -0.40    1.40
  -4 -19  -7    0.50    1.00
  -4  19  -7    1.00    1.20
  -4 -20   7    3.40    0.90
  -4 -20   7    2.10    1.10
  -4  20   7    4.10    1.00
  -4  20   7    2.40    1.20
  -3 -20   7    8.50    1.70
  -3 -20   7    8.50    2.00
   3 -20  -7   10.30    2.00
  -3 -20   7    9.40    1.90
  -3  20   7   11.30    1.90
  -3  20   7    8.80    1.60
  -2 -20   7    2.70    1.30
  -2 -20   7    0.80    1.60
  -2 -20   7    2.60    1.50
   2 -20  -7    1.30    1.30
  -2  20   7    3.70    2.20
   1 -20  -7    5.30    1.50
  -1 -20   7    3.50    1.60
  -1 -20   7    6.30    1.70
  -1 -20   7    1.80    1.60
  -1  20   7    2.20    2.20
   0 -20   7  228.68    8.10
   0 -20  -7  223.98    8.40
   0 -20   7  226.98    8.40
   0 -20  -7  233.28    7.50
   0 -20  -7  220.88    8.20
   0  20   7  228.38    7.70
   0  20  -7  230.58    7.80
  -1 -20  -7   41.00    3.40
   1 -20   7   41.60    3.40
  -1 -20  -7   42.60    3.30
  -1 -20  -7   44.90    3.40
  -1  20  -7   43.80    3.80
   1  20   7   43.40    3.50
  -1  20  -7   50.49    3.10
  -2 -20  -7   13.90    2.50
  -2 -20  -7   13.20    2.50
   2 -20   7   16.20    3.00
  -2  20  -7   11.60    2.30
  -3 -20  -7   22.30    2.10
  -3 -20  -7   22.70    2.30
  -3  20  -7   19.10    2.10
  -4 -20  -7   21.90    1.90
  -4 -20  -7   21.50    1.80
  -4  20  -7   23.10    1.80
  -4 -21   7    6.60    1.40
  -4 -21   7    6.80    1.50
  -4  21   7    9.10    1.50
  -3 -21   7    0.90    1.50
  -3 -21   7    1.60    1.10
  -3 -21   7    3.30    1.10
   3 -21  -7    2.90    2.80
  -3  21   7    3.90    1.60
  -3  21   7    3.70    1.10
  -2 -21   7   25.70    2.60
  -2 -21   7   25.00    2.40
  -2 -21   7   24.00    2.50
   2 -21  -7   23.90    2.40
  -2  21   7   24.30    2.50
  -1 -21   7    8.70    2.40
  -1 -21   7    9.10    2.30
  -1 -21   7    9.30    2.50
   1 -21  -7   10.60    2.30
  -1  21   7    7.10    1.60
   0 -21  -7    0.40    1.60
   0 -21  -7   -0.50    2.80
   0 -21   7    1.10    1.50
   0 -21   7   -1.80    2.00
   0  21  -7    1.50    1.20
   0  21   7    0.80    1.40
  -1 -21  -7   79.69    4.20
  -1 -21  -7   83.19    4.10
   1 -21   7   82.89    4.30
  -1 -21  -7   75.89    4.30
   1  21   7   77.39    4.20
  -1  21  -7   82.19    4.40
  -1  21  -7   76.89    3.90
  -2 -21  -7   39.20    2.80
  -2 -21  -7   42.00    3.10
   2 -21   7   41.10    3.70
  -2  21  -7   44.00    2.80
  -3 -21  -7   -0.50    1.00
  -3 -21  -7   -1.10    1.00
  -3  21  -7    0.30    1.00
  -4 -21  -7    1.00    1.00
  -4 -21  -7    0.20    0.80
  -4  21  -7    0.30    1.00
  -3 -22   7   79.29    3.30
   3 -22  -7   79.59    3.50
  -3 -22   7   80.29    4.50
  -3 -22   7   83.49    3.70
  -3  22   7   84.09    3.40
  -3  22   7   80.09    4.40
   2 -22  -7   15.50    2.30
  -2 -22   7   14.80    2.40
  -1 -22   7  398.06   12.20
  -1 -22   7  384.46   12.10
  -1 -22   7  385.36   12.60
   1 -22  -7  403.26   12.00
  -1  22   7  405.56   12.10
   1  22  -7  393.56   12.10
   0 -22   7   14.10    3.70
   0 -22   7   22.40    2.70
   0 -22  -7   22.00    2.90
   0  22  -7   21.50    2.40
   0  22   7   19.50    2.50
   1 -22   7   39.10    3.20
  -1 -22  -7   38.00    3.00
  -1 -22  -7   34.00    3.00
  -1  22  -7   30.80    3.60
  -1  22  -7   36.00    2.80
   1  22   7   37.40    3.10
   2 -22   7   55.99    3.80
  -2 -22  -7   59.39    3.40
  -2 -22  -7   60.79    3.40
  -2  22  -7   59.39    3.60
  -3 -22  -7    1.50    1.20
  -3 -22  -7    3.30    1.00
  -3  22  -7    3.00    1.10
  -3 -23   7    3.50    1.00
  -3 -23   7    3.30    0.90
   3 -23  -7    3.40    1.40
   3  23  -7    4.40    1.70
  -3  23   7    2.50    1.10
   2 -23  -7   12.50    2.30
  -2 -23   7   12.80    2.10
  -2 -23   7   14.90    2.30
  -2 -23   7   10.30    2.10
  -2  23   7   13.80    2.10
   2  23  -7   16.80    2.30
  -1 -23   7    3.30    1.60
  -1 -23   7    0.40    1.40
   1 -23  -7    0.80    1.70
  -1 -23   7    2.40    1.40
   1  23  -7    0.20    1.30
  -1  23   7    2.30    1.20
   0 -23  -7   32.70    3.20
   0 -23   7   30.00    2.90
   0  23  -7   30.10    2.60
   0  23   7   29.20    2.80
  -1 -23  -7    3.00    1.50
  -1 -23  -7    1.00    1.60
   1 -23   7    1.40    1.50
  -1  23  -7    1.80    1.30
  -1  23  -7    1.30    1.90
   1  23   7    2.80    1.60
  -2 -23  -7   64.49    3.50
   2 -23   7   71.39    3.80
  -2 -23  -7   72.59    4.00
  -2  23  -7   69.49    3.30
  -3 -23  -7    1.30    1.80
  -3 -23  -7    1.00    1.00
  -3  23  -7    0.40    1.00
  -3 -24   7    2.90    0.90
  -3 -24   7    2.80    1.20
  -3  24   7    3.40    0.90
   2 -24  -7   33.40    2.80
  -2 -24   7   26.70    2.40
  -2 -24   7   27.90    2.40
  -2 -24   7   25.20    2.20
   2  24  -7   30.60    2.50
  -2  24   7   25.40    2.10
  -1 -24   7   22.10    2.50
   1 -24  -7   20.90    3.00
  -1 -24   7   17.40    2.70
   1  24  -7   20.50    2.30
  -1  24   7   16.90    2.20
   0 -24   7    0.90    1.40
   0  24   7    1.20    1.50
   0  24  -7    1.60    1.10
  -1 -24  -7   23.40    2.80
  -1 -24  -7   30.10    3.00
   1 -24   7   27.50    2.60
   1  24   7   25.40    2.70
  -1  24  -7   22.60    3.20
  -1  24  -7   23.30    2.30
   2 -24   7   22.70    3.30
  -2 -24  -7   27.60    2.40
  -2 -24  -7   23.10    2.40
  -2  24  -7   19.70    2.10
  -3 -24  -7   28.00    1.90
  -3 -24  -7   27.70    1.90
  -3  24  -7   24.20    1.80
  -3 -25   7   20.90    3.30
  -3  25   7   18.60    1.50
  -2 -25   7    1.50    1.10
   2 -25  -7    4.20    1.80
  -2 -25   7    1.80    1.00
   2  25  -7    2.30    1.20
  -2  25   7    2.80    1.50
   1 -25  -7   16.30    3.30
  -1 -25   7   15.90    2.50
  -1 -25   7   11.50    2.10
  -1  25   7   17.60    2.00
   1  25  -7   17.30    2.20
   0 -25   7   54.29    3.10
   0  25   7   50.79    2.90
   0  25  -7   51.49    3.00
  -1 -25  -7    8.00    1.90
  -1 -25  -7    6.00    1.70
   1 -25   7   10.20    2.30
  -1  25  -7   15.50    3.10
  -1  25  -7    9.40    1.80
   1  25   7    7.10    1.60
  -2 -25  -7   90.89    3.80
  -2 -25  -7   99.69    4.10
  -2  25  -7   91.59    4.20
  -3 -25  -7   -0.10    0.90
  -3 -25  -7    0.80    0.90
  -3  25  -7    1.50    0.80
  -2 -26   7    3.20    1.10
  -2 -26   7    2.30    1.10
  -2  26   7    2.40    0.90
   2  26  -7    2.00    1.30
  -1 -26   7   12.10    2.60
  -1 -26   7    8.00    1.90
  -1  26   7   10.20    2.10
   1  26  -7    9.50    1.90
   0 -26   7    5.20    1.30
   0  26   7    2.00    1.10
   0  26  -7    1.60    1.10
   0  26  -7    1.70    1.10
  -1 -26  -7   -0.40    1.70
  -1 -26  -7    0.50    1.50
   1 -26   7    0.80    1.30
  -1  26  -7   -0.20    1.00
   1  26   7    0.50    1.30
  -1  26  -7    2.00    1.70
  -2 -26  -7   74.99    3.20
  -2 -26  -7   71.49    3.20
  -2  26  -7   69.79    2.90
  -2 -27   7   48.60    2.40
  -2 -27   7   44.90    2.90
  -2  27   7   44.60    2.10
  -1 -27   7    5.20    1.90
  -1 -27   7   13.10    1.80
   1  27  -7   10.20    1.90
  -1  27   7   12.20    1.70
   0 -27   7   49.80    2.80
   0  27  -7   53.59    2.80
   0  27  -7   52.89    2.80
   0  27   7   48.60    2.60
   1 -27   7   24.90    2.40
   1  27   7   26.70    2.40
  -1  27  -7   27.20    2.10
  -2 -27  -7    0.50    1.20
  -2 -27  -7    3.10    1.10
  -2  27  -7    1.60    1.20
  -2 -28   7    8.40    1.40
  -2  28   7    7.60    1.20
  -1 -28   7   -0.20    0.90
  -1  28   7    0.00    0.90
   1  28  -7    1.80    1.20
   1  28  -7   -0.70    0.80
   0 -28   7   31.50    2.20
   0  28  -7   30.40    3.00
   0  28   7   35.20    2.20
   0  28  -7   34.50    2.20
   1 -28   7   14.70    2.20
   1  28   7   17.60    2.40
  -1  28  -7   16.90    1.90
  -2 -28  -7   -1.90    1.70
  -2  28  -7    1.50    0.80
  -1 -29   7   11.60    1.50
  -1  29   7   14.10    1.40
   1  29  -7   12.10    1.50
   0 -29   7  101.59    3.70
   0  29  -7  102.99    3.80
   0  29  -7  100.99    3.70
   0  29   7  103.19    3.70
  -1  29  -7   89.89    3.30
   0 -30   7   -0.70    1.00
   0  30   7    0.80    1.20
  -5   0   8    1.30    1.00
  -5   0   8    2.40    1.10
  -4   0   8    8.60    1.70
  -4   0   8    7.10    1.70
  -3   0   8  212.98    7.70
   3   0  -8  226.48    7.80
  -3   0   8  232.78    7.60
   2   0  -8  111.79    4.30
   2   0  -8  100.49    5.40
   1   0  -8   93.59    3.90
  -1   0   8   84.79    4.30
   0   0  -8  776.62   21.80
   0   0   8  767.72   21.90
  -1   0  -8  398.56   11.80
   1   0   8  388.06   12.00
  -1   0  -8  395.16   11.30
  -2   0  -8  411.06   11.90
  -2   0  -8  404.56   13.10
  -3   0  -8    1.50    1.20
  -3   0  -8    1.10    1.80
  -4   0  -8   72.19    4.50
  -4   0  -8   70.89    3.60
  -5   0  -8   10.80    1.70
  -5  -1   8    0.50    1.10
  -5  -1   8   -1.10    1.00
  -5   1   8    1.40    1.10
  -5   1   8    0.40    0.90
  -4  -1   8   59.29    3.40
  -4  -1   8   61.59    3.60
  -4   1   8   55.29    3.50
  -4   1   8   56.39    3.40
  -3  -1   8   58.49    3.60
  -3  -1   8   62.29    3.60
   3  -1  -8   62.39    3.50
  -3   1   8   66.59    3.60
  -3   1   8   64.49    3.70
   2  -1  -8    1.90    1.50
   2  -1  -8   -0.90    1.90
   2   1  -8   -2.40    1.70
  -1  -1   8  293.77    9.60
   1  -1  -8  292.27    9.30
  -1   1   8  297.97    9.50
   1   1  -8  297.77    9.30
   0  -1  -8    1.50    0.70
   0  -1   8    4.60    1.10
   0   1  -8    2.10    0.80
   0   1   8    5.20    1.10
  -1  -1  -8   15.00    1.60
   1  -1   8   14.70    2.60
  -1  -1  -8   13.90    1.80
  -1   1  -8   11.00    1.70
  -1   1  -8   11.40    1.90
   1   1   8   15.60    2.50
  -2  -1  -8  107.59    5.50
  -2  -1  -8  101.39    3.80
  -2  -1  -8  123.29    7.10
  -2   1  -8  104.29    3.80
  -2   1  -8  100.19    5.60
  -3  -1  -8   50.09    2.70
  -3  -1  -8   50.69    3.70
  -3   1  -8   46.90    3.70
  -3   1  -8   50.49    2.70
  -4  -1  -8   43.20    3.80
  -4  -1  -8   42.20    2.90
  -4   1  -8   48.50    4.00
  -4   1  -8   44.10    3.00
  -5  -1  -8    0.80    1.50
  -5   1  -8   -1.00    1.40
  -5  -2   8   12.00    2.00
  -5  -2   8   11.50    1.80
  -5   2   8    8.90    1.90
  -5   2   8   11.40    1.90
  -4  -2   8  119.59    5.10
  -4  -2   8  126.09    4.90
  -4   2   8  119.99    4.90
  -4   2   8  123.99    5.10
  -3  -2   8  216.18    7.70
   3  -2  -8  225.08    7.30
  -3  -2   8  233.08    7.70
  -3   2   8  218.98    7.60
  -3   2   8  230.98    7.60
   2  -2  -8    1.20    1.80
   2  -2  -8    0.10    1.30
   2   2  -8    0.80    1.70
   1  -2  -8 1603.64   45.50
  -1  -2   8 1709.43   46.50
   1  -2  -8 1716.43   46.20
  -1   2   8 1657.33   46.30
   1   2  -8 1691.53   46.30
   0  -2  -8 1003.00   28.70
   0  -2  -8 1061.29   29.10
   0  -2   8 1053.29   29.40
   0   2  -8 1057.89   29.30
   0   2   8 1066.29   29.20
   1  -2   8   82.09    4.10
  -1  -2  -8   81.49    3.10
  -1   2  -8   80.39    3.10
   1   2   8   78.09    3.70
  -1   2  -8   75.29    3.60
  -2  -2  -8   39.80    4.70
  -2  -2  -8   43.80    3.70
  -2  -2  -8   46.80    2.30
  -2   2  -8   48.80    2.40
  -2   2  -8   59.49    6.30
  -2   2  -8   43.80    4.30
  -3  -2  -8    3.70    1.80
  -3  -2  -8    3.60    1.20
  -3   2  -8    1.60    2.10
  -3   2  -8    1.70    1.30
  -4  -2  -8    1.90    1.90
  -4  -2  -8    1.10    1.40
  -4   2  -8    0.50    2.10
  -4   2  -8    2.30    1.50
  -5  -2  -8   58.29    3.30
  -5   2  -8   55.99    3.00
  -5  -3   8    4.80    1.20
  -5  -3   8    3.70    1.10
  -5   3   8    3.70    1.10
  -5   3   8    6.90    1.80
   4  -3  -8   25.30    3.60
  -4  -3   8   26.80    3.80
  -4  -3   8   31.90    2.70
  -4   3   8   28.20    2.70
  -4   3   8   29.80    2.80
   3  -3  -8   -0.10    1.40
  -3  -3   8   -1.30    1.50
  -3  -3   8    2.40    1.70
  -3   3   8   -0.50    1.50
  -3   3   8    1.50    1.30
   2  -3  -8   10.90    2.30
  -2  -3   8   15.20    4.00
   2  -3  -8   17.60    2.00
  -2   3   8   20.10    4.90
   2   3  -8   16.00    3.00
   1  -3  -8   10.10    1.70
   1  -3  -8    7.20    1.90
  -1  -3   8    8.50    1.70
  -1   3   8    7.00    1.50
   1   3  -8    8.70    2.00
   0  -3   8  173.88    6.00
   0  -3  -8  162.78    5.20
   0  -3  -8  165.58    5.50
   0   3   8  164.88    5.60
   0   3  -8  170.78    5.80
  -1  -3  -8  798.12   21.90
   1  -3   8  758.42   22.40
  -1  -3  -8  755.62   21.50
  -1   3  -8  769.32   21.40
  -1   3  -8  781.92   22.20
   1   3   8  787.72   22.00
  -2  -3  -8  265.27    7.90
  -2  -3  -8  253.07    9.20
  -2  -3  -8  249.08    8.40
  -2   3  -8  251.17    8.80
  -2   3  -8  292.37   11.20
  -2   3  -8  254.37    7.90
  -3  -3  -8   70.19    5.10
  -3  -3  -8   68.59    3.20
  -3  -3  -8   71.99    4.10
  -3   3  -8   68.89    3.20
  -3   3  -8   65.89    4.20
  -4  -3  -8    6.10    1.60
  -4  -3  -8    3.90    1.90
  -4   3  -8    6.30    1.40
  -5  -3  -8   28.10    2.80
  -5   3  -8   39.00    2.60
  -5  -4   8   10.50    1.90
  -5  -4   8   12.60    1.90
  -5   4   8    7.50    1.80
  -5   4   8    8.30    1.70
  -4  -4   8   42.50    3.10
   4  -4  -8   41.90    3.40
  -4  -4   8   39.90    2.80
  -4   4   8   43.10    3.00
  -4   4   8   43.80    3.00
  -3  -4   8  247.78    8.70
   3  -4  -8  254.67    8.10
  -3  -4   8  264.87    9.20
  -3  -4   8  258.17    8.50
  -3   4   8  261.57    8.60
  -3   4   8  252.67    8.70
  -2  -4   8   32.20    3.40
   2  -4  -8   38.20    2.40
   2  -4  -8   37.30    5.10
  -2  -4   8   31.50    3.30
  -2   4   8   33.30    3.20
   1  -4  -8  285.97    8.60
  -1  -4   8  282.47    9.70
   1  -4  -8  303.07    9.30
   1   4  -8  300.97    9.40
  -1   4   8  287.87    9.40
   0  -4  -8  121.09    4.10
   0  -4  -8  121.49    4.40
   0  -4   8  126.79    5.00
   0   4  -8  128.09    4.70
   0   4   8  124.19    4.60
  -1  -4  -8  153.68    5.20
  -1  -4  -8  154.08    4.90
   1  -4   8  126.39    5.90
  -1   4  -8  154.68    4.90
   1   4   8  149.49    5.40
  -1   4  -8  159.78    5.70
  -2  -4  -8  233.08    8.50
  -2  -4  -8  227.38    8.00
  -2  -4  -8  247.18    7.40
  -2   4  -8  237.18    8.20
  -2   4  -8  242.98    7.40
  -3  -4  -8   92.69    5.40
  -3  -4  -8   96.89    4.00
  -3   4  -8  102.19    5.00
  -3   4  -8  100.49    4.00
  -4  -4  -8   12.10    3.00
  -4  -4  -8   13.40    2.30
  -4   4  -8   14.20    2.30
  -5  -4  -8    1.10    1.70
  -5   4  -8   -1.30    1.30
  -5  -5   8    0.00    1.00
  -5  -5   8   -0.10    1.00
  -5   5   8    0.80    0.90
  -5   5   8    0.20    1.00
   4  -5  -8   -0.80    1.70
  -4  -5   8    3.10    1.40
  -4  -5   8    0.80    1.40
  -4   5   8    1.20    1.40
  -4   5   8   -0.10    1.30
  -3  -5   8    6.50    2.00
   3  -5  -8    8.20    1.60
  -3  -5   8    4.70    2.70
  -3  -5   8   21.00    3.90
  -3   5   8   10.70    2.80
  -3   5   8    8.80    2.40
   2  -5  -8  220.08    7.90
  -2  -5   8  263.67    8.40
  -2  -5   8  270.87    8.50
  -2   5   8  248.18    8.10
   1  -5  -8   43.30    2.30
   1  -5  -8   42.90    2.80
   1   5  -8   46.70    3.10
   0  -5  -8  340.87   10.10
   0  -5  -8  356.06   10.30
   0  -5   8  352.86   11.00
   0   5  -8  358.56   10.80
   0   5   8  341.77   10.40
  -1  -5  -8   23.10    1.70
  -1  -5  -8   25.80    2.10
  -1   5  -8   27.90    2.00
   1   5   8   26.50    2.50
  -1   5  -8   22.60    2.50
  -2  -5  -8   42.60    2.40
  -2  -5  -8   45.90    3.70
  -2  -5  -8   40.60    3.60
  -2   5  -8   45.20    2.40
  -2   5  -8   46.10    3.70
  -3  -5  -8   18.80    3.80
  -3  -5  -8   12.60    2.90
  -3  -5  -8   16.40    2.00
  -3   5  -8   19.90    3.60
  -3   5  -8   13.90    2.00
  -4  -5  -8    2.90    1.50
  -4  -5  -8    0.50    1.70
  -4   5  -8    1.00    1.30
  -5  -5  -8    0.70    2.00
  -5   5  -8    2.90    1.30
  -5  -6   8   25.90    2.10
  -5  -6   8   25.00    2.50
  -5   6   8   23.80    2.10
  -5   6   8   28.50    2.40
  -4  -6   8   80.59    3.90
  -4  -6   8   76.09    3.90
   4  -6  -8   77.49    3.90
  -4   6   8   79.79    3.80
  -4   6   8   74.29    3.80
  -3  -6   8  192.98    6.90
   3  -6  -8  193.58    6.50
  -3  -6   8  191.88    7.00
  -3  -6   8  198.88    7.30
  -3   6   8  193.78    7.00
  -3   6   8  196.38    6.80
  -2  -6   8  296.07    9.40
   2  -6  -8  294.87    8.90
  -2  -6   8  277.47    9.40
  -2  -6   8  291.87    9.30
  -2   6   8  303.07   10.00
  -2   6   8  297.37    9.30
   1  -6  -8  790.92   22.00
   1  -6  -8  808.62   22.60
   1   6  -8  776.12   22.90
   0  -6   8  386.46   12.60
   0  -6  -8  397.96   11.60
   0  -6  -8  433.16   11.90
   0   6   8  401.66   11.90
   0   6  -8  411.66   12.40
  -1  -6  -8   17.50    2.00
  -1  -6  -8   14.50    1.60
  -1   6  -8   18.40    2.60
  -1   6  -8   20.20    2.00
   1   6   8   17.30    2.40
  -2  -6  -8   16.40    1.80
  -2  -6  -8   17.20    2.70
  -2  -6  -8   14.80    2.90
  -2   6  -8   15.80    1.80
  -2   6  -8   22.20    3.60
  -3  -6  -8   20.30    2.10
  -3  -6  -8   24.90    3.10
  -3   6  -8   22.70    2.20
  -4  -6  -8  287.57    9.10
  -4  -6  -8  286.77    9.40
  -4   6  -8  293.67    9.20
  -5   6  -8   16.40    2.20
  -5  -7   8    1.80    1.00
  -5  -7   8    1.20    1.00
  -5   7   8    0.10    1.00
  -5   7   8    1.90    1.00
  -4  -7   8    0.70    2.10
   4  -7  -8    2.10    1.70
  -4  -7   8    2.00    1.40
  -4   7   8    1.10    1.40
  -4   7   8    2.30    1.40
  -3  -7   8   24.20    2.80
   3  -7  -8   21.50    2.30
  -3  -7   8   28.70    2.70
  -3  -7   8   16.10    4.10
  -3   7   8   24.50    3.00
  -3   7   8   22.80    2.70
   2  -7  -8   10.90    1.80
  -2  -7   8   13.50    2.60
  -2  -7   8   11.20    2.80
  -2  -7   8   11.40    2.70
  -2   7   8   18.60    3.40
  -2   7   8   16.20    2.70
   1  -7  -8    2.50    1.00
   1  -7  -8    2.70    1.30
   1   7  -8   -0.80    1.30
   0  -7  -8   47.00    2.20
   0  -7  -8   47.20    2.50
   0   7  -8   47.70    3.00
   0   7   8   49.40    2.80
  -1  -7  -8   19.80    1.60
  -1  -7  -8   21.30    2.00
  -1   7  -8   19.60    2.20
   1   7   8   19.80    2.40
  -1   7  -8   21.10    3.00
  -2  -7  -8   13.50    1.70
  -2  -7  -8   12.00    2.10
  -2  -7  -8   17.30    2.90
  -2   7  -8   13.50    1.80
  -2   7  -8    9.60    4.50
  -3  -7  -8    4.00    1.70
  -3  -7  -8    2.30    1.30
  -3  -7  -8    2.40    2.00
  -3   7  -8    3.80    4.50
  -3   7  -8    2.10    1.30
  -4  -7  -8   25.50    3.10
  -4  -7  -8   22.90    2.70
  -4   7  -8   23.40    2.40
  -5   7  -8   11.00    2.20
  -5  -8   8   91.79    3.60
  -5  -8   8   96.09    3.60
  -5   8   8   92.29    3.60
  -5   8   8   99.79    3.90
   4  -8  -8   -0.10    1.50
  -4  -8   8    0.80    1.40
  -4  -8   8   -0.20    1.20
  -4   8   8    1.40    1.40
  -4   8   8    0.20    1.30
  -3  -8   8    2.10    1.50
  -3  -8   8    2.00    2.00
  -3  -8   8   -0.20    1.30
   3  -8  -8    3.70    1.30
  -3   8   8    0.80    1.60
  -3   8   8    3.40    1.40
  -2  -8   8  438.16   13.40
  -2  -8   8  442.56   13.30
  -2  -8   8  462.35   13.50
   2  -8  -8  446.16   13.00
  -2   8   8  446.56   13.20
  -2   8   8  429.16   13.50
   1  -8  -8  269.97    9.00
   1  -8  -8  277.97    8.30
   1   8  -8  280.37    9.60
   0  -8  -8    0.60    0.90
   0  -8  -8    1.20    0.90
   0   8  -8    0.20    1.30
  -1  -8  -8   64.59    2.70
  -1   8  -8   62.99    4.20
  -1   8  -8   62.29    3.20
  -2  -8  -8  124.19    5.10
  -2  -8  -8  127.59    4.60
  -2  -8  -8  123.79    5.10
  -2   8  -8  125.89    4.50
  -2   8  -8  125.39    5.60
  -3  -8  -8  110.59    4.90
  -3  -8  -8  116.49    4.90
  -3  -8  -8  111.79    4.40
  -3   8  -8  105.99    4.30
  -3   8  -8  107.29    5.40
  -4  -8  -8   56.59    4.40
  -4  -8  -8   58.79    3.40
  -4  -8  -8   57.99    3.50
  -4   8  -8   61.99    3.20
  -5   8  -8    2.30    1.40
  -5  -9   8    6.80    1.70
  -5  -9   8    3.90    1.70
  -5   9   8    4.20    1.00
  -5   9   8    1.60    1.30
  -4  -9   8   49.00    3.20
  -4  -9   8   43.60    3.90
   4  -9  -8   49.80    3.20
  -4  -9   8   55.09    3.10
  -4   9   8   50.69    3.20
  -4   9   8   51.99    3.10
  -3  -9   8   -0.40    1.40
   3  -9  -8   -1.60    1.20
  -3  -9   8    3.80    1.60
  -3  -9   8    0.20    1.80
  -3   9   8   -0.60    1.50
  -3   9   8    1.40    1.30
  -2  -9   8    4.00    1.80
   2  -9  -8    4.90    1.20
  -2  -9   8    4.80    1.60
  -2  -9   8    5.30    1.70
  -2   9   8    3.10    2.20
  -2   9   8    5.90    1.50
   1  -9  -8   17.60    3.20
   1  -9  -8   13.80    3.20
   1   9  -8   12.80    3.60
   0  -9  -8  342.67    9.90
   0  -9  -8  331.97   10.00
   0   9  -8  349.37   11.10
  -1  -9  -8  691.93   21.40
  -1   9  -8  775.72   20.90
  -1   9  -8  780.22   22.30
  -2  -9  -8   93.09    4.30
  -2  -9  -8   92.59    4.40
  -2  -9  -8   93.79    3.80
  -2   9  -8   90.59    4.70
  -2   9  -8   97.49    3.70
  -3  -9  -8   86.09    3.70
  -3  -9  -8   91.59    4.30
  -3  -9  -8   76.79    4.20
  -3   9  -8   87.79    4.70
  -3   9  -8   85.69    3.80
  -4  -9  -8    7.60    1.80
  -4  -9  -8    4.30    1.80
  -4  -9  -8    6.20    2.20
  -4   9  -8    4.70    1.40
  -4   9  -8    3.80    2.20
  -5 -10   8   18.20    1.90
  -5 -10   8   14.40    1.70
  -5  10   8   16.80    1.70
  -5  10   8   10.70    1.70
  -4 -10   8   -1.20    1.90
   4 -10  -8    2.20    1.50
  -4 -10   8    0.90    1.10
  -4 -10   8    0.90    1.40
  -4  10   8    1.70    1.30
  -4  10   8    2.70    1.20
  -3 -10   8   93.39    4.30
  -3 -10   8   94.89    4.50
   3 -10  -8   91.59    4.10
  -3 -10   8   94.59    4.40
  -3  10   8   89.39    5.10
  -3  10   8   97.49    4.30
  -2 -10   8   11.30    2.50
   2 -10  -8   13.60    1.80
  -2 -10   8   10.90    1.90
  -2 -10   8   12.30    2.00
  -2 -10   8   14.70    3.20
  -2  10   8   12.30    2.30
  -2  10   8   18.50    3.90
  -1 -10   8   61.29    3.50
   1 -10  -8   74.99    3.00
  -1 -10   8   54.89    3.80
   1 -10  -8   67.59    4.50
   1  10  -8   67.79    5.10
   0 -10  -8  552.44   15.70
   0  10  -8  550.94   16.90
  -1 -10  -8  496.05   14.80
  -1 -10  -8  510.25   14.40
  -2 -10  -8    4.70    1.40
  -2 -10  -8    4.10    1.70
  -2 -10  -8   10.60    2.50
  -2  10  -8    9.10    2.20
  -2  10  -8    6.90    1.50
  -3 -10  -8    1.70    1.70
  -3 -10  -8    3.20    1.80
  -3 -10  -8    5.50    1.40
  -3  10  -8    1.20    2.00
  -3  10  -8    3.10    1.30
  -4 -10  -8   24.10    3.30
  -4 -10  -8   22.70    2.70
  -4 -10  -8   24.80    2.90
  -4  10  -8   33.90    3.50
  -4  10  -8   26.40    2.50
  -5 -11   8   -0.10    1.20
  -5 -11   8    0.00    1.00
  -5  11   8    0.20    1.40
  -5  11   8    0.00    1.00
  -4 -11   8    7.80    2.00
   4 -11  -8    8.30    1.60
  -4 -11   8    4.40    1.80
  -4 -11   8    7.60    1.50
  -4  11   8    9.80    2.30
  -4  11   8    8.60    2.30
   3 -11  -8   12.60    2.20
  -3 -11   8   11.80    2.60
  -3 -11   8   12.90    2.60
  -3 -11   8   15.00    2.50
  -3  11   8   17.90    2.90
  -3  11   8   19.20    2.50
  -2 -11   8   48.20    4.90
  -2 -11   8   53.09    3.30
   2 -11  -8   49.50    3.00
  -2 -11   8   50.69    3.30
  -2 -11   8   55.09    3.50
  -2  11   8   47.40    4.20
  -2  11   8   46.90    3.10
  -1 -11   8    3.10    1.80
   1 -11  -8    8.10    1.60
  -1 -11   8    3.10    2.00
  -1 -11   8    4.70    1.80
  -1 -11   8    7.90    2.20
   1  11  -8    2.00    2.40
  -1  11   8    5.70    2.00
   0 -11   8  101.39    4.80
   0 -11  -8  102.89    3.70
   0  11  -8   90.09    5.40
  -1 -11  -8   73.29    4.30
   1 -11   8   76.79    4.10
  -1 -11  -8   74.69    3.10
  -1 -11  -8   75.99    3.70
  -1  11  -8   72.59    4.10
  -2 -11  -8   -0.30    1.60
  -2 -11  -8   -1.60    1.30
  -2 -11  -8    1.60    1.60
  -2  11  -8    1.20    1.40
  -2  11  -8    1.60    1.90
  -3 -11  -8   96.39    4.50
   3 -11   8   97.99    5.00
  -3 -11  -8   94.89    4.60
  -3  11  -8   90.69    4.20
  -3  11  -8   99.19    4.70
  -4 -11  -8    0.10    1.80
  -4 -11  -8    3.50    2.00
  -4 -11  -8    0.30    1.30
  -4  11  -8    5.30    1.80
  -4  11  -8    1.30    2.10
  -5 -12   8    2.20    1.00
  -5  12   8   -0.60    1.00
  -5  12   8    0.50    0.90
  -4 -12   8    2.10    1.00
   4 -12  -8   -0.10    1.40
  -4 -12   8   -1.60    1.60
  -4 -12   8   -0.30    1.20
  -4  12   8   -1.30    1.00
  -4  12   8    0.50    1.20
   3 -12  -8   50.69    3.10
  -3 -12   8   50.49    3.50
  -3 -12   8   52.99    3.50
  -3 -12   8   55.89    3.30
  -3  12   8   55.59    3.60
  -3  12   8   53.99    3.20
  -2 -12   8   23.50    2.70
  -2 -12   8   22.20    2.80
   2 -12  -8   22.70    2.10
  -2 -12   8   16.10    2.50
  -2 -12   8   18.20    3.90
  -2  12   8   20.10    2.60
  -2  12   8   29.20    3.70
  -1 -12   8   33.10    3.30
  -1 -12   8   23.00    3.00
   1 -12  -8   26.70    2.00
  -1 -12   8   26.60    2.90
  -1 -12   8   30.60    3.40
  -1  12   8   24.40    3.20
   0 -12   8    7.00    2.50
   0 -12   8    3.70    1.80
   0 -12  -8    3.30    1.00
   0  12  -8    0.00    2.70
  -1 -12  -8   69.09    3.80
  -1 -12  -8   66.39    4.00
  -1 -12  -8   71.59    3.10
   1 -12   8   63.89    3.90
  -1  12  -8   69.49    3.90
  -2 -12  -8   11.60    2.20
  -2 -12  -8   13.90    2.60
  -2 -12  -8   17.80    2.90
   2 -12   8   15.30    3.00
  -2  12  -8   13.20    2.40
  -2  12  -8   15.50    3.10
  -3 -12  -8  145.79    5.50
   3 -12   8  158.28    6.30
  -3 -12  -8  147.69    5.90
  -3 -12  -8  150.28    5.80
  -3  12  -8  152.78    5.90
  -3  12  -8  150.78    5.50
  -4 -12  -8   10.30    2.20
  -4 -12  -8    8.20    1.80
  -4  12  -8    6.90    1.60
  -4  12  -8   13.30    2.70
  -5 -13   8    1.10    1.00
  -5  13   8   -0.20    1.70
  -5  13   8    1.50    0.90
  -4 -13   8   31.50    2.90
   4 -13  -8   33.30    2.60
  -4 -13   8   30.90    2.50
  -4 -13   8   36.40    2.50
  -4  13   8   33.30    2.50
  -4  13   8   34.60    2.50
  -3 -13   8   21.30    2.60
   3 -13  -8   21.90    2.40
  -3 -13   8   20.50    2.70
  -3 -13   8   19.10    2.70
  -3  13   8   22.90    2.90
  -3  13   8   14.90    2.40
  -2 -13   8  280.77    9.90
  -2 -13   8  287.97    9.30
  -2 -13   8  286.37    9.40
   2 -13  -8  280.87    8.90
  -2 -13   8  296.27    9.60
  -2  13   8  286.87    9.40
  -2  13   8  275.67    9.40
  -1 -13   8   11.20    2.10
   1 -13  -8    7.90    1.40
  -1 -13   8   10.70    2.10
  -1 -13   8   10.80    2.50
  -1 -13   8    5.70    1.60
  -1  13   8    8.00    1.90
   0 -13   8   57.79    4.00
   0 -13  -8   51.69    4.20
   0 -13   8   60.19    3.80
   0 -13  -8   58.69    2.80
   0 -13   8   63.59    5.60
   0  13   8   64.59    4.30
   1 -13   8  315.57   10.40
  -1 -13  -8  325.57    9.90
  -1 -13  -8  329.07   10.30
  -1 -13  -8  329.67   10.40
  -1  13  -8  336.17   10.30
  -2 -13  -8   49.20    3.30
  -2 -13  -8   58.39    3.50
  -2 -13  -8   52.39    3.00
   2 -13   8   44.60    5.40
  -2  13  -8   57.99    3.30
  -2  13  -8   52.29    3.70
  -3 -13  -8  180.48    6.90
  -3 -13  -8  184.58    6.50
  -3 -13  -8  191.48    6.80
   3 -13   8  186.78    7.00
  -3  13  -8  195.28    6.70
  -3  13  -8  181.78    6.50
  -4 -13  -8    8.50    1.70
  -4 -13  -8   15.00    2.20
  -4  13  -8   14.60    2.60
  -4  13  -8    6.20    1.50
   4 -14  -8   -0.10    1.50
  -4 -14   8    1.40    1.40
  -4 -14   8    0.00    1.10
  -4 -14   8    1.30    1.10
  -4  14   8   -0.80    1.00
  -4  14   8    0.40    1.10
  -3 -14   8   29.10    2.80
  -3 -14   8   27.50    2.80
  -3 -14   8   30.30    2.70
   3 -14  -8   27.40    2.40
  -3  14   8   29.50    3.10
  -3  14   8   26.80    2.60
   2 -14  -8   -0.20    1.10
  -2 -14   8    2.10    2.00
  -2 -14   8    1.30    1.40
  -2 -14   8    1.80    1.30
  -2 -14   8   -2.20    1.40
  -2  14   8   -0.40    1.30
  -2  14   8    3.90    2.20
  -1 -14   8    5.40    1.70
   1 -14  -8    4.10    1.20
  -1 -14   8    7.10    1.60
  -1 -14   8    7.10    1.80
  -1 -14   8    4.40    1.80
  -1  14   8    5.60    1.70
   0 -14  -8    8.70    1.70
   0 -14   8   10.60    2.00
   0 -14   8   12.80    2.50
   0 -14  -8   10.40    2.40
   0 -14   8   13.70    2.60
   0  14   8   13.70    3.40
  -1 -14  -8    9.00    1.80
  -1 -14  -8    9.80    2.00
  -1 -14  -8    7.50    1.90
   1 -14   8    6.80    1.80
  -1  14  -8   10.30    2.50
  -2 -14  -8   30.50    2.80
  -2 -14  -8   39.70    3.20
   2 -14   8   33.80    3.30
  -2 -14  -8   31.20    2.80
  -2  14  -8   35.10    3.10
  -2  14  -8   31.80    3.20
  -3 -14  -8   49.10    3.30
  -3 -14  -8   43.80    3.20
  -3 -14  -8   47.60    3.30
   3 -14   8   47.60    4.00
  -3  14  -8   43.70    3.10
  -3  14  -8   49.90    3.30
  -4 -14  -8    1.00    1.20
  -4 -14  -8   -1.00    1.40
  -4  14  -8    1.30    1.50
   4 -15  -8   87.79    4.50
  -4 -15   8  102.69    4.00
  -4 -15   8  101.69    4.00
  -4 -15   8   93.69    4.30
  -4  15   8   98.09    3.90
  -4  15   8  101.49    4.00
  -3 -15   8   31.90    5.10
   3 -15  -8   29.20    2.50
  -3 -15   8   28.10    2.80
  -3 -15   8   33.30    2.80
  -3 -15   8   31.30    2.80
  -3  15   8   28.70    2.60
  -3  15   8   28.50    3.00
  -2 -15   8   65.29    3.70
  -2 -15   8   66.69    3.70
  -2 -15   8   63.39    4.10
   2 -15  -8   59.79    3.20
  -2 -15   8   64.09    3.60
  -2  15   8   67.49    4.50
  -2  15   8   61.09    3.60
  -1 -15   8   46.80    3.40
  -1 -15   8   46.00    3.20
   1 -15  -8   47.10    2.70
  -1 -15   8   45.30    3.20
  -1 -15   8   45.70    3.40
  -1  15   8   41.60    3.20
   0 -15   8   12.90    3.30
   0 -15   8   15.40    2.50
   0 -15   8   16.80    2.70
   0 -15  -8   12.70    2.50
   0 -15  -8   12.30    1.90
   0  15   8   14.50    3.20
  -1 -15  -8  381.06   11.30
  -1 -15  -8  361.06   11.30
   1 -15   8  333.47   11.20
  -1 -15  -8  355.16   10.80
  -1  15  -8  356.66   11.10
  -2 -15  -8   35.40    3.00
   2 -15   8   39.50    3.40
  -2 -15  -8   40.70    3.20
  -2 -15  -8   38.40    2.90
  -2  15  -8   38.40    3.20
  -2  15  -8   31.40    3.60
  -3 -15  -8   10.90    2.10
  -3 -15  -8   12.30    2.60
   3 -15   8    8.00    2.20
  -3 -15  -8    9.80    2.60
  -3  15  -8   13.80    2.40
  -3  15  -8    9.10    2.00
  -4 -15  -8   31.40    2.40
  -4 -15  -8   29.90    2.60
  -4  15  -8   30.80    2.60
  -4 -16   8   11.50    2.00
   4 -16  -8   14.10    2.10
  -4 -16   8   11.30    1.70
  -4 -16   8    9.10    2.00
  -4  16   8    9.30    1.70
  -4  16   8   12.00    1.90
  -3 -16   8  139.39    5.50
  -3 -16   8  150.48    6.30
  -3 -16   8  141.99    5.60
   3 -16  -8  142.99    5.30
  -3 -16   8  143.09    5.40
  -3  16   8  140.39    5.60
  -3  16   8  145.49    5.80
   2 -16  -8   42.80    2.80
  -2 -16   8   42.40    3.60
  -2 -16   8   41.30    3.20
  -2 -16   8   46.40    3.20
  -2 -16   8   43.60    3.20
  -2  16   8   47.30    4.20
  -2  16   8   35.50    4.00
   1 -16  -8  820.12   23.30
  -1 -16   8  856.91   23.70
  -1 -16   8  795.02   24.80
   0 -16   8   74.39    3.90
   0 -16  -8   61.09    4.60
   0 -16   8   66.49    4.30
   0 -16   8   71.19    4.20
   0 -16  -8   71.79    3.30
   0  16   8   73.89    4.00
  -1 -16  -8   25.80    2.30
  -1 -16  -8   26.60    2.90
  -1 -16  -8   24.50    3.30
   1 -16   8   27.30    3.00
  -1  16  -8   24.50    2.70
   1  16   8   25.70    4.30
   2 -16   8  595.54   17.60
  -2 -16  -8  589.04   17.50
  -2 -16  -8  589.94   17.50
  -2 -16  -8  590.84   17.10
  -2  16  -8  596.64   17.50
   3 -16   8    7.40    2.20
  -3 -16  -8    4.50    2.20
  -3 -16  -8    4.90    1.50
  -3 -16  -8    5.20    1.50
  -3  16  -8    5.60    1.60
  -4 -16  -8   40.10    2.70
  -4 -16  -8   47.20    2.70
  -4  16  -8   48.80    2.80
   4 -17  -8   13.50    2.00
  -4 -17   8   12.90    1.80
  -4 -17   8   10.30    2.00
  -4  17   8    9.50    1.60
  -4  17   8    9.10    1.90
  -3 -17   8    9.40    2.50
  -3 -17   8    7.60    2.20
   3 -17  -8    9.00    1.60
  -3 -17   8    9.70    2.20
  -3 -17   8    9.70    2.10
  -3  17   8    5.80    1.30
   2 -17  -8   36.30    2.70
  -2 -17   8   37.90    2.90
  -2 -17   8   35.30    3.00
  -2 -17   8   42.10    3.00
  -2 -17   8   29.30    3.50
  -2  17   8   46.10    4.70
  -2  17   8   30.50    2.90
  -1 -17   8   42.60    3.20
  -1 -17   8   42.00    3.30
  -1 -17   8   43.80    3.40
   1 -17  -8   36.40    2.60
  -1  17   8   40.10    3.10
   0 -17   8    4.00    1.50
   0 -17   8    6.20    2.10
   0 -17  -8    5.80    2.30
   0 -17  -8    6.80    1.60
   0 -17   8    8.50    2.20
   0  17   8    6.40    1.80
  -1 -17  -8   12.70    2.90
  -1 -17  -8   11.50    2.10
   1 -17   8   14.30    2.80
  -1 -17  -8   11.30    2.60
  -1  17  -8   10.70    2.30
  -2 -17  -8   49.10    3.20
   2 -17   8   48.70    3.70
  -2 -17  -8   56.99    3.40
  -2 -17  -8   48.50    4.30
  -2  17  -8   49.99    3.20
  -3 -17  -8    7.40    2.00
  -3 -17  -8    6.50    1.60
   3 -17   8    5.70    2.30
  -4 -17  -8    7.50    1.80
  -4 -17  -8    3.90    1.30
  -4  17  -8    9.30    2.10
  -4 -18   8   -0.50    1.10
  -4 -18   8   -0.30    1.00
   4 -18  -8    0.80    1.20
  -4  18   8   -0.40    0.90
   3 -18  -8   39.20    2.70
  -3 -18   8   35.70    2.60
  -3 -18   8   28.50    3.50
  -3 -18   8   34.80    3.40
  -3  18   8   37.60    3.30
  -3  18   8   33.80    3.10
  -2 -18   8   97.19    4.60
  -2 -18   8   94.29    4.70
   2 -18  -8   95.09    4.10
  -2 -18   8   97.39    4.40
  -2  18   8   94.19    4.30
  -1 -18   8   -0.60    1.60
   1 -18  -8   -0.10    1.30
  -1 -18   8    2.50    1.50
  -1 -18   8   -0.10    1.50
  -1  18   8    1.50    1.30
   0 -18   8   27.80    3.50
   0 -18  -8   26.90    2.50
   0 -18  -8   22.10    4.10
   0 -18   8   30.70    2.90
   0 -18   8   26.10    3.20
   0  18   8   25.80    3.10
  -1 -18  -8   32.60    3.00
  -1 -18  -8   31.00    2.70
   1 -18   8   32.70    3.20
  -1 -18  -8   33.00    3.10
  -1  18  -8   29.90    2.80
   1  18   8   31.40    3.80
   2 -18   8    5.30    1.80
  -2 -18  -8    4.70    1.60
  -2 -18  -8    5.60    1.60
  -2 -18  -8    4.60    1.90
  -2  18  -8    4.10    1.30
  -3 -18  -8   53.59    3.20
  -3 -18  -8   50.69    3.00
  -3  18  -8   54.49    3.10
  -4 -18  -8    7.10    1.80
  -4 -18  -8    4.20    1.00
  -4  18  -8    5.60    1.30
   4 -19  -8   -2.30    1.30
  -4 -19   8    0.70    0.80
  -4 -19   8    0.60    1.00
  -4  19   8    2.10    1.30
  -4  19   8    1.00    1.10
  -3 -19   8   25.70    2.30
  -3 -19   8   23.90    3.10
   3 -19  -8   32.10    3.40
  -3  19   8   29.50    3.00
  -3  19   8   28.20    2.20
  -2 -19   8   67.69    3.60
   2 -19  -8   66.19    3.60
  -2 -19   8   65.99    3.60
  -2 -19   8   71.09    3.80
  -2  19   8   68.49    3.60
   1 -19  -8    6.90    1.60
  -1 -19   8    4.90    1.70
  -1 -19   8    7.00    1.80
  -1 -19   8    6.80    2.00
  -1  19   8    6.30    1.60
   0 -19   8   48.90    4.10
   0 -19  -8   53.19    4.40
   0 -19   8   54.99    3.80
   0 -19  -8   52.59    3.10
   0 -19   8   54.09    3.50
   0  19  -8   47.30    3.20
   0  19   8   50.29    3.50
  -1 -19  -8    1.60    1.60
  -1 -19  -8    2.60    1.60
  -1 -19  -8    3.20    1.80
   1 -19   8    1.30    1.70
  -1  19  -8    2.30    1.30
   1  19   8    3.70    1.90
  -2 -19  -8    1.20    2.00
  -2 -19  -8   -0.60    1.40
  -2 -19  -8    1.50    1.50
   2 -19   8   -0.70    1.60
  -2  19  -8    0.10    1.20
  -3 -19  -8    4.70    1.30
  -3 -19  -8    3.10    1.20
  -3  19  -8    4.10    1.30
  -4 -19  -8   25.20    1.90
  -4 -19  -8   18.20    1.70
  -4  19  -8   21.90    2.00
  -4 -20   8   37.00    1.90
  -4 -20   8   31.80    2.10
  -4  20   8   36.10    1.90
  -3 -20   8   33.40    3.10
  -3 -20   8   31.20    2.20
  -3 -20   8   28.90    2.40
   3 -20  -8   32.70    2.50
  -3  20   8   31.60    3.20
  -3  20   8   36.00    2.30
   2 -20  -8    1.30    1.40
  -2 -20   8    2.40    1.40
  -2 -20   8    3.30    1.60
  -2 -20   8    1.00    1.30
  -2  20   8    2.30    1.40
  -1 -20   8   13.70    2.40
   1 -20  -8   14.00    2.10
  -1 -20   8    7.10    1.60
  -1 -20   8   11.30    2.50
  -1  20   8   11.40    2.30
   0 -20  -8    7.60    2.50
   0 -20   8    8.70    2.10
   0 -20  -8    7.50    1.60
   0 -20   8   11.70    2.60
   0  20  -8    8.50    1.60
   0  20   8    7.70    1.70
  -1 -20  -8   23.30    2.90
   1 -20   8   31.60    3.40
  -1 -20  -8   29.30    2.90
  -1 -20  -8   25.10    3.10
   1  20   8   28.10    3.50
  -1  20  -8   32.10    2.70
  -2 -20  -8   18.50    2.60
  -2 -20  -8   22.00    2.50
   2 -20   8   21.20    2.80
  -2  20  -8   19.60    2.40
  -3 -20  -8    0.60    1.10
  -3 -20  -8   -0.40    1.10
  -3  20  -8   -1.30    1.00
  -4 -20  -8   50.49    2.40
  -4  20  -8   53.39    2.50
  -4 -21   8    2.30    0.80
  -4 -21   8    4.30    1.90
  -4  21   8    2.50    0.90
   3 -21  -8   19.00    2.20
  -3 -21   8   15.20    1.90
  -3 -21   8   16.10    1.90
  -3 -21   8   11.80    2.70
  -3  21   8   19.00    1.80
   2 -21  -8    0.20    1.30
  -2 -21   8   -0.30    1.30
  -2 -21   8    0.80    1.20
  -2  21   8    1.10    1.20
  -1 -21   8   68.29    3.80
  -1 -21   8   68.89    3.70
   1 -21  -8   67.29    3.50
  -1 -21   8   69.19    3.70
  -1  21   8   69.79    3.60
   0 -21  -8    2.60    2.50
   0 -21   8   -0.70    1.90
   0 -21   8    0.20    1.50
   0 -21  -8    0.30    1.60
   0  21   8    1.30    1.60
   0  21  -8   -1.40    1.10
  -1 -21  -8    9.00    2.50
   1 -21   8    4.50    1.70
  -1 -21  -8    4.50    1.90
  -1 -21  -8    3.40    1.70
  -1  21  -8    2.10    1.40
   1  21   8    2.20    1.80
  -1  21  -8    0.20    3.40
   2 -21   8  153.78    5.80
  -2 -21  -8  150.88    7.40
  -2  21  -8  142.19    6.40
  -3 -21  -8    0.80    1.60
  -3 -21  -8    0.90    1.10
  -3  21  -8    0.20    1.00
  -3 -22   8   27.90    2.10
   3 -22  -8   28.80    2.40
  -3 -22   8   25.70    2.00
  -3 -22   8   31.80    3.80
  -3  22   8   26.60    2.00
  -2 -22   8   13.70    2.20
  -2 -22   8   16.10    2.10
   2 -22  -8   18.00    2.20
  -2 -22   8   14.40    2.10
  -2  22   8   16.50    2.20
  -1 -22   8   18.20    2.50
  -1 -22   8   16.50    2.40
   1 -22  -8   21.90    2.50
  -1 -22   8   18.20    2.50
   1  22  -8   13.50    2.20
  -1  22   8   20.70    2.30
   0 -22   8   40.70    3.20
   0 -22  -8   47.10    3.20
   0 -22   8   49.70    4.10
   0  22  -8   48.70    3.40
   0  22   8   50.19    3.20
  -1 -22  -8   17.10    3.00
  -1 -22  -8    9.90    1.90
   1 -22   8   13.80    2.70
  -1 -22  -8   16.60    3.50
  -1  22  -8   13.00    2.20
   1  22   8   15.40    2.90
  -2 -22  -8   13.00    2.30
   2 -22   8   11.30    1.90
  -2 -22  -8   12.60    2.20
  -2  22  -8   11.50    2.00
  -3 -22  -8    5.60    1.70
  -3 -22  -8    4.60    1.20
  -3  22  -8    3.90    1.00
   3 -23  -8    4.50    1.40
  -3 -23   8    3.80    1.50
  -3 -23   8    4.00    1.30
  -3 -23   8    2.10    1.00
   3  23  -8    3.20    1.40
  -3  23   8    3.00    0.90
   2 -23  -8   70.99    3.40
  -2 -23   8   70.99    3.40
  -2 -23   8   69.99    3.40
  -2 -23   8   71.89    3.40
   2  23  -8   75.39    3.40
  -1 -23   8  129.59    5.50
  -1 -23   8  118.29    5.60
   1 -23  -8  137.99    5.10
  -1  23   8  125.79    5.70
   0 -23  -8    1.80    1.70
   0 -23   8    2.40    1.30
   0  23   8    5.30    1.40
   0  23  -8    2.20    1.30
  -1 -23  -8   40.70    3.30
  -1 -23  -8   38.10    3.30
  -1  23  -8   35.20    3.30
   1  23   8   43.40    3.30
  -2 -23  -8   11.50    2.20
  -2 -23  -8    4.60    1.30
   2 -23   8    5.70    1.70
  -2  23  -8    6.90    1.70
  -3 -23  -8   37.60    2.20
  -3 -23  -8   34.40    2.30
  -3  23  -8   37.20    2.10
  -3 -24   8    1.80    1.80
  -3 -24   8    1.20    0.90
  -3  24   8    0.50    0.90
  -2 -24   8   31.40    2.40
  -2 -24   8   28.70    2.40
  -2 -24   8   28.60    2.10
   2 -24  -8   26.70    2.70
  -2  24   8   28.10    2.10
   2  24  -8   32.30    2.40
   1 -24  -8   49.20    3.30
  -1 -24   8   53.19    3.20
  -1 -24   8   46.80    3.10
   1  24  -8   51.79    2.90
  -1  24   8   44.60    2.80
   0 -24   8    5.30    1.40
   0 -24  -8    9.10    2.20
   0  24   8    6.50    1.50
   0  24  -8    4.70    1.20
   1 -24   8   38.90    2.80
  -1 -24  -8   38.80    3.20
  -1 -24  -8   37.80    3.20
   1  24   8   40.70    3.10
  -1  24  -8   39.40    2.60
  -2 -24  -8   17.50    2.20
   2 -24   8   18.50    2.70
  -2 -24  -8   17.30    2.30
  -2  24  -8   16.50    1.90
  -3 -24  -8    9.30    1.50
  -3 -24  -8    6.00    1.50
  -3  24  -8    6.50    1.30
  -3 -25   8   -0.10    0.80
  -3  25   8    0.70    0.80
   2 -25  -8    7.80    1.90
  -2 -25   8    8.80    1.80
   2  25  -8   10.10    1.90
  -2  25   8    8.10    1.40
   1 -25  -8   21.70    3.30
  -1 -25   8   21.70    2.40
  -1 -25   8   26.40    2.60
  -1  25   8   23.70    2.30
   1  25  -8   25.90    2.20
   0 -25   8   -0.60    1.10
   0  25   8    0.00    1.10
   0  25  -8    1.30    1.00
  -1 -25  -8   13.90    2.80
   1 -25   8   23.70    2.40
  -1 -25  -8   26.00    2.80
  -1  25  -8   20.50    2.00
   1  25   8   18.30    2.60
   2 -25   8   14.70    3.20
  -2 -25  -8   14.50    2.00
  -2 -25  -8   14.10    2.00
  -2  25  -8   15.70    1.80
  -3 -25  -8    4.00    1.00
  -3 -25  -8    3.60    0.90
  -3  25  -8    7.70    1.40
  -2 -26   8    3.10    1.00
  -2 -26   8    3.50    1.10
  -2  26   8    3.10    0.80
   2  26  -8    2.90    1.20
  -1 -26   8   47.00    3.10
  -1 -26   8   50.09    3.90
   1  26  -8   46.60    2.60
  -1  26   8   49.90    2.60
   0 -26   8   18.70    2.10
   0  26  -8   16.60    1.90
   0  26  -8   15.60    2.20
   0  26   8   16.10    2.00
  -1 -26  -8   77.09    4.10
  -1 -26  -8   80.89    4.10
   1 -26   8   85.39    3.70
  -1  26  -8   84.39    3.50
   1  26   8   85.89    3.80
  -2 -26  -8   67.49    3.80
  -2 -26  -8   79.79    3.70
  -2  26  -8   73.49    2.90
  -2 -27   8    2.80    0.90
  -2 -27   8    1.80    1.00
  -2  27   8    1.70    0.80
  -1 -27   8   14.40    1.70
  -1 -27   8   11.40    2.30
   1  27  -8   17.30    1.90
  -1  27   8   18.40    1.90
   0 -27   8    1.50    1.00
   0  27  -8    4.10    1.30
   0  27  -8    3.70    1.10
   0  27   8    2.40    1.10
   1 -27   8   62.99    3.00
  -1  27  -8   55.39    2.70
  -2 -27  -8    1.70    1.20
  -2 -27  -8    0.90    1.20
  -2  27  -8   -0.10    0.80
  -1 -28   8   17.80    1.90
   1  28  -8   16.00    1.70
   1  28  -8   16.80    2.00
  -1  28   8   17.10    1.90
   0 -28   8    0.50    0.90
   0  28  -8    1.30    0.90
   0  28  -8    0.20    1.30
   0  28   8   -0.20    1.20
   1 -28   8    1.20    1.30
  -1 -29   8    8.00    1.40
  -1  29   8    9.30    1.40
   1  29  -8   10.10    1.70
   0 -29   8   14.00    1.70
   0  29  -8   11.50    1.60
   0  29   8   14.80    1.70
  -1  29  -8    0.70    0.80
  -5   0   9   -0.30    1.00
  -5   0   9    0.60    1.10
  -4   0   9   -1.50    1.30
  -4   0   9   -0.90    1.30
  -3   0   9    0.10    1.50
  -3   0   9   -0.20    1.50
  -2   0   9    3.30    1.90
  -2   0   9    1.40    1.90
   2   0  -9   -2.60    1.60
   1   0  -9    2.90    1.50
   1   0  -9    0.10    1.30
   0   0   9    2.30    1.40
   0   0  -9   -0.80    0.90
   0   0  -9   -2.20    1.10
   1   0   9   -1.00    1.60
  -1   0  -9   -0.40    0.90
  -1   0  -9   -0.40    1.00
  -2   0  -9    0.70    0.90
  -2   0  -9   -1.80    1.70
  -2   0  -9    1.30    2.50
  -3   0  -9    0.70    1.20
  -3   0  -9   -2.00    1.70
  -4   0  -9    2.30    1.60
  -4   0  -9   -0.60    1.80
  -5   0  -9   -0.40    1.40
  -5  -1   9   20.60    1.90
  -5  -1   9   21.40    2.10
  -5   1   9   19.10    2.00
  -5   1   9   18.80    2.00
  -4  -1   9   92.19    4.10
  -4  -1   9   90.59    4.20
  -4   1   9   92.79    4.20
  -4   1   9   83.59    4.30
   3  -1  -9    3.60    2.00
  -3  -1   9    0.30    1.50
  -3  -1   9    0.60    1.50
  -3   1   9    1.70    1.40
  -3   1   9    0.10    1.50
  -2  -1   9  223.08    7.60
  -2  -1   9  217.88    7.40
   2  -1  -9  221.28    7.00
  -2   1   9  223.58    7.50
  -2   1   9  209.78    7.70
   1  -1  -9   76.89    3.30
   1  -1  -9   86.99    4.10
   1   1  -9   82.39    4.10
   0  -1  -9  341.37    9.90
   0  -1   9  341.57   10.80
   0  -1  -9  341.77   10.50
   0   1   9  339.47   10.70
   0   1  -9  349.37   10.60
  -1  -1  -9   74.59    2.90
   1  -1   9   68.49    4.50
  -1  -1  -9   71.49    3.60
   1   1   9   69.39    4.30
  -1   1  -9   68.29    2.90
  -1   1  -9   78.79    3.90
  -2  -1  -9   19.00    3.10
  -2  -1  -9   25.50    1.90
  -2  -1  -9   27.40    3.10
  -2   1  -9   25.40    3.00
  -2   1  -9   24.20    1.80
  -3  -1  -9  397.46   11.90
  -3  -1  -9  395.66   12.30
  -3   1  -9  393.96   11.90
  -3   1  -9  393.86   12.40
  -4  -1  -9   23.30    3.20
  -4  -1  -9   26.70    2.60
  -4   1  -9   24.90    2.40
  -4   1  -9   30.60    3.60
  -5  -1  -9    2.00    1.40
  -5   1  -9    1.80    1.40
  -5  -2   9   24.50    2.10
  -5  -2   9   28.10    2.10
  -5   2   9   23.70    2.10
  -5   2   9   26.70    2.40
  -4  -2   9   12.20    2.30
  -4  -2   9   10.70    2.40
  -4   2   9    9.40    2.30
  -4   2   9   11.10    2.70
  -3  -2   9   69.49    3.70
  -3  -2   9   70.39    3.90
   3  -2  -9   68.39    3.70
  -3   2   9   69.59    3.80
  -3   2   9   70.09    3.70
  -2  -2   9  177.58    6.50
   2  -2  -9  176.68    5.80
  -2  -2   9  173.28    6.40
  -2   2   9  175.18    6.30
  -2   2   9  170.58    6.50
   1  -2  -9 1438.16   40.60
   1  -2  -9 1463.45   41.40
  -1   2   9 1646.64   43.40
   1   2  -9 1417.16   41.50
   0  -2  -9  318.07    9.20
   0  -2  -9  325.47    9.80
   0  -2   9  295.97   10.10
   0   2  -9  327.77    9.90
   0   2   9  307.37    9.90
  -1  -2  -9   19.10    2.50
  -1  -2  -9   20.80    1.70
  -1   2  -9   22.10    2.70
  -1   2  -9   19.40    1.80
   1   2   9   14.10    3.10
  -2  -2  -9  461.25   13.30
  -2  -2  -9  447.86   13.80
  -2  -2  -9  447.66   13.90
  -2  -2  -9  447.56   14.80
  -2   2  -9  480.35   13.30
  -2   2  -9  466.45   13.90
  -3  -2  -9  168.88    5.80
  -3  -2  -9  163.88    6.40
  -3   2  -9  160.98    5.80
  -3   2  -9  170.28    6.40
  -4  -2  -9   13.10    2.80
  -4  -2  -9   13.90    2.30
  -4   2  -9   11.80    2.20
  -4   2  -9   13.90    3.30
  -5  -2  -9   22.70    2.50
  -5   2  -9   27.50    2.50
  -5  -3   9   -0.40    1.00
  -5  -3   9    1.30    1.00
  -5   3   9   -0.70    1.10
  -5   3   9    0.90    1.20
  -4  -3   9   51.99    3.10
  -4  -3   9   51.99    3.30
  -4   3   9   49.80    3.40
  -4   3   9   52.29    3.20
   3  -3  -9    0.50    1.70
  -3  -3   9    0.90    1.60
  -3  -3   9    1.80    1.30
  -3   3   9    0.50    1.50
  -3   3   9    1.40    1.40
  -2  -3   9   12.80    2.80
   2  -3  -9    9.30    2.10
  -2  -3   9    7.20    2.30
  -2  -3   9   12.00    2.00
  -2   3   9    7.90    2.00
  -2   3   9    8.70    1.80
   1  -3  -9   20.20    1.90
   1  -3  -9   26.10    2.80
   1   3  -9   23.00    2.90
  -1   3   9   20.60    3.60
   0  -3   9   -0.30    1.50
   0  -3  -9    0.70    1.00
   0  -3  -9    0.10    1.00
   0   3   9    0.30    1.30
   0   3  -9    0.70    0.90
  -1  -3  -9  289.87    8.40
  -1  -3  -9  280.37    9.00
  -1   3  -9  283.67    8.30
  -1   3  -9  271.07    9.30
   1   3   9  278.37    9.30
  -2  -3  -9   39.70    3.90
  -2  -3  -9   44.10    3.50
  -2  -3  -9   38.30    2.30
  -2  -3  -9   33.30    5.80
  -2   3  -9   43.20    2.30
  -2   3  -9   42.00    3.50
  -3  -3  -9   89.09    3.80
  -3  -3  -9   94.19    5.20
  -3  -3  -9   87.99    4.50
  -3   3  -9   86.29    3.80
  -3   3  -9   87.19    4.60
  -4  -3  -9    3.60    1.70
  -4  -3  -9    5.00    1.50
  -4   3  -9    3.10    1.40
  -5  -3  -9    4.20    1.60
  -5   3  -9    3.10    1.40
  -5  -4   9    0.50    0.90
  -5  -4   9   -0.80    1.00
  -5   4   9    1.10    1.20
  -5   4   9   -1.20    0.90
  -4  -4   9   17.20    2.40
  -4  -4   9   12.20    2.50
   4  -4  -9   10.40    2.20
  -4   4   9   13.50    2.50
  -4   4   9   13.50    2.30
  -3  -4   9   34.50    3.20
  -3  -4   9   34.30    3.00
   3  -4  -9   36.40    2.90
  -3  -4   9   49.50    4.40
  -3   4   9   37.80    2.90
  -3   4   9   37.60    3.10
  -2  -4   9   24.20    3.20
  -2  -4   9   28.20    3.50
  -2  -4   9   21.80    3.10
   2  -4  -9   23.50    2.20
  -2   4   9   24.70    3.00
  -2   4   9   27.50    3.50
   1  -4  -9  462.45   13.40
   1  -4  -9  443.16   12.40
  -1   4   9  402.66   13.50
   1   4  -9  424.36   13.40
   0  -4  -9   74.29    2.90
   0  -4  -9   72.39    3.50
   0  -4   9   88.59    5.60
   0   4  -9   70.69    3.70
   0   4   9   69.29    3.90
  -1  -4  -9    2.00    1.30
  -1  -4  -9    3.50    0.90
  -1   4  -9    1.80    1.20
   1   4   9    1.90    1.60
  -1   4  -9    3.90    1.20
  -2  -4  -9   33.50    2.90
  -2  -4  -9   34.00    2.10
  -2  -4  -9   35.40    3.60
  -2   4  -9   34.90    2.20
  -2   4  -9   31.20    3.40
  -3  -4  -9   51.69    2.90
  -3  -4  -9   45.60    4.90
  -3  -4  -9   54.19    3.50
  -3   4  -9   53.09    3.90
  -3   4  -9   49.80    2.90
  -4  -4  -9   10.00    2.70
  -4  -4  -9   10.90    2.20
  -4   4  -9    7.30    1.60
  -5  -4  -9    2.20    1.70
  -5   4  -9   -0.70    1.30
  -5  -5   9   -0.50    0.90
  -5  -5   9    0.70    1.00
  -5   5   9   -1.40    0.90
  -5   5   9    0.90    0.90
  -4  -5   9  174.08    6.20
  -4  -5   9  172.38    6.20
   4  -5  -9  164.98    6.10
  -4   5   9  169.38    6.10
  -4   5   9  164.18    6.20
  -3  -5   9   43.40    3.30
  -3  -5   9   45.50    3.20
   3  -5  -9   44.40    3.00
  -3   5   9   48.20    3.10
  -3   5   9   42.80    3.30
  -2  -5   9  583.64   17.10
   2  -5  -9  582.34   16.70
  -2  -5   9  598.04   17.20
  -2  -5   9  601.04   17.30
  -2   5   9  563.64   17.20
  -2   5   9  599.94   17.10
   1  -5  -9   62.09    2.70
   1  -5  -9   59.29    3.80
   1   5  -9   54.29    3.90
  -1   5   9   51.99    4.60
   0  -5  -9   77.29    3.60
   0  -5  -9   75.79    3.00
   0   5   9   72.09    3.90
   0   5  -9   76.49    3.90
  -1  -5  -9 1404.96   40.10
  -1  -5  -9 1522.25   39.70
  -1   5  -9 1436.76   40.80
   1   5   9 1462.55   40.20
  -1   5  -9 1433.66   39.60
  -2  -5  -9   10.90    1.70
  -2  -5  -9   17.20    2.40
  -2  -5  -9   12.70    2.70
  -2   5  -9   14.10    2.20
  -2   5  -9   15.30    1.90
  -3  -5  -9  198.38    7.20
  -3  -5  -9  192.28    6.60
  -3  -5  -9  196.18    7.20
  -3   5  -9  203.58    6.70
  -3   5  -9  203.68    7.40
  -4  -5  -9  130.79    5.50
  -4  -5  -9  133.59    5.10
  -4   5  -9  134.49    5.20
  -5   5  -9    4.90    1.50
  -5  -6   9   11.30    1.70
  -5  -6   9    9.30    1.60
  -5   6   9   11.60    1.70
  -5   6   9   12.40    1.90
  -4  -6   9  116.09    4.70
   4  -6  -9  109.39    4.60
  -4  -6   9  110.49    4.70
  -4   6   9  107.49    4.60
  -4   6   9  113.69    5.10
   3  -6  -9  135.79    5.20
  -3  -6   9  146.09    5.50
  -3  -6   9  136.69    5.50
  -3  -6   9  143.29    6.00
  -3   6   9  140.59    5.50
  -3   6   9  142.49    5.50
  -2  -6   9   91.69    4.30
   2  -6  -9   88.69    3.60
  -2  -6   9   89.09    4.40
  -2  -6   9   87.89    4.30
  -2   6   9   85.49    4.20
  -2   6   9   86.09    4.80
   1  -6  -9  193.88    6.20
   1  -6  -9  198.08    7.20
   1   6  -9  195.58    7.50
   0  -6  -9  654.43   18.50
   0  -6  -9  656.23   18.20
   0   6   9  624.34   18.60
   0   6  -9  660.73   19.20
  -1  -6  -9  448.16   13.40
  -1  -6  -9  475.65   13.20
   1   6   9  445.26   13.70
  -1   6  -9  456.45   13.10
  -1   6  -9  465.95   14.40
  -2  -6  -9    9.10    2.10
  -2  -6  -9   11.40    2.10
  -2  -6  -9    9.10    1.70
  -2   6  -9   11.50    2.20
  -2   6  -9   10.10    1.80
  -3  -6  -9    2.20    1.50
  -3  -6  -9    1.00    1.20
  -3  -6  -9    3.40    2.20
  -3   6  -9    4.60    1.40
  -4  -6  -9   30.50    2.70
  -4  -6  -9   35.00    3.00
  -4   6  -9   32.00    2.80
  -5   6  -9    6.10    1.50
  -5  -7   9   -0.40    0.90
  -5  -7   9   -1.00    0.90
  -5   7   9    0.40    0.90
  -5   7   9   -0.20    1.00
   4  -7  -9   13.80    2.50
  -4  -7   9   14.40    3.20
  -4  -7   9   13.20    2.40
  -4   7   9   13.40    2.30
  -4   7   9   10.50    2.30
  -3  -7   9   30.60    3.00
  -3  -7   9   28.80    2.70
   3  -7  -9   27.90    2.50
  -3  -7   9   33.60    3.40
  -3   7   9   28.70    2.70
  -3   7   9   30.20    3.10
  -2  -7   9   76.99    4.10
   2  -7  -9   82.89    3.40
  -2  -7   9   87.29    4.00
  -2  -7   9   73.79    4.00
  -2   7   9   81.09    3.90
  -2   7   9   71.09    4.70
   1  -7  -9   39.10    2.20
   1  -7  -9   40.40    3.90
   1   7  -9   38.30    4.00
   0  -7  -9 1033.50   28.20
   0  -7  -9 1031.00   28.40
   0   7   9 1014.20   28.50
   0   7  -9 1006.40   29.20
  -1  -7  -9    6.10    1.10
  -1   7  -9    4.20    1.90
  -1   7  -9   11.30    1.60
  -2  -7  -9   34.90    3.30
  -2  -7  -9   37.30    3.30
  -2  -7  -9   37.30    2.40
  -2   7  -9   38.10    2.40
  -2   7  -9   28.70    4.20
  -3  -7  -9  113.99    4.90
  -3  -7  -9   99.59    4.80
  -3  -7  -9  105.59    4.20
  -3   7  -9  102.49    4.20
  -4  -7  -9   26.00    2.70
  -4  -7  -9   35.80    3.20
  -4   7  -9   28.30    3.00
  -5   7  -9   -1.30    1.40
  -5  -8   9    8.90    1.90
  -5  -8   9    8.90    1.70
  -5   8   9    6.90    1.50
  -4  -8   9   -0.40    1.20
  -4  -8   9    1.20    1.20
   4  -8  -9   -1.20    1.60
  -4   8   9    1.00    1.30
  -4   8   9   -1.30    1.10
  -3  -8   9    0.50    1.80
  -3  -8   9    0.30    1.50
   3  -8  -9    1.90    1.30
  -3  -8   9    1.20    1.40
  -3   8   9    0.20    1.30
  -3   8   9    4.00    1.70
  -2  -8   9    7.20    1.90
   2  -8  -9    7.80    1.80
  -2  -8   9    7.30    1.80
  -2  -8   9    6.60    1.70
  -2   8   9    2.20    2.20
  -2   8   9   10.60    2.50
   1  -8  -9    5.40    1.10
  -1  -8   9    3.00    2.00
   1  -8  -9    8.70    2.10
  -1  -8   9   10.60    3.50
   1   8  -9    4.50    1.90
   0  -8  -9  426.36   12.20
   0  -8  -9  418.56   12.50
   0   8  -9  440.96   13.50
   0   8   9  411.16   12.60
  -1  -8  -9  136.19    4.60
  -1  -8  -9  129.59    5.20
  -1   8  -9  130.09    4.80
  -2  -8  -9   29.80    2.90
  -2  -8  -9   21.60    2.10
  -2  -8  -9   27.00    3.10
  -2   8  -9   23.10    2.20
  -2   8  -9   29.40    3.90
  -3  -8  -9   84.69    4.40
  -3  -8  -9   84.69    4.30
  -3  -8  -9   83.59    3.70
  -3   8  -9   83.49    5.00
  -3   8  -9   88.59    3.80
  -4  -8  -9   48.90    3.10
   4  -8   9   45.30    4.20
  -4  -8  -9   45.50    4.10
  -4   8  -9   47.90    2.90
  -5  -9   9    1.90    0.90
  -5  -9   9    0.80    1.00
  -5   9   9    0.70    0.90
  -5   9   9    0.10    0.90
  -4  -9   9    5.00    1.70
  -4  -9   9    7.10    2.20
   4  -9  -9    6.30    1.70
  -4   9   9    9.50    2.10
  -3  -9   9   13.50    2.50
  -3  -9   9   14.00    2.90
   3  -9  -9   16.10    2.30
  -3  -9   9   15.00    3.00
  -3   9   9   15.40    2.70
  -3   9   9   16.50    2.40
  -2  -9   9   19.20    2.90
   2  -9  -9   21.00    2.00
  -2  -9   9   19.00    2.70
  -2  -9   9   20.50    2.60
  -2   9   9   22.50    3.60
  -2   9   9   21.50    2.60
  -1  -9   9   17.50    3.00
   1  -9  -9   18.80    4.30
   1  -9  -9   14.00    1.80
  -1  -9   9   20.30    2.80
   0  -9  -9   13.80    1.50
   0   9  -9   18.30    3.60
  -1  -9  -9  313.57    9.80
  -1  -9  -9  304.07   10.10
  -1  -9  -9  306.07    9.30
  -1   9  -9  323.07    9.50
  -2  -9  -9  125.49    5.10
  -2  -9  -9  132.59    5.30
  -2  -9  -9  129.39    4.70
  -2   9  -9  126.99    5.60
  -2   9  -9  119.49    4.60
  -3  -9  -9   53.59    3.60
  -3  -9  -9   55.59    3.00
  -3  -9  -9   60.39    3.60
  -3   9  -9   56.29    3.10
  -3   9  -9   63.49    4.30
  -4  -9  -9    2.30    1.40
  -4  -9  -9    1.10    1.60
  -4  -9  -9    1.60    1.90
  -4   9  -9    4.60    1.50
  -5 -10   9   71.79    2.90
  -5 -10   9   70.49    2.80
  -5  10   9   71.79    2.90
  -5  10   9   73.59    2.90
  -4 -10   9    8.40    2.00
  -4 -10   9   11.00    2.10
  -4 -10   9    8.30    2.20
   4 -10  -9    9.80    2.40
  -4  10   9   13.00    2.10
  -4  10   9    8.10    2.10
  -3 -10   9   31.30    3.10
  -3 -10   9   33.40    3.10
  -3 -10   9   32.40    2.80
   3 -10  -9   29.70    2.90
  -3  10   9   34.60    3.30
  -3  10   9   33.20    2.80
  -2 -10   9    4.60    1.60
   2 -10  -9    5.00    1.40
  -2 -10   9    5.60    1.70
  -2 -10   9    3.20    1.60
  -2  10   9    4.10    2.30
  -2  10   9    5.00    1.60
  -1 -10   9   22.60    3.00
  -1 -10   9   20.90    3.70
  -1 -10   9   23.80    2.60
  -1 -10   9   17.80    3.20
   1 -10  -9   22.80    1.90
  -1  10   9   28.90    3.40
   0 -10   9   91.49    4.50
   0 -10  -9   94.89    3.60
  -1 -10  -9    5.90    2.00
  -1 -10  -9    5.80    1.20
  -1 -10  -9    5.80    1.60
  -1  10  -9    8.90    2.30
  -2 -10  -9   28.70    2.40
  -2 -10  -9   29.40    2.80
  -2 -10  -9   25.20    2.90
  -2  10  -9   29.20    2.50
  -2  10  -9   26.90    3.40
  -3 -10  -9    0.10    1.70
  -3 -10  -9    0.10    1.40
  -3 -10  -9   -1.10    1.30
  -3  10  -9   -0.50    1.90
  -4 -10  -9    2.40    1.70
  -4 -10  -9    1.60    1.80
  -4 -10  -9    1.50    1.20
  -4  10  -9    1.30    1.40
  -5 -11   9   -0.20    0.80
  -5 -11   9    0.70    1.10
  -5  11   9   -1.00    0.90
  -5  11   9    0.30    0.90
  -4 -11   9    3.00    1.20
   4 -11  -9    3.50    1.40
  -4 -11   9    1.10    1.70
  -4 -11   9    4.40    1.30
  -4  11   9    2.70    1.20
  -4  11   9    3.40    1.20
  -3 -11   9   37.50    3.10
  -3 -11   9   38.50    2.90
  -3 -11   9   38.30    3.20
   3 -11  -9   35.70    2.70
  -3  11   9   36.00    3.20
  -3  11   9   37.80    2.80
  -2 -11   9   52.09    4.80
  -2 -11   9   44.80    3.30
  -2 -11   9   47.00    3.30
  -2 -11   9   48.70    3.20
   2 -11  -9   43.50    2.70
  -2  11   9   47.10    3.10
  -2  11   9   49.60    4.20
  -1 -11   9   29.40    3.60
  -1 -11   9   27.70    2.90
  -1 -11   9   27.00    3.00
   1 -11  -9   26.30    2.00
  -1 -11   9   26.00    3.40
  -1  11   9   28.00    3.30
   0 -11  -9    1.80    1.00
   0 -11   9    4.60    1.90
   0 -11   9   -2.20    2.10
   0 -11  -9    0.80    2.10
  -1 -11  -9   36.90    2.20
  -1 -11  -9   37.60    3.60
   1 -11   9   35.10    3.20
  -1 -11  -9   34.80    3.00
  -1  11  -9   29.80    3.20
  -2 -11  -9   18.20    3.00
  -2 -11  -9   17.40    3.10
  -2 -11  -9   17.20    2.20
  -2  11  -9   20.90    2.50
  -2  11  -9   13.90    2.30
   3 -11   9   54.79    3.80
  -3 -11  -9   54.69    3.10
  -3 -11  -9   51.69    3.40
  -3 -11  -9   55.09    3.50
  -3  11  -9   53.79    3.20
  -3  11  -9   52.99    4.00
  -4 -11  -9    2.20    1.80
  -4 -11  -9    1.60    1.30
  -4 -11  -9    2.00    1.80
  -4  11  -9    4.30    1.40
  -5 -12   9    8.60    1.50
  -5  12   9   11.00    1.50
  -5  12   9    6.70    1.10
  -4 -12   9   14.80    2.00
  -4 -12   9   12.00    2.00
   4 -12  -9   12.30    2.20
  -4 -12   9    8.40    1.80
  -4  12   9   11.80    2.20
  -4  12   9   11.90    2.00
  -3 -12   9   31.50    2.80
   3 -12  -9   31.70    2.50
  -3 -12   9   28.20    2.80
  -3  12   9   31.80    3.30
  -3  12   9   31.50    2.70
  -2 -12   9  264.97    9.30
  -2 -12   9  265.77    8.90
   2 -12  -9  269.27    8.50
  -2 -12   9  264.87    8.90
  -2 -12   9  267.27    8.90
  -2  12   9  283.77    8.90
  -2  12   9  272.47    9.20
  -1 -12   9   49.99    3.80
   1 -12  -9   49.90    2.60
  -1 -12   9   49.80    3.20
  -1 -12   9   44.40    3.60
  -1 -12   9   47.30    3.30
  -1  12   9   43.20    3.50
   0 -12   9  550.94   16.20
   0 -12  -9  534.15   15.70
   0 -12  -9  561.34   16.20
   0 -12   9  543.05   16.20
   1 -12   9   35.80    3.30
  -1 -12  -9   38.90    3.10
  -1 -12  -9   39.60    3.60
  -1 -12  -9   40.20    2.40
  -1  12  -9   34.70    3.10
  -2 -12  -9  196.48    7.00
  -2 -12  -9  193.08    7.20
   2 -12   9  203.38    7.30
  -2 -12  -9  193.18    6.70
  -2  12  -9  217.48    7.80
  -2  12  -9  198.58    6.80
   3 -12   9   57.59    3.90
  -3 -12  -9   52.79    3.40
  -3 -12  -9   56.39    3.20
  -3 -12  -9   54.09    3.50
  -3  12  -9   65.99    3.90
  -3  12  -9   48.20    3.20
  -4 -12  -9   19.70    3.30
  -4 -12  -9   17.50    2.20
  -4 -12  -9   20.30    2.80
  -4  12  -9   19.20    2.50
  -4  12  -9   13.20    3.20
  -4 -13   9    4.30    1.20
   4 -13  -9    3.80    1.40
  -4 -13   9    2.80    1.50
  -4 -13   9    2.20    1.20
  -4  13   9    4.30    1.30
  -4  13   9    3.20    1.30
   3 -13  -9   15.40    2.60
  -3 -13   9   13.90    2.30
  -3 -13   9   11.40    2.50
  -3 -13   9   16.30    2.50
  -3  13   9   14.00    2.30
  -3  13   9   14.60    3.00
  -2 -13   9   21.30    2.70
  -2 -13   9   22.80    2.70
  -2 -13   9   22.40    2.70
  -2 -13   9   17.20    3.70
   2 -13  -9   18.90    2.10
  -2  13   9   20.90    2.50
  -2  13   9   29.30    4.10
  -1 -13   9   57.29    3.80
  -1 -13   9   49.70    3.50
  -1 -13   9   49.99    3.80
   1 -13  -9   50.69    2.60
  -1 -13   9   53.99    3.40
  -1  13   9   47.80    3.50
   0 -13   9    9.00    1.90
   0 -13  -9   10.60    2.30
   0 -13  -9    8.10    1.40
   0 -13   9    8.20    2.00
   0 -13   9    9.40    2.90
   0  13   9   10.10    2.50
   1 -13   9   79.09    4.00
  -1 -13  -9   75.99    3.30
  -1 -13  -9   75.19    3.90
  -1 -13  -9   77.99    4.30
  -1  13  -9   70.29    3.90
  -2 -13  -9   96.29    4.20
  -2 -13  -9   98.89    4.70
  -2 -13  -9   99.69    4.40
   2 -13   9  100.19    4.80
  -2  13  -9   95.69    4.40
  -2  13  -9  100.49    4.60
  -3 -13  -9    9.70    1.80
  -3 -13  -9    9.90    1.80
  -3 -13  -9   10.70    2.50
   3 -13   9   14.70    2.90
  -3  13  -9   13.90    2.60
  -3  13  -9   18.40    3.00
  -4 -13  -9    2.30    1.10
  -4 -13  -9    5.40    1.50
  -4  13  -9    7.30    1.80
  -4  13  -9    3.90    1.80
  -4 -14   9    2.30    1.10
  -4 -14   9    3.40    1.00
   4 -14  -9    2.40    1.30
  -4 -14   9    3.20    1.40
  -4  14   9    3.40    1.20
  -4  14   9    2.50    1.10
  -3 -14   9    3.80    1.50
  -3 -14   9    3.40    1.30
  -3 -14   9    5.50    1.60
   3 -14  -9    5.20    1.40
  -3  14   9    3.10    1.70
  -3  14   9    3.80    1.50
  -2 -14   9   -0.50    1.90
  -2 -14   9    1.70    1.40
  -2 -14   9    0.90    1.40
   2 -14  -9   -1.20    1.10
  -2 -14   9   -0.30    1.40
  -2  14   9    0.20    1.30
  -2  14   9    2.90    2.40
  -1 -14   9    2.60    1.80
  -1 -14   9    2.70    1.40
  -1 -14   9    6.20    1.80
  -1 -14   9    2.60    1.50
   1 -14  -9    2.20    1.20
  -1  14   9    5.90    1.80
   0 -14   9   39.70    3.30
   0 -14  -9   42.00    2.50
   0 -14   9   25.60    4.50
   0 -14  -9   44.60    3.90
   0 -14   9   38.90    3.70
   0  14   9   39.40    3.90
  -1 -14  -9   77.89    3.90
  -1 -14  -9   74.99    4.40
   1 -14   9   72.29    3.90
  -1 -14  -9   75.89    3.40
  -1  14  -9   79.29    3.90
  -2 -14  -9   10.50    2.40
   2 -14   9   14.80    2.70
  -2 -14  -9   17.30    2.60
  -2 -14  -9   17.40    2.80
  -2  14  -9   13.00    2.60
  -2  14  -9   15.10    2.70
  -3 -14  -9    8.90    2.30
  -3 -14  -9    6.40    1.60
   3 -14   9   12.20    3.10
  -3 -14  -9    8.40    1.70
  -3  14  -9    6.30    1.80
  -3  14  -9   11.20    2.60
  -4 -14  -9   23.90    2.40
  -4 -14  -9   18.70    2.10
  -4  14  -9   27.00    2.90
  -4 -15   9   25.80    2.40
  -4 -15   9   26.50    2.20
  -4 -15   9   23.30    2.00
   4 -15  -9   30.30    2.50
  -4  15   9   25.20    2.20
  -4  15   9   25.60    2.20
  -3 -15   9   60.49    3.40
  -3 -15   9   59.59    3.40
   3 -15  -9   57.19    3.20
  -3 -15   9   61.39    3.30
  -3  15   9   61.89    3.30
  -3  15   9   58.79    3.80
  -2 -15   9  602.74   17.50
  -2 -15   9  596.74   17.50
  -2 -15   9  585.94   17.60
   2 -15  -9  610.54   17.30
  -2 -15   9  563.54   17.40
  -2  15   9  594.84   17.40
  -1 -15   9   50.99    3.40
  -1 -15   9   48.40    3.70
   1 -15  -9   51.19    2.80
  -1 -15   9   47.30    4.00
  -1 -15   9   46.00    3.60
  -1  15   9   48.90    4.80
   0 -15   9   26.50    3.90
   0 -15  -9   37.50    2.50
   0 -15   9   36.40    3.50
   0 -15   9   43.20    3.20
   0 -15  -9   39.00    3.80
   0  15   9   37.10    3.90
  -1 -15  -9  624.44   18.30
   1 -15   9  617.24   18.30
  -1 -15  -9  630.74   18.30
  -1 -15  -9  629.74   17.90
  -1  15  -9  615.34   18.20
  -2 -15  -9    7.90    1.70
   2 -15   9   10.50    2.70
  -2 -15  -9    7.20    1.80
  -2 -15  -9   11.70    2.50
  -2  15  -9    9.40    1.90
   3 -15   9   49.60    3.80
  -3 -15  -9   50.39    3.30
  -3 -15  -9   50.79    3.20
  -3 -15  -9   52.29    3.40
  -3  15  -9   55.79    3.50
  -3  15  -9   55.09    3.60
  -4 -15  -9   24.60    2.10
  -4 -15  -9   28.50    2.50
  -4  15  -9   28.60    2.70
   4 -16  -9    0.00    1.30
  -4 -16   9    1.90    1.10
  -4 -16   9    0.50    1.20
  -4 -16   9    2.10    0.90
  -4  16   9    2.00    1.10
  -4  16   9   -0.20    1.00
  -3 -16   9    1.40    1.40
  -3 -16   9    1.40    1.30
   3 -16  -9    2.60    1.20
  -3 -16   9    1.30    1.30
  -3  16   9    0.00    1.10
  -2 -16   9  118.59    5.30
   2 -16  -9  113.99    4.60
  -2 -16   9  125.29    6.30
  -2 -16   9  115.59    4.90
  -2 -16   9  112.69    4.90
  -2  16   9  111.29    4.70
  -1 -16   9    0.80    1.60
  -1 -16   9   -0.30    1.60
   1 -16  -9   -0.60    1.10
  -1 -16   9    1.70    1.50
  -1  16   9   -0.70    1.50
   0 -16  -9   95.99    4.00
   0 -16   9   92.29    4.50
   0 -16   9   98.29    5.00
   0 -16  -9   93.39    4.80
   0 -16   9   97.89    4.80
   0  16   9   92.19    4.60
  -1 -16  -9    5.40    1.50
   1 -16   9    4.10    1.60
  -1 -16  -9   10.10    2.40
  -1 -16  -9    8.90    2.10
  -1  16  -9    6.10    1.50
  -2 -16  -9  137.39    5.60
  -2 -16  -9  133.19    5.30
   2 -16   9  124.09    5.50
  -2 -16  -9  136.29    5.20
  -2  16  -9  136.09    5.30
  -3 -16  -9   55.59    3.80
   3 -16   9   68.09    4.00
  -3 -16  -9   58.29    3.40
  -3 -16  -9   59.49    3.40
  -4 -16  -9   39.30    2.70
  -4 -16  -9   44.10    2.60
  -4  16  -9   44.40    2.90
  -4 -17   9   25.80    2.30
   4 -17  -9   22.70    2.20
  -4 -17   9   20.60    1.90
  -4  17   9   18.40    2.80
  -4  17   9   22.20    1.90
  -3 -17   9    7.90    3.60
  -3 -17   9    5.80    1.40
  -3 -17   9   10.40    2.50
   3 -17  -9    6.80    1.50
  -3  17   9    5.70    1.70
  -2 -17   9   10.60    2.40
  -2 -17   9    7.50    1.90
   2 -17  -9    4.90    1.40
  -2 -17   9    7.80    2.50
  -2 -17   9    7.40    1.70
  -2  17   9    4.00    1.40
   1 -17  -9  132.69    5.00
  -1 -17   9  136.89    5.50
  -1 -17   9  135.69    5.60
  -1 -17   9  132.29    5.50
  -1  17   9  142.29    5.40
   0 -17  -9    0.60    2.10
   0 -17   9    0.60    2.00
   0 -17  -9    0.90    1.30
   0 -17   9    2.40    1.90
   0 -17   9    0.40    1.50
   0  17   9   -0.40    1.70
  -1 -17  -9  204.88    7.40
  -1 -17  -9  204.38    7.10
  -1 -17  -9  204.58    6.90
   1 -17   9  194.88    7.30
  -1  17  -9  209.98    7.20
  -2 -17  -9    3.60    1.50
  -2 -17  -9    3.30    1.50
  -2 -17  -9    5.10    1.80
   2 -17   9    1.50    1.60
  -2  17  -9    1.00    1.40
  -3 -17  -9    9.30    2.00
   3 -17   9   12.00    3.20
  -3 -17  -9    9.10    2.10
  -3  17  -9    5.80    1.50
  -4 -17  -9    5.10    2.00
  -4 -17  -9    3.90    1.00
  -4  17  -9    5.40    1.40
   4 -18  -9    0.90    1.30
  -4 -18   9    0.00    1.00
  -4 -18   9   -0.20    0.80
  -4  18   9    1.50    0.90
  -4  18   9    3.50    1.40
  -3 -18   9   19.00    2.10
  -3 -18   9   14.20    3.50
  -3 -18   9   16.10    2.20
   3 -18  -9   16.20    2.10
  -3  18   9   15.80    3.10
  -3  18   9   15.00    2.10
  -2 -18   9   62.49    3.60
  -2 -18   9   57.69    3.40
   2 -18  -9   53.09    3.00
  -2 -18   9   55.99    3.80
  -2  18   9   56.59    3.20
  -1 -18   9   21.70    2.90
  -1 -18   9   21.50    2.90
  -1 -18   9   25.00    2.80
  -1  18   9   24.90    2.70
   0 -18   9   11.80    2.10
   0 -18   9   20.50    3.30
   0 -18   9   14.30    2.50
   0 -18  -9   14.70    2.40
   0 -18  -9   11.00    2.20
   0  18   9   14.00    3.00
  -1 -18  -9   51.99    3.40
   1 -18   9   49.00    3.50
  -1 -18  -9   50.09    3.70
  -1  18  -9   46.00    3.10
  -2 -18  -9   68.29    4.00
  -2 -18  -9   65.39    3.70
   2 -18   9   68.39    3.90
  -2 -18  -9   68.99    3.50
  -2  18  -9   66.99    3.60
  -3 -18  -9    0.10    1.20
  -3 -18  -9    0.10    1.30
   3 -18   9   -3.20    1.80
  -3  18  -9   -0.70    1.20
  -4 -18  -9   15.30    1.80
  -4 -18  -9   12.20    2.10
  -4  18  -9   13.50    2.20
  -4 -19   9   56.29    2.30
  -4 -19   9   51.59    2.50
  -4  19   9   56.29    2.40
  -3 -19   9   13.00    2.50
  -3 -19   9   12.60    1.90
   3 -19  -9   13.50    1.90
  -3 -19   9   12.20    3.10
  -3  19   9   13.60    3.20
  -3  19   9   14.40    2.00
   2 -19  -9   30.10    2.50
  -2 -19   9   31.40    3.10
  -2 -19   9   31.80    2.70
  -2 -19   9   30.70    2.70
  -2  19   9   30.10    2.50
  -1 -19   9  123.99    5.20
   1 -19  -9  127.19    4.90
  -1 -19   9  127.49    5.20
  -1 -19   9  131.19    5.40
  -1  19   9  130.99    5.10
   0 -19  -9   26.20    3.80
   0 -19   9   24.30    2.80
   0 -19   9   14.80    3.50
   0 -19  -9   21.50    2.40
   0  19   9   22.40    3.10
   0  19  -9   23.40    2.50
  -1 -19  -9  181.88    6.20
  -1 -19  -9  178.98    6.50
   1 -19   9  172.68    6.60
  -1 -19  -9  180.08    6.70
   1  19   9  164.08    6.80
  -1  19  -9  175.48    6.30
  -2 -19  -9    6.20    1.70
  -2 -19  -9    6.10    2.00
   2 -19   9    3.00    1.60
  -2 -19  -9    7.70    2.10
  -2  19  -9    2.90    1.40
  -3 -19  -9  111.39    4.50
  -3 -19  -9  113.39    4.50
  -3  19  -9  118.59    4.40
  -4 -19  -9   53.49    2.40
  -4 -20   9    6.60    1.30
  -4 -20   9    8.30    1.70
  -4  20   9    7.70    1.30
   3 -20  -9   77.79    3.40
  -3 -20   9   82.79    3.50
  -3 -20   9   73.69    3.30
  -3 -20   9   76.99    4.10
  -3  20   9   77.79    3.40
  -2 -20   9   15.00    2.20
   2 -20  -9   13.40    2.30
  -2 -20   9   17.60    3.40
  -2 -20   9   18.40    2.20
  -2  20   9   11.50    2.00
  -1 -20   9   43.30    3.40
  -1 -20   9   40.50    3.10
   1 -20  -9   49.20    2.90
  -1 -20   9   47.00    3.20
  -1  20   9   44.50    3.10
   0 -20  -9   55.49    4.50
   0 -20   9   58.89    4.60
   0 -20   9   51.29    4.10
   0 -20  -9   59.19    3.30
   0  20  -9   52.39    3.60
   0  20   9   55.39    3.60
  -1 -20  -9    4.10    1.70
   1 -20   9    3.60    1.50
  -1 -20  -9    0.60    1.70
  -1 -20  -9    3.20    1.80
  -1  20  -9    1.90    1.30
   1  20   9    2.20    2.20
  -2 -20  -9   15.20    2.50
  -2 -20  -9   17.30    2.50
  -2 -20  -9   17.60    2.40
  -2  20  -9   17.00    2.30
  -3 -20  -9   59.79    3.00
  -3 -20  -9   62.99    3.10
  -3  20  -9   58.49    2.90
  -4 -20  -9    3.40    0.90
  -3 -21   9   17.20    3.50
   3 -21  -9   11.70    2.00
  -3 -21   9   13.70    1.80
  -3 -21   9   10.90    1.80
  -3  21   9   11.90    1.80
   2 -21  -9    4.20    1.30
  -2 -21   9    4.70    1.40
  -2 -21   9    4.20    1.50
  -2 -21   9    4.80    1.30
  -2  21   9    7.20    1.90
   1 -21  -9   18.20    2.40
  -1 -21   9   11.80    2.30
  -1 -21   9   12.40    2.30
  -1 -21   9   13.90    2.40
  -1  21   9   15.10    2.40
   0 -21  -9   43.20    3.00
   0 -21   9   42.30    3.20
   0 -21  -9   37.40    4.30
   0 -21   9   35.20    3.60
   0  21  -9   40.00    2.80
   0  21   9   41.70    3.10
   1 -21   9    5.20    1.50
  -1 -21  -9    4.60    1.80
  -1 -21  -9    4.60    1.70
  -1 -21  -9    7.00    1.90
   1  21   9    7.50    2.10
  -1  21  -9    6.20    3.00
  -2 -21  -9   28.10    2.50
   2 -21   9   22.20    2.70
  -2 -21  -9   26.20    2.60
  -2  21  -9   23.60    2.40
  -3 -21  -9   -0.10    1.00
  -3 -21  -9   -1.10    1.00
  -3  21  -9   -1.00    0.90
  -3 -22   9    4.70    0.90
  -3 -22   9    5.60    1.50
  -3 -22   9    4.20    1.90
   3 -22  -9    4.10    1.40
  -3  22   9    6.20    1.50
  -2 -22   9   54.69    3.10
   2 -22  -9   52.19    3.00
  -2 -22   9   58.29    3.00
  -2 -22   9   53.19    2.90
  -2  22   9   51.59    2.90
  -1 -22   9   17.50    2.20
  -1 -22   9   17.90    2.50
   1 -22  -9   15.90    2.40
  -1 -22   9   14.60    2.50
  -1  22   9   16.40    2.30
   0 -22  -9   17.50    2.50
   0 -22   9   23.20    3.80
   0 -22   9   21.50    2.60
   0  22   9   20.90    2.60
   0  22  -9   20.50    2.50
   1 -22   9   34.30    2.90
  -1 -22  -9   43.80    3.70
  -1  22  -9   40.40    3.10
   1  22   9   38.80    3.70
   2 -22   9   79.89    3.90
  -2 -22  -9   76.59    3.70
  -2 -22  -9   82.19    3.70
  -2  22  -9   79.89    3.80
  -3 -22  -9   17.10    1.80
  -3 -22  -9   19.50    2.50
  -3  22  -9   18.70    1.80
  -3 -23   9    0.70    0.80
  -3 -23   9   -0.60    0.90
  -3  23   9    0.40    0.80
   3  23  -9    2.30    1.20
  -2 -23   9    7.20    1.80
  -2 -23   9    5.90    1.30
   2 -23  -9    5.90    1.50
  -2 -23   9    4.10    1.20
  -2  23   9    3.70    1.00
   2  23  -9    7.70    1.90
  -1 -23   9   -0.40    1.30
  -1 -23   9    0.30    1.40
   1 -23  -9    2.30    1.60
   1  23  -9    0.10    1.00
  -1  23   9   -0.20    1.20
   0 -23   9   -2.10    1.70
   0 -23  -9    0.30    1.50
   0  23  -9   -1.60    1.50
   0  23   9    0.50    1.40
  -1 -23  -9   48.00    3.50
  -1 -23  -9   44.20    3.30
   1 -23   9   47.20    3.00
  -1  23  -9   41.90    2.80
   1  23   9   45.20    3.70
  -2 -23  -9   21.60    2.20
   2 -23   9   22.80    2.70
  -2 -23  -9   22.10    2.30
  -2  23  -9   23.60    2.10
  -3 -23  -9   31.60    3.20
  -3 -23  -9   35.00    2.60
  -3  23  -9   35.10    2.00
  -3 -24   9    4.70    1.30
  -3  24   9    7.50    1.30
   2 -24  -9    0.10    1.50
  -2 -24   9    1.70    1.10
  -2 -24   9    2.50    1.10
   2  24  -9    2.60    1.10
  -2  24   9    1.00    0.90
   1 -24  -9    2.80    2.60
  -1 -24   9    3.90    1.40
  -1 -24   9    7.30    2.00
  -1  24   9    8.20    2.10
   1  24  -9    3.80    1.20
   0 -24   9    8.60    2.10
   0  24  -9   10.60    1.90
   0  24   9    9.40    1.60
  -1 -24  -9   31.10    3.00
  -1 -24  -9   30.10    3.20
   1 -24   9   30.70    2.60
  -1  24  -9   31.60    2.30
   1  24   9   32.10    4.20
  -2 -24  -9   32.20    2.40
   2 -24   9   28.40    2.70
  -2 -24  -9   27.70    2.20
  -2  24  -9   29.30    2.10
  -3 -24  -9   20.10    1.60
  -3  24  -9   16.00    1.60
  -2 -25   9    3.10    1.10
   2 -25  -9    1.80    1.80
  -2 -25   9    4.60    1.10
  -2  25   9    2.40    0.90
   2  25  -9    3.50    1.10
   1 -25  -9   14.90    2.90
  -1 -25   9   13.30    2.50
  -1 -25   9   12.90    2.00
   1  25  -9   16.50    2.00
  -1  25   9   17.60    2.10
   0 -25   9    9.90    2.10
   0  25   9    7.30    1.40
   0  25  -9    7.30    1.50
   0  25  -9    7.50    1.80
  -1 -25  -9   60.89    3.60
  -1 -25  -9   47.30    3.20
   1 -25   9   47.60    2.90
  -1  25  -9   49.20    2.70
   2 -25   9    1.50    1.80
  -2 -25  -9   -0.80    1.10
  -2 -25  -9    1.50    1.10
  -2  25  -9    0.30    0.80
  -2 -26   9   37.60    2.20
  -2 -26   9   36.10    2.20
  -2  26   9   49.50    3.20
   2  26  -9   37.60    2.20
  -1 -26   9   33.90    3.70
  -1 -26   9   39.80    2.40
  -1  26   9   33.70    2.70
   1  26  -9   33.90    2.20
   0 -26   9  222.28    7.20
   0  26  -9  227.58    7.40
   0  26   9  213.88    7.00
   0  26  -9  221.58    7.10
  -1 -26  -9    2.90    1.90
   1 -26   9    1.60    1.10
  -1  26  -9    2.30    1.00
  -2 -26  -9   30.70    2.30
  -2 -26  -9   28.90    2.00
  -2  26  -9   22.50    2.20
  -2 -27   9   -0.90    0.90
  -2 -27   9   -2.10    1.10
  -2  27   9    1.00    0.80
  -1 -27   9   31.00    2.10
  -1  27   9   29.20    1.90
   1  27  -9   26.00    1.90
   0 -27   9    0.70    1.00
   0  27  -9    2.10    1.00
   0  27  -9    0.50    1.60
   1 -27   9   13.40    2.90
  -1  27  -9   13.10    1.50
  -2  27  -9    7.50    1.30
  -1 -28   9   18.80    1.60
  -1  28   9   14.20    1.60
   1  28  -9   20.40    1.80
   1  28  -9   19.30    1.90
   0 -28   9    9.80    2.60
   0  28   9   10.20    2.00
   0  28  -9    7.50    1.50
   1 -28   9    0.50    1.20
  -1  28  -9    1.00    0.80
   0 -29   9   18.30    1.70
   0  29  -9   21.60    1.60
  -5   0  10   84.89    3.40
  -5   0  10   84.09    3.40
  -4   0  10   23.20    2.40
  -4   0  10   22.00    2.60
  -3   0  10   78.99    4.20
  -3   0  10   86.19    4.10
  -2   0  10   71.99    4.40
  -2   0  10   75.69    5.20
  -2   0  10   77.19    4.10
   1   0 -10   65.19    3.20
   1   0 -10   73.69    4.40
   0   0 -10  149.69    5.00
   0   0 -10  157.88    5.90
  -1   0 -10  115.59    5.20
  -1   0 -10  116.29    4.10
  -2   0 -10  114.89    4.20
  -2   0 -10  118.49    5.10
  -3   0 -10   28.20    3.10
  -3   0 -10   26.30    2.30
  -4   0 -10   18.10    2.40
  -4   0 -10   27.20    3.20
  -5   0 -10   10.30    2.20
  -5  -1  10    6.00    1.60
  -5  -1  10   10.90    1.80
  -5   1  10   10.70    1.60
  -5   1  10   10.50    1.80
  -4  -1  10    0.30    1.40
  -4  -1  10    1.20    1.20
  -4   1  10    1.40    1.40
  -4   1  10    1.30    1.30
  -3  -1  10  426.46   12.90
  -3  -1  10  425.56   13.00
  -3   1  10  424.86   13.10
  -3   1  10  423.26   13.00
  -2  -1  10   20.60    3.00
  -2  -1  10   28.70    4.00
  -2  -1  10   21.30    3.20
   2  -1 -10   19.00    2.60
  -2   1  10   13.90    3.40
  -2   1  10   27.40    3.00
  -2   1  10   23.10    5.50
   1  -1 -10  192.38    6.10
   1  -1 -10  187.98    7.30
   1   1 -10  197.18    7.30
   1   1 -10  181.58    6.20
   0  -1 -10  349.96   11.00
   0  -1 -10  370.86   10.20
   0   1 -10  347.67   10.20
   0   1 -10  354.96   11.10
   0   1  10  328.97   11.30
  -1  -1 -10  121.09    4.30
  -1  -1 -10  125.89    5.50
  -1   1 -10  120.69    5.60
  -1   1 -10  127.59    4.30
  -2  -1 -10  120.69    4.40
  -2  -1 -10  118.79    5.10
  -2  -1 -10  118.59    5.50
  -2   1 -10  122.29    5.20
  -2   1 -10  124.79    4.40
  -3  -1 -10  124.59    4.80
  -3   1 -10  128.09    5.30
  -3   1 -10  120.19    4.70
  -4  -1 -10    1.80    1.70
  -4  -1 -10    2.40    1.30
  -4   1 -10    2.00    1.40
  -4   1 -10    1.90    1.80
  -5  -1 -10   29.90    2.60
  -5   1 -10   30.80    2.50
  -5  -2  10   -0.40    0.90
  -5  -2  10   -0.20    0.90
  -5   2  10    0.50    0.90
  -5   2  10    1.50    1.00
  -4  -2  10   88.09    4.20
  -4  -2  10   95.29    4.00
  -4   2  10   88.99    4.20
  -4   2  10   91.19    4.10
   3  -2 -10   77.59    4.10
  -3  -2  10   76.49    4.00
  -3  -2  10   84.59    4.20
  -3   2  10   84.09    4.10
  -3   2  10   81.49    4.00
   2  -2 -10    6.80    2.70
  -2  -2  10    4.60    1.80
  -2  -2  10    3.70    2.40
  -2  -2  10    7.10    1.90
  -2   2  10    6.70    1.80
  -2   2  10    7.40    2.10
   1  -2 -10  173.48    7.00
   1  -2 -10  183.28    5.70
   1   2 -10  173.98    7.00
   0  -2 -10  543.25   16.30
   0  -2 -10  568.24   15.60
   0   2 -10  574.44   16.60
   0   2 -10  546.35   15.60
   0   2  10  530.05   16.60
  -1  -2 -10    5.80    1.10
  -1  -2 -10    4.70    1.60
  -1   2 -10    4.90    1.20
  -1   2 -10    3.60    1.60
  -2  -2 -10   94.59    4.40
  -2  -2 -10   95.19    3.70
  -2  -2 -10   90.69    4.70
  -2   2 -10   95.69    3.70
  -2   2 -10   95.49    4.60
  -3  -2 -10  137.59    5.20
  -3  -2 -10  145.19    5.90
  -3   2 -10  142.49    5.80
  -3   2 -10  149.39    5.30
  -4  -2 -10   36.00    3.30
  -4  -2 -10   39.40    2.80
  -4   2 -10   38.60    2.80
  -5  -2 -10   39.00    2.90
  -5   2 -10   45.90    2.80
  -5  -3  10    2.30    1.00
  -5  -3  10    2.30    0.90
  -5   3  10    1.10    0.90
  -5   3  10    3.10    1.00
  -4  -3  10   66.19    3.30
  -4  -3  10   64.69    3.60
  -4   3  10   65.29    3.70
  -4   3  10   65.99    3.50
   3  -3 -10  100.19    4.40
  -3  -3  10   98.69    4.50
  -3  -3  10   98.59    4.60
  -3  -3  10   97.69    5.60
  -3   3  10   92.59    4.30
  -3   3  10   98.29    4.60
  -2  -3  10    0.90    1.80
  -2  -3  10   -0.50    1.90
   2  -3 -10    1.60    1.40
  -2  -3  10   -1.60    1.90
  -2   3  10    1.00    2.20
  -2   3  10    2.10    1.60
   1  -3 -10   11.50    1.80
   1  -3 -10    8.50    2.10
   1   3 -10   12.40    3.30
   0  -3 -10    0.60    1.30
   0  -3 -10    1.80    1.00
   0   3 -10    1.90    1.60
   0   3  10    1.40    1.90
   0   3 -10    2.20    1.50
  -1  -3 -10   36.70    2.10
  -1  -3 -10   34.10    3.80
   1   3  10   42.20    4.80
  -1   3 -10   45.30    3.90
  -1   3 -10   40.00    2.30
  -2  -3 -10    5.90    1.70
  -2  -3 -10    3.20    1.10
  -2  -3 -10    2.10    2.10
  -2   3 -10    5.60    1.80
  -2   3 -10    5.20    1.20
  -3  -3 -10   14.30    2.90
  -3  -3 -10   21.50    2.10
  -3  -3 -10   20.60    3.90
  -3   3 -10   21.60    2.30
  -3   3 -10   17.40    3.00
  -4  -3 -10  105.29    4.60
  -4  -3 -10  101.79    4.30
  -4   3 -10  105.99    4.90
  -5   3 -10    7.30    1.50
  -5  -4  10   23.00    1.80
  -5  -4  10   26.40    1.90
  -5   4  10   25.10    2.00
  -5   4  10   21.80    1.80
  -4  -4  10   69.39    3.80
  -4  -4  10   71.99    3.50
  -4   4  10   65.29    3.50
  -4   4  10   72.19    3.70
  -3  -4  10    0.60    1.60
   3  -4 -10    2.50    1.70
  -3  -4  10    4.00    2.40
  -3  -4  10    2.50    1.40
  -3   4  10    2.90    1.40
  -3   4  10   -0.80    1.50
   2  -4 -10   78.99    3.40
  -2  -4  10   79.79    4.30
  -2  -4  10   75.59    4.20
  -2  -4  10   76.79    4.00
  -2   4  10   72.89    4.50
  -2   4  10   76.29    3.90
   1  -4 -10  108.89    5.80
   1  -4 -10  125.59    4.30
   1   4 -10  129.39    6.00
   0  -4 -10  201.18    6.10
   0  -4 -10  193.38    6.90
   0   4 -10  193.88    7.30
   0   4  10  191.68    7.40
  -1  -4 -10  119.59    5.30
  -1  -4 -10   98.19    4.70
   1   4  10  116.79    6.20
  -1   4 -10  121.89    4.20
  -1   4 -10  121.79    5.70
  -2  -4 -10    6.00    1.90
  -2  -4 -10    9.20    2.10
  -2  -4 -10    6.90    1.30
  -2   4 -10   10.50    1.80
  -2   4 -10    9.30    2.10
  -3  -4 -10   91.09    4.90
  -3  -4 -10   95.79    4.60
  -3  -4 -10   92.89    3.90
  -3   4 -10   97.29    4.80
  -3   4 -10   94.19    4.00
  -4  -4 -10   25.80    2.40
  -4  -4 -10   20.50    4.10
  -4   4 -10   28.30    2.70
  -5   4 -10   32.00    2.50
  -5  -5  10   26.10    1.80
  -5  -5  10   23.50    1.80
  -5   5  10   26.90    1.90
  -5   5  10   22.60    1.70
  -4  -5  10  141.29    5.40
  -4  -5  10  144.19    5.50
   4  -5 -10  144.99    5.90
  -4   5  10  141.89    5.60
  -4   5  10  146.99    5.40
  -3  -5  10   81.59    4.60
  -3  -5  10   70.79    3.80
   3  -5 -10   70.59    3.70
  -3  -5  10   73.19    3.90
  -3   5  10   68.19    3.90
  -3   5  10   73.79    3.70
  -2  -5  10   64.79    3.70
  -2  -5  10   71.79    3.70
  -2  -5  10   60.79    3.90
   2  -5 -10   62.49    3.10
  -2   5  10   64.19    3.70
  -2   5  10   66.99    4.40
   1  -5 -10   37.30    4.40
   1  -5 -10   38.30    2.20
   1   5 -10   36.60    4.30
   0  -5 -10  160.98    5.20
   0  -5 -10  154.18    6.00
   0   5  10  151.48    6.60
   0   5 -10  161.98    6.50
  -1  -5 -10    1.80    1.80
  -1  -5 -10    2.40    0.90
  -1  -5 -10    5.00    2.00
  -1   5 -10    1.00    1.30
  -1   5 -10   -0.10    2.10
  -2  -5 -10    2.90    1.80
  -2  -5 -10    1.40    1.20
  -2  -5 -10    2.30    1.70
  -2   5 -10    6.10    2.00
  -2   5 -10    3.90    1.30
  -3  -5 -10   43.80    2.70
  -3  -5 -10   38.40    3.60
  -3  -5 -10   47.10    3.30
  -3   5 -10   44.50    3.70
  -3   5 -10   44.30    2.70
  -4  -5 -10   38.40    2.80
  -4   5 -10   36.60    2.70
  -5   5 -10    2.10    1.50
  -5  -6  10    3.60    0.90
  -5  -6  10    4.40    1.00
  -5   6  10    2.50    1.00
  -5   6  10    6.60    1.50
  -4  -6  10   25.70    2.50
   4  -6 -10   21.60    3.30
  -4   6  10   25.20    2.40
  -4   6  10   22.40    2.50
  -3  -6  10  137.19    5.30
   3  -6 -10  135.59    5.20
  -3  -6  10  138.59    5.70
  -3  -6  10  134.09    5.40
  -3   6  10  124.49    6.20
  -3   6  10  137.29    5.30
  -2  -6  10  351.96   11.20
  -2  -6  10  356.06   11.20
   2  -6 -10  361.96   10.70
  -2  -6  10  348.67   11.10
  -2   6  10  376.36   11.10
  -2   6  10  356.36   11.30
   1  -6 -10    9.20    1.50
   1  -6 -10    7.30    2.50
  -1  -6  10    9.30    2.10
   0  -6 -10  163.18    6.10
   0  -6 -10  163.18    5.20
   0   6 -10  158.78    6.60
   0   6  10  149.99    6.80
  -1  -6 -10   13.40    1.50
  -1  -6 -10   13.60    2.80
  -1   6 -10   14.80    2.20
  -2  -6 -10  280.67    9.00
  -2  -6 -10  259.67    8.40
  -2  -6 -10  270.07    8.90
  -2   6 -10  272.97    9.10
  -2   6 -10  279.37    8.40
  -3  -6 -10  152.88    5.60
  -3  -6 -10  147.39    5.80
  -3  -6 -10  148.89    5.90
  -3   6 -10  134.89    5.30
  -4  -6 -10   17.90    2.60
  -4  -6 -10   15.40    2.40
  -4   6 -10   16.20    2.30
  -5  -7  10    9.30    1.80
  -5  -7  10    8.90    1.70
  -5   7  10    7.80    1.60
  -5   7  10    4.80    1.10
   4  -7 -10   -1.30    1.80
  -4  -7  10   -0.60    1.40
  -4  -7  10   -0.80    1.60
  -4   7  10    1.20    1.90
  -3  -7  10   -1.50    1.40
  -3  -7  10    1.20    1.50
   3  -7 -10    2.80    1.50
  -3  -7  10    2.90    1.90
  -3   7  10    0.70    1.50
  -3   7  10    0.10    1.40
   2  -7 -10   24.10    2.20
  -2  -7  10   29.50    2.90
  -2  -7  10   30.20    2.90
  -2  -7  10   28.00    2.90
  -2   7  10   28.00    2.90
  -2   7  10   29.10    3.80
   1  -7 -10   47.80    5.20
  -1  -7  10   38.80    3.60
  -1  -7  10   48.00    3.60
   1  -7 -10   50.79    2.40
   0  -7 -10  494.75   14.50
   0  -7 -10  488.05   13.90
   0   7 -10  462.15   15.20
  -1  -7 -10    9.30    1.60
  -1  -7 -10    9.90    2.30
  -1  -7 -10   12.90    2.70
  -1   7 -10   12.80    2.40
  -2  -7 -10   16.10    1.90
  -2  -7 -10   21.00    2.90
  -2  -7 -10    9.90    2.60
  -2   7 -10   14.90    2.10
  -3  -7 -10   22.50    2.90
  -3  -7 -10   32.30    3.30
  -3  -7 -10   33.00    3.20
  -3   7 -10   22.80    2.30
  -4  -7 -10   12.10    2.30
  -4  -7 -10   16.20    2.50
  -4   7 -10   14.40    2.40
  -5  -8  10  115.49    3.90
  -5  -8  10  107.79    3.80
  -5   8  10  115.89    3.90
  -5   8  10  108.39    3.80
   4  -8 -10   35.70    3.10
  -4  -8  10   38.10    3.00
  -4  -8  10   34.10    2.80
  -4   8  10   38.70    3.10
  -4   8  10   38.60    2.80
  -3  -8  10  100.19    4.50
  -3  -8  10   95.69    4.50
   3  -8 -10   99.49    4.20
  -3  -8  10  100.19    4.70
  -3   8  10   98.29    4.70
  -3   8  10   97.79    4.60
  -2  -8  10  385.96   11.70
  -2  -8  10  393.26   11.80
   2  -8 -10  381.86   11.40
  -2  -8  10  367.96   11.70
  -2   8  10  367.96   11.90
  -2   8  10  379.26   11.60
  -1  -8  10   71.49    4.00
   1  -8 -10   81.29    3.20
  -1  -8  10   74.39    4.10
   1  -8 -10   78.49    6.10
   0  -8  10  203.78    7.40
   0  -8 -10  215.58    6.60
   0  -8  10  211.38    7.50
  -1  -8 -10  272.97    8.90
  -1  -8 -10  266.47    8.40
  -1  -8 -10  270.87    9.20
  -1   8 -10  308.67   11.60
  -1   8 -10  270.57    8.50
  -2  -8 -10   56.59    3.50
  -2  -8 -10   51.29    2.90
  -2  -8 -10   50.99    3.50
  -2   8 -10   50.69    4.50
  -2   8 -10   55.99    3.00
  -3  -8 -10  114.69    4.70
  -3  -8 -10  126.99    5.20
  -3  -8 -10  120.49    5.20
  -4  -8 -10    2.30    1.40
   4  -8  10    2.70    1.90
  -4  -8 -10    1.00    1.50
  -4   8 -10    5.00    1.40
  -5  -9  10   20.30    1.70
  -5  -9  10   20.40    1.60
  -5   9  10   21.40    1.70
  -5   9  10   21.20    1.70
   4  -9 -10  179.68    6.10
  -4  -9  10  171.08    6.10
  -4  -9  10  173.88    6.10
  -4   9  10  169.88    6.10
  -4   9  10  173.08    6.10
  -3  -9  10   27.10    2.80
  -3  -9  10   25.40    3.10
  -3  -9  10   32.50    2.80
   3  -9 -10   21.40    3.10
  -3   9  10   28.70    2.70
  -3   9  10   26.70    3.10
   2  -9 -10   -0.70    1.20
  -2  -9  10    3.50    1.80
  -2  -9  10   -0.60    1.50
  -2  -9  10   -0.50    1.60
  -2   9  10    3.30    2.40
  -2   9  10    1.70    1.50
   1  -9 -10 1043.90   29.00
  -1  -9  10 1049.30   29.40
  -1  -9  10 1015.00   29.50
  -1  -9  10 1007.30   29.30
  -1  -9  10 1090.49   29.50
  -1   9  10 1068.19   29.30
   0  -9  10  208.18    7.70
   0  -9  10  223.98    7.60
   0  -9 -10  213.08    7.60
   0  -9 -10  225.18    6.90
  -1  -9 -10  101.29    3.90
  -1  -9 -10  108.09    4.60
  -1  -9 -10  103.29    5.10
   1  -9  10  104.09    5.50
  -1   9 -10  101.39    5.10
  -2  -9 -10  124.39    5.10
  -2  -9 -10  120.79    5.20
  -2  -9 -10  127.09    4.70
  -2   9 -10  128.29    5.50
  -2   9 -10  124.59    4.70
  -3  -9 -10    9.90    1.70
  -3  -9 -10   13.10    2.80
  -3  -9 -10   13.00    2.60
  -3   9 -10   13.20    2.40
  -4  -9 -10  103.49    4.30
   4  -9  10   98.39    4.80
  -4  -9 -10  100.69    4.30
  -4   9 -10   98.89    4.20
  -5 -10  10    8.60    1.50
  -5 -10  10    9.40    1.40
  -5  10  10    8.50    1.50
  -5  10  10   14.20    1.60
  -4 -10  10    0.80    1.10
   4 -10 -10    2.40    1.50
  -4 -10  10    1.60    1.10
  -4 -10  10    2.40    1.90
  -4  10  10    2.30    1.30
  -4  10  10    3.00    1.20
   3 -10 -10    7.40    1.60
  -3 -10  10    9.60    2.40
  -3 -10  10    6.70    1.80
  -3 -10  10    8.10    1.70
  -3  10  10    7.50    1.80
  -3  10  10    6.70    1.60
   2 -10 -10   40.80    2.60
  -2 -10  10   40.90    3.20
  -2  10  10   46.70    4.40
  -2  10  10   39.60    3.20
  -1 -10  10   20.50    3.50
   1 -10 -10   19.30    2.00
  -1 -10  10   20.40    2.90
  -1 -10  10   25.00    2.60
  -1 -10  10   18.80    3.30
  -1  10  10   17.70    3.30
   0 -10 -10   69.39    4.20
   0 -10  10   73.09    4.00
   0 -10  10   71.69    4.10
   0 -10 -10   72.39    3.10
   1 -10  10   13.80    3.00
  -1 -10 -10   17.00    3.30
  -1 -10 -10   11.00    1.60
  -1 -10 -10    9.30    1.80
  -1  10 -10   13.20    2.40
  -2 -10 -10    2.00    1.30
  -2 -10 -10    3.00    1.70
  -2 -10 -10    1.40    1.50
  -2  10 -10    1.30    2.00
  -2  10 -10    5.10    1.60
  -3 -10 -10   19.10    3.50
  -3 -10 -10   15.90    2.80
  -3 -10 -10   15.00    2.10
  -3  10 -10   20.40    2.60
  -3  10 -10   19.70    3.70
  -4 -10 -10    2.10    1.20
  -4 -10 -10    1.90    1.60
   4 -10  10    2.40    2.30
  -4 -10 -10    1.60    1.70
  -4  10 -10    2.40    1.40
  -5 -11  10   14.60    1.60
  -5  11  10   11.90    1.60
  -5  11  10   14.90    1.70
  -4 -11  10   49.50    2.80
  -4 -11  10   44.80    3.30
   4 -11 -10   53.29    3.10
  -4 -11  10   44.00    3.20
  -4  11  10   50.39    2.90
  -4  11  10   49.30    2.80
   3 -11 -10   82.49    3.80
  -3 -11  10   82.89    4.10
  -3 -11  10   87.59    4.50
  -3 -11  10   85.09    4.20
  -3  11  10   86.19    4.40
  -3  11  10   88.39    4.30
  -2 -11  10   44.20    4.90
  -2 -11  10   39.30    3.00
   2 -11 -10   39.50    2.70
  -2 -11  10   34.40    3.00
  -2 -11  10   38.30    3.20
  -2  11  10   43.60    3.10
  -2  11  10   39.40    4.40
   1 -11 -10  169.18    5.80
  -1 -11  10  167.98    6.20
  -1 -11  10  174.58    6.40
  -1 -11  10  174.28    6.30
  -1 -11  10  174.68    6.70
  -1  11  10  168.08    6.40
   0 -11 -10    8.20    2.20
   0 -11  10    6.90    1.80
   0 -11  10    6.20    2.10
   0 -11 -10    3.90    1.10
  -1 -11 -10  147.19    6.00
   1 -11  10  155.08    6.80
   1 -11  10  153.58    5.80
  -1 -11 -10  150.38    5.80
  -1 -11 -10  146.89    5.20
  -1  11 -10  150.08    5.80
  -2 -11 -10  239.38    8.20
  -2 -11 -10  255.07    8.40
  -2 -11 -10  240.08    7.90
  -2  11 -10  233.78    7.90
  -2  11 -10  246.18    8.40
  -3 -11 -10   20.00    2.60
  -3 -11 -10   12.50    2.60
   3 -11  10   17.80    2.90
  -3 -11 -10   12.80    2.20
  -3  11 -10   13.70    2.60
  -3  11 -10   14.80    3.50
  -4 -11 -10    4.00    1.70
  -4 -11 -10    1.90    1.70
  -4 -11 -10    3.50    1.20
  -4  11 -10    4.40    1.80
  -4 -12  10    2.50    1.10
  -4 -12  10    7.70    1.80
  -4 -12  10    3.50    1.60
   4 -12 -10    3.00    1.80
  -4  12  10    3.50    1.30
  -4  12  10    3.30    1.10
  -3 -12  10   23.60    2.60
  -3 -12  10   24.20    2.70
   3 -12 -10   22.00    2.40
  -3 -12  10   27.20    2.70
  -3  12  10   25.50    3.00
  -3  12  10   21.10    2.60
  -2 -12  10    6.30    1.60
  -2 -12  10    4.90    1.50
  -2 -12  10    8.50    1.80
   2 -12 -10    8.40    1.90
  -2 -12  10   10.90    2.70
  -2  12  10   11.00    2.30
  -1 -12  10    3.90    1.60
   1 -12 -10    4.20    1.40
  -1 -12  10    2.80    1.90
  -1 -12  10    2.20    1.60
  -1 -12  10    3.00    1.80
  -1  12  10    2.40    1.80
   0 -12  10   13.20    2.90
   0 -12 -10   17.70    3.20
   0 -12 -10   12.10    1.80
   0 -12  10   15.10    2.80
  -1 -12 -10   49.70    3.30
  -1 -12 -10   48.90    4.00
   1 -12  10   54.59    4.70
  -1 -12 -10   48.50    2.60
   1 -12  10   48.10    3.40
  -1  12 -10   48.30    3.40
  -2 -12 -10    5.80    1.60
  -2 -12 -10    2.60    1.40
   2 -12  10    6.90    1.80
  -2 -12 -10   10.40    2.80
  -2  12 -10    8.90    2.00
  -2  12 -10    7.90    2.00
   3 -12  10   -0.40    1.60
  -3 -12 -10   -2.00    1.30
  -3 -12 -10    1.80    1.40
  -3 -12 -10    0.10    1.50
  -3  12 -10   -2.80    1.70
  -3  12 -10   -0.70    1.50
  -4 -12 -10    1.30    2.00
  -4 -12 -10   -0.70    1.10
  -4 -12 -10   -1.80    1.40
  -4  12 -10    3.50    1.60
   4 -13 -10   17.90    2.30
  -4 -13  10   16.80    1.90
  -4 -13  10   15.10    1.90
  -4 -13  10   13.00    2.40
  -4  13  10   14.20    2.20
  -4  13  10   15.90    2.00
  -3 -13  10  109.09    4.80
  -3 -13  10  105.39    4.70
   3 -13 -10  113.29    5.50
  -3 -13  10  109.29    4.60
  -3  13  10  111.39    4.80
  -3  13  10  108.09    4.60
  -2 -13  10   41.10    3.10
   2 -13 -10   41.20    2.70
  -2 -13  10   42.20    3.10
  -2 -13  10   39.80    3.00
  -2 -13  10   32.80    4.10
  -2  13  10   42.10    3.00
  -1 -13  10  184.48    6.60
  -1 -13  10  171.38    6.50
   1 -13 -10  198.78    7.00
  -1 -13  10  175.48    6.70
  -1 -13  10  173.88    6.70
  -1  13  10  177.68    6.60
   0 -13  10  131.89    5.50
   0 -13 -10  135.39    5.50
   0 -13  10  135.59    5.50
   0 -13 -10  128.19    4.80
   0  13  10  137.79    6.10
  -1 -13 -10   77.59    3.40
  -1 -13 -10   80.09    4.10
  -1 -13 -10   79.69    4.60
   1 -13  10   77.59    4.10
  -1  13 -10   81.29    4.00
  -2 -13 -10   47.00    3.30
   2 -13  10   52.89    3.50
  -2 -13 -10   53.09    3.10
  -2 -13 -10   57.69    3.60
  -2  13 -10   52.49    3.60
  -2  13 -10   53.99    4.20
   3 -13  10    2.10    1.50
  -3 -13 -10   -1.10    1.40
  -3 -13 -10    0.90    1.50
  -3 -13 -10    1.00    1.20
  -3  13 -10   -0.50    1.70
  -3  13 -10    0.10    1.70
  -4 -13 -10   34.80    2.70
  -4 -13 -10   37.40    2.50
  -4 -13 -10   35.30    3.80
  -4  13 -10   32.80    3.10
   4 -14 -10    1.30    1.40
  -4 -14  10    1.20    1.00
  -4 -14  10    0.50    1.00
  -4 -14  10    2.10    1.50
  -4  14  10    1.70    1.00
  -4  14  10    2.40    1.20
   3 -14 -10   37.80    2.60
  -3 -14  10   36.60    2.80
  -3 -14  10   35.60    2.60
  -3 -14  10   33.50    2.80
  -3  14  10   38.20    3.30
  -3  14  10   36.30    2.70
  -2 -14  10   95.29    5.00
  -2 -14  10   98.49    4.40
  -2 -14  10   95.19    4.40
  -2 -14  10   95.59    4.40
   2 -14 -10   92.69    4.00
  -2  14  10   97.99    4.30
  -1 -14  10   36.30    3.40
  -1 -14  10   37.80    3.00
  -1 -14  10   48.30    3.20
   1 -14 -10   38.90    2.60
  -1 -14  10   36.50    3.40
  -1  14  10   39.40    3.40
   0 -14  10   47.00    5.90
   0 -14 -10   43.30    2.70
   0 -14  10   48.10    3.70
   0 -14  10   48.20    3.40
   0 -14 -10   48.40    3.90
   0  14  10   46.60    4.20
  -1 -14 -10    4.70    2.80
  -1 -14 -10    1.10    1.10
   1 -14  10    2.70    1.60
  -1 -14 -10    1.80    1.60
  -1  14 -10    1.60    1.60
   2 -14  10   49.99    3.40
  -2 -14 -10   53.59    4.60
  -2 -14 -10   50.09    3.30
  -2  14 -10   52.99    3.50
   3 -14  10    1.00    1.70
  -3 -14 -10    0.50    1.40
  -3 -14 -10    0.50    1.40
  -3 -14 -10    0.30    1.40
  -3  14 -10    1.10    1.80
  -3  14 -10    0.20    1.70
  -4 -14 -10    0.60    1.70
  -4 -14 -10   -0.80    1.30
  -4 -15  10    7.10    1.70
  -4 -15  10    6.30    1.60
  -4 -15  10    8.20    2.10
   4 -15 -10   10.70    2.10
  -4  15  10    9.20    2.20
  -4  15  10    8.20    1.60
  -3 -15  10   41.10    2.80
   3 -15 -10   46.30    2.90
  -3 -15  10   43.50    2.90
  -3 -15  10   45.40    3.00
  -3  15  10   42.60    2.80
   2 -15 -10   43.20    2.80
  -2 -15  10   47.60    3.90
  -2 -15  10   45.40    3.30
  -2 -15  10   45.60    3.10
  -2 -15  10   44.20    4.70
  -2  15  10   45.40    3.00
  -1 -15  10    1.10    1.60
   1 -15 -10    0.30    1.20
  -1 -15  10    1.60    1.70
  -1 -15  10    0.30    1.40
  -1  15  10    1.80    1.70
   0 -15 -10  162.28    6.10
   0 -15  10  156.08    6.20
   0 -15 -10  144.59    5.40
   0 -15  10  155.08    6.00
   0 -15  10  148.49    6.50
   0  15  10  154.48    6.20
   1 -15  10   57.69    3.60
  -1 -15 -10   53.69    3.00
  -1 -15 -10   60.29    4.10
  -1 -15 -10   58.19    3.60
  -1  15 -10   59.49    3.50
   2 -15  10   56.69    3.60
  -2 -15 -10   51.69    3.50
  -2 -15 -10   54.39    3.40
  -2 -15 -10   55.29    3.60
  -2  15 -10   54.99    3.40
  -3 -15 -10    3.50    1.40
   3 -15  10    2.60    1.70
  -3 -15 -10    2.10    1.70
  -3 -15 -10    3.00    1.50
  -3  15 -10    4.30    1.50
  -3  15 -10   -1.60    2.30
  -4 -15 -10   42.20    2.60
  -4 -15 -10   44.70    2.40
  -4 -16  10   -0.60    1.70
   4 -16 -10    1.40    1.30
  -4 -16  10    0.60    0.80
  -4  16  10   -0.40    1.60
  -4  16  10    1.30    1.30
  -3 -16  10   12.10    2.20
  -3 -16  10   13.00    2.00
   3 -16 -10   12.00    2.10
  -3  16  10   14.50    3.30
  -2 -16  10   90.69    4.30
  -2 -16  10   92.19    4.30
  -2 -16  10   92.99    4.30
   2 -16 -10   95.89    4.10
  -2 -16  10   94.39    4.80
  -2  16  10   99.29    4.30
   1 -16 -10   95.09    4.00
  -1 -16  10   89.59    4.60
  -1 -16  10   99.19    4.50
  -1 -16  10   98.79    4.60
  -1  16  10   99.29    4.40
   0 -16  10  171.98    6.30
   0 -16 -10  168.68    5.80
   0 -16  10  159.58    6.20
   0 -16 -10  166.38    6.40
   0 -16  10  140.79    7.10
   0  16  10  161.08    6.40
   1 -16  10   59.39    3.70
  -1 -16 -10   70.19    4.20
  -1 -16 -10   72.59    3.30
  -1 -16 -10   55.29    3.70
  -1  16 -10   71.49    3.60
  -2 -16 -10   11.60    2.50
  -2 -16 -10    9.10    2.00
   2 -16  10   10.50    2.80
  -2 -16 -10   14.80    2.60
  -2  16 -10    6.30    1.50
  -3 -16 -10   46.10    3.50
  -3 -16 -10   41.70    2.90
  -3 -16 -10   37.10    2.80
   3 -16  10   47.20    3.50
  -3  16 -10   45.20    3.10
  -4 -16 -10    0.40    1.20
  -4 -16 -10    0.40    0.90
  -4 -17  10    0.60    1.20
  -4 -17  10    1.40    0.90
   4 -17 -10   -2.40    1.30
  -4  17  10    0.90    0.90
  -4  17  10   -0.20    1.60
  -3 -17  10   14.60    2.10
  -3 -17  10   14.30    2.10
  -3 -17  10   13.30    2.10
   3 -17 -10   11.30    1.90
  -3  17  10   15.10    2.00
  -3  17  10   16.50    3.30
  -2 -17  10    1.10    1.40
  -2 -17  10   -0.20    1.80
   2 -17 -10    0.80    1.30
  -2 -17  10   -0.40    1.30
  -2 -17  10    0.50    1.30
  -2  17  10   -0.40    1.20
  -1 -17  10    1.60    1.60
  -1 -17  10    1.70    1.60
  -1 -17  10    2.10    1.60
  -1  17  10    1.70    1.60
   0 -17  10   24.00    3.00
   0 -17 -10   24.30    3.60
   0 -17  10   26.40    3.30
   0 -17  10   20.40    3.70
   0 -17 -10   23.80    2.30
   0  17  10   23.20    3.30
   1 -17  10    0.60    1.60
  -1 -17 -10    3.10    2.00
  -1 -17 -10    0.70    1.90
  -1  17 -10    1.70    1.40
   2 -17  10  178.68    6.40
  -2 -17 -10  165.78    6.20
  -2 -17 -10  158.98    6.10
  -2 -17 -10  163.48    6.00
  -2  17 -10  165.28    6.10
  -3 -17 -10    4.70    2.30
  -3 -17 -10    4.60    1.30
  -3 -17 -10    4.40    1.30
   3 -17  10    7.30    1.80
  -3  17 -10    5.90    1.40
  -4 -17 -10   10.00    1.90
  -4 -18  10    0.50    0.70
  -4 -18  10    0.50    1.10
  -4  18  10   -0.10    0.80
  -3 -18  10    8.00    1.90
  -3 -18  10    4.30    1.70
   3 -18 -10    7.20    1.50
  -3  18  10    4.30    1.10
  -2 -18  10    1.70    1.40
  -2 -18  10    2.80    1.70
   2 -18 -10    2.30    1.30
  -2 -18  10    1.40    1.50
  -2  18  10    2.00    1.10
   1 -18 -10  106.19    4.30
  -1 -18  10  108.89    4.70
  -1 -18  10  113.49    4.80
  -1 -18  10  109.09    4.90
  -1  18  10  109.59    4.80
   0 -18  10    4.00    2.10
   0 -18 -10    2.50    1.40
   0 -18 -10    1.60    2.10
   0 -18  10    3.00    2.00
   0 -18  10    4.60    1.50
   0  18 -10    3.70    1.50
   0  18  10    1.70    1.80
   1 -18  10   27.50    2.90
  -1 -18 -10   30.70    3.60
  -1 -18 -10   26.70    2.90
  -1 -18 -10   36.20    2.70
  -1  18 -10   32.90    2.80
  -2 -18 -10    7.20    1.70
   2 -18  10    5.00    1.60
  -2 -18 -10    4.90    1.60
  -2 -18 -10    8.00    1.90
  -2  18 -10    4.20    1.40
  -3 -18 -10    4.20    1.30
  -3 -18 -10    4.70    1.30
   3 -18  10    5.40    1.70
  -3  18 -10    5.10    1.30
  -4 -18 -10   -0.20    0.80
  -4 -19  10   23.00    1.50
  -3 -19  10    0.90    1.00
  -3 -19  10   -1.80    0.90
   3 -19 -10   -0.60    1.50
  -3  19  10   -0.80    0.90
  -2 -19  10    1.70    1.30
   2 -19 -10    2.60    1.20
  -2 -19  10    3.40    1.30
  -2 -19  10    1.20    1.90
  -2  19  10    4.20    1.20
  -1 -19  10    0.90    1.50
   1 -19 -10    3.60    1.30
  -1 -19  10    2.50    1.50
  -1 -19  10    0.10    1.50
  -1  19  10    2.70    1.60
   0 -19 -10   65.99    4.40
   0 -19  10   64.69    4.10
   0 -19  10   63.09    3.70
   0 -19 -10   60.79    3.30
   0  19  10   66.69    3.90
   0  19 -10   65.29    3.50
   1 -19  10  103.79    5.00
  -1 -19 -10   96.79    4.50
  -1 -19 -10  100.59    4.20
  -1 -19 -10   98.09    4.90
  -1  19 -10   99.19    4.40
   2 -19  10   66.49    3.90
  -2 -19 -10   70.79    3.60
  -2 -19 -10   67.69    3.70
  -2 -19 -10   70.39    3.70
  -2  19 -10   69.39    3.50
   3 -19  10    0.20    1.80
  -3 -19 -10    1.30    1.10
  -3 -19 -10    3.00    1.20
  -3  19 -10    2.30    1.10
  -4 -19 -10   11.90    1.50
   3 -20 -10   15.90    2.00
  -3 -20  10   12.50    1.70
  -3 -20  10   16.40    1.80
  -3  20  10   15.20    1.90
  -2 -20  10  133.69    5.20
  -2 -20  10  136.49    5.00
  -2 -20  10  130.49    5.30
   2 -20 -10  130.59    5.30
  -1 -20  10   82.59    4.20
  -1 -20  10   82.49    4.10
  -1 -20  10   91.69    5.40
   1 -20 -10   82.69    3.80
  -1  20  10   84.49    4.10
   0 -20 -10    7.70    1.80
   0 -20  10    9.10    2.10
   0 -20  10   10.20    2.40
   0 -20 -10    7.40    2.30
   0  20 -10    7.20    1.60
   0  20  10   13.20    2.80
  -1 -20 -10    3.40    1.60
   1 -20  10    3.70    1.40
  -1 -20 -10    3.50    1.60
  -1 -20 -10    5.00    2.00
  -1  20 -10    5.10    1.40
  -2 -20 -10    4.60    1.50
  -2 -20 -10    4.10    1.50
  -2 -20 -10    4.40    2.00
   2 -20  10    3.20    1.30
  -2  20 -10    5.60    1.40
  -3 -20 -10  106.29    3.90
  -3 -20 -10   93.19    4.20
  -3  20 -10   98.99    3.80
  -3 -21  10    3.20    1.00
   3 -21 -10    4.80    1.30
  -3 -21  10    7.60    1.50
  -3  21  10    3.90    1.00
  -2 -21  10    2.20    1.40
  -2 -21  10    0.70    1.10
   2 -21 -10    1.30    1.20
  -2 -21  10   -1.30    1.20
  -2  21  10    0.80    1.00
  -1 -21  10   -2.30    1.20
   1 -21 -10   -0.20    1.40
  -1 -21  10    0.10    1.30
  -1 -21  10   -0.60    1.40
  -1  21  10   -1.50    1.30
   0 -21 -10    1.50    1.30
   0 -21  10   -2.20    1.80
   0 -21  10    0.80    1.40
   0 -21 -10   -0.20    2.40
   0  21 -10    1.20    1.10
   0  21  10    0.40    1.50
  -1 -21 -10   20.40    2.80
  -1 -21 -10   17.70    2.90
   1 -21  10   18.80    2.60
  -1  21 -10   18.60    2.30
  -2 -21 -10    9.70    2.00
   2 -21  10    9.70    2.20
  -2 -21 -10   14.90    2.30
  -2  21 -10    9.00    2.00
  -3 -21 -10    3.10    1.00
  -3 -21 -10    2.10    1.10
  -3  21 -10    1.60    1.00
  -3 -22  10    0.10    0.80
   3 -22 -10   -0.60    1.30
  -3 -22  10    0.10    0.80
   3  22 -10    1.80    1.00
  -3  22  10    0.70    0.80
  -2 -22  10    1.40    1.00
  -2 -22  10    0.30    1.10
   2 -22 -10   -0.60    1.40
  -2 -22  10   -0.60    1.20
  -2  22  10   -0.60    1.00
   1 -22 -10    4.10    1.50
  -1 -22  10    1.10    1.30
  -1 -22  10    2.00    1.30
  -1 -22  10    4.20    1.60
   1  22 -10    3.70    1.30
  -1  22  10    2.90    1.30
   0 -22  10   16.40    2.40
   0 -22 -10   15.50    2.30
   0 -22  10   13.80    3.50
   0  22 -10   17.20    2.10
   0  22  10   17.80    2.70
   1 -22  10    3.00    1.30
  -1 -22 -10    2.40    1.80
  -1 -22 -10    0.40    2.00
  -1 -22 -10   -0.60    1.50
  -1  22 -10    3.10    1.30
  -2 -22 -10   12.30    2.10
   2 -22  10    9.40    2.30
  -2 -22 -10    8.80    2.00
  -2  22 -10    8.80    1.90
  -3 -22 -10    1.90    0.90
  -3 -22 -10    3.30    1.00
  -3  22 -10    1.60    1.00
  -3 -23  10   49.40    2.20
  -3 -23  10   49.80    2.20
  -3  23  10   47.90    2.20
   3  23 -10   49.99    2.50
  -2 -23  10   27.70    2.30
  -2 -23  10   30.10    2.40
  -2 -23  10   25.30    2.00
   2 -23 -10   26.70    2.50
   2  23 -10   27.10    2.10
  -1 -23  10   -0.30    1.20
   1 -23 -10   -1.70    1.40
  -1 -23  10    0.40    1.30
  -1  23  10    1.30    1.20
   1  23 -10    0.60    1.00
   0 -23 -10    2.00    1.60
   0 -23  10   -0.20    1.20
   0  23 -10    0.70    1.00
   0  23  10    0.70    1.50
  -1 -23 -10  187.68    6.80
   1 -23  10  170.18    7.30
  -1 -23 -10  178.18    6.30
  -1 -23 -10  179.78    6.40
  -1  23 -10  177.68    6.10
   2 -23  10   48.60    3.00
  -2 -23 -10   49.60    2.80
  -2 -23 -10   47.40    2.70
  -2  23 -10   48.10    2.60
  -3 -23 -10    5.50    1.40
  -3 -23 -10    3.40    0.90
  -3  23 -10    8.30    1.60
  -3 -24  10   38.60    1.90
  -3  24  10   40.40    1.90
  -2 -24  10    0.80    1.00
  -2 -24  10    1.50    1.10
   2 -24 -10   -0.30    1.50
   2  24 -10    2.10    1.00
  -2  24  10    1.00    1.10
   1 -24 -10   31.30    2.80
  -1 -24  10   29.90    2.50
  -1 -24  10   30.20    2.50
   1  24 -10   30.50    2.20
  -1  24  10   29.70    2.20
   0 -24 -10   68.19    3.80
   0 -24  10   67.69    3.70
   0  24  10   60.89    3.50
   0  24 -10   59.59    3.50
   0  24 -10   58.89    3.40
  -1 -24 -10   22.10    3.40
  -1 -24 -10   18.30    2.70
   1 -24  10   25.10    2.30
  -1  24 -10   20.90    2.00
   2 -24  10   21.70    3.50
  -2 -24 -10   24.50    2.30
  -2 -24 -10   24.00    2.10
  -2  24 -10   25.30    2.10
  -2 -25  10   60.49    2.80
  -2 -25  10   64.99    3.80
  -2  25  10   63.89    3.10
   2  25 -10   56.39    2.90
   1 -25 -10   18.40    2.70
  -1 -25  10   16.40    2.40
  -1 -25  10   14.70    2.90
  -1  25  10   20.30    1.90
   1  25 -10   19.10    1.90
   0 -25  10   47.80    2.80
   0  25 -10   46.40    2.50
   0  25  10   51.69    3.00
   0  25 -10   46.50    3.80
   1 -25  10   54.39    3.10
  -1 -25 -10   47.90    3.30
  -1  25 -10   50.39    2.70
  -2 -25 -10   10.30    1.80
  -2 -25 -10    7.70    2.00
   2 -25  10   11.20    2.80
  -2  25 -10    9.00    1.40
  -2 -26  10    6.70    1.50
  -2 -26  10    3.90    1.00
  -2  26  10    3.20    0.90
   2  26 -10    2.70    1.10
  -1 -26  10    7.80    2.10
  -1 -26  10    4.40    1.70
  -1  26  10    4.50    1.00
   1  26 -10    4.10    1.00
   0 -26  10   29.50    2.20
   0  26 -10   30.10    2.70
   1 -26  10   62.69    2.90
  -2  26 -10   -0.20    0.80
  -1 -27  10   29.50    2.40
   1  27 -10   30.40    2.20
   1  27 -10   33.10    1.90
  -1  27  10   28.60    1.90
   0 -27  10   -0.30    0.90
   0  27 -10   -0.40    1.10
   0  27  10   -1.20    1.40
   1 -27  10    0.20    1.00
  -1  27 -10    1.30    1.00
   1  28 -10   30.80    1.90
   0 -28  10    5.40    1.50
   0  28 -10    7.60    1.40
  -1  28 -10   -0.20    0.80
  -5   0  11    1.00    0.80
  -5   0  11    0.30    0.90
  -4   0  11   -0.10    1.30
  -4   0  11    0.40    1.10
  -3   0  11    2.00    1.50
  -3   0  11   -2.50    1.50
  -2   0  11    4.30    1.80
  -2   0  11   -0.40    1.80
  -2   0  11   -0.60    2.30
  -1   0  11    3.30    2.30
   1   0 -11   -0.60    1.50
   0   0 -11   -1.40    1.10
   0   0 -11   -1.10    1.70
  -1   0 -11   -2.40    2.00
  -1   0 -11   -0.40    1.90
  -1   0 -11   -0.70    1.00
  -2   0 -11   -1.70    1.60
  -2   0 -11    0.30    1.90
  -3   0 -11    0.10    1.50
  -3   0 -11    0.30    1.30
  -4   0 -11    1.80    1.50
  -4   0 -11   -2.00    1.40
  -5  -1  11   -0.10    0.80
  -5  -1  11    2.50    0.90
  -5   1  11    2.10    0.90
  -5   1  11    0.40    0.80
  -4  -1  11  142.89    5.40
  -4  -1  11  140.19    5.30
  -4   1  11  140.49    6.00
  -4   1  11  140.89    5.40
  -3  -1  11  444.06   13.50
  -3  -1  11  435.36   13.40
  -3   1  11  433.16   13.50
  -3   1  11  449.36   13.50
  -2  -1  11   56.09    3.60
   2  -1 -11   47.20    3.30
  -2  -1  11   51.99    3.80
  -2  -1  11   57.59    4.20
  -2   1  11   55.59    3.60
  -2   1  11   52.79    3.90
  -2   1  11   53.19    5.10
  -1  -1  11   42.00    3.50
   1  -1 -11   34.00    2.60
   0  -1 -11   78.29    3.20
   0  -1 -11   82.09    4.70
   0   1 -11   75.69    4.80
   0   1 -11   73.69    3.30
  -1  -1 -11  131.99    4.50
  -1  -1 -11  128.89    5.50
  -1  -1 -11  131.59    6.50
  -1   1 -11  129.79    5.40
  -1   1 -11  133.89    6.50
  -1   1 -11  114.09    5.30
  -2  -1 -11  126.69    4.70
  -2  -1 -11  132.99    5.40
  -2   1 -11  131.99    5.40
  -2   1 -11  125.99    4.60
  -3  -1 -11  232.78    8.10
  -3  -1 -11  231.58    7.70
  -3   1 -11  241.68    8.20
  -3   1 -11  237.08    7.70
  -4  -1 -11    3.50    1.60
  -4  -1 -11    3.80    1.50
  -4   1 -11    3.60    1.40
  -5  -2  11   37.90    2.10
  -5  -2  11   40.80    2.10
  -5   2  11   39.70    2.10
  -5   2  11   41.40    2.20
  -4  -2  11   77.09    3.90
  -4  -2  11   79.39    3.70
  -4   2  11   77.99    3.80
  -4   2  11   83.89    3.90
  -3  -2  11    2.40    1.80
  -3  -2  11    1.80    1.50
  -3   2  11   -0.80    1.50
  -3   2  11    3.80    1.60
  -2  -2  11   96.09    4.70
  -2  -2  11   85.89    5.00
   2  -2 -11   98.59    4.00
  -2  -2  11   95.49    4.50
  -2   2  11   97.79    4.40
  -2   2  11   98.89    5.90
  -2   2  11   89.59    4.90
   1  -2 -11  215.18    9.00
  -1  -2  11  196.68    7.30
   1  -2 -11  218.18    6.70
   0  -2 -11  201.98    6.40
   0  -2 -11  207.68    7.80
   0   2 -11  202.88    6.50
   0   2 -11  208.48    8.00
  -1  -2 -11  189.48    7.90
  -1  -2 -11  194.98    7.00
  -1  -2 -11  196.38    6.20
  -1   2 -11  192.58    7.00
  -1   2 -11  199.68    6.20
  -2  -2 -11  164.58    5.60
  -2  -2 -11  165.28    6.30
  -2  -2 -11  168.48    6.30
  -2   2 -11  166.98    6.30
  -2   2 -11  165.48    5.60
  -3  -2 -11  471.05   13.60
  -3  -2 -11  457.35   13.90
  -3   2 -11  434.56   13.50
  -3   2 -11  451.55   13.90
  -4  -2 -11    0.80    1.20
  -4  -2 -11    0.20    1.50
  -4   2 -11    0.70    1.80
  -5  -3  11   50.39    2.40
  -5  -3  11   52.79    2.70
  -5   3  11   59.99    3.20
  -5   3  11   55.69    2.50
  -4  -3  11   64.09    3.40
  -4  -3  11   66.09    3.30
  -4   3  11   61.29    3.40
  -4   3  11   63.59    3.80
   3  -3 -11    2.90    2.00
  -3  -3  11    0.70    1.60
  -3  -3  11    2.40    1.50
  -3  -3  11    3.50    2.50
  -3   3  11    1.90    1.50
  -3   3  11    0.50    1.70
  -2  -3  11   49.10    3.60
  -2  -3  11   41.20    3.40
   2  -3 -11   44.20    2.90
  -2  -3  11   36.50    3.70
  -2   3  11   45.30    3.30
  -2   3  11   37.90    4.10
   1  -3 -11  274.07   10.60
  -1  -3  11  275.97    9.10
   1  -3 -11  293.77    8.60
   0  -3 -11  399.96   12.50
   0  -3 -11  385.06   11.20
   0   3 -11  388.76   11.30
   0   3 -11  371.26   12.60
  -1  -3 -11  391.26   11.20
  -1  -3 -11  383.06   12.70
  -1  -3 -11  378.16   11.60
  -1  -3 -11  361.06   11.70
  -1   3 -11  392.56   11.10
  -1   3 -11  373.46   11.80
  -2  -3 -11   -1.20    1.70
  -2  -3 -11    1.00    1.50
  -2  -3 -11    1.30    1.20
  -2   3 -11    0.40    1.10
  -2   3 -11    2.20    1.70
  -3  -3 -11  257.47    8.80
  -3  -3 -11  255.37    8.50
  -3   3 -11  258.37    8.40
  -3   3 -11  266.97    8.90
  -4  -3 -11  278.97    8.80
  -4  -3 -11  273.07    9.00
  -4   3 -11  281.77    8.80
  -5  -4  11    9.90    1.50
  -5  -4  11    7.50    1.60
  -5   4  11   13.70    2.20
  -5   4  11   10.00    1.70
  -3  -4  11    6.20    2.30
  -3  -4  11    3.80    1.50
   3  -4 -11    3.20    1.80
  -3  -4  11    6.10    1.60
  -3   4  11    3.80    1.70
  -3   4  11    4.80    1.60
  -2  -4  11  200.28    7.00
  -2  -4  11  192.88    7.00
  -2  -4  11  194.98    7.00
   2  -4 -11  192.98    6.50
  -2   4  11  201.18    6.90
  -2   4  11  195.18    7.30
   1  -4 -11    1.60    1.30
   1  -4 -11    7.00    2.80
  -1  -4  11    1.40    1.80
   0  -4 -11  154.68    5.10
   0  -4 -11  151.38    6.70
   0  -4  11  162.58    6.30
   1  -4  11  140.29    6.00
  -1  -4 -11  150.68    5.70
  -1  -4 -11  148.79    5.10
  -1  -4 -11  147.39    5.90
  -1  -4 -11  154.78    7.10
  -1   4 -11  151.78    5.90
  -1   4 -11  158.88    5.20
  -2  -4 -11    1.20    1.60
  -2  -4 -11   -1.10    1.10
  -2  -4 -11   -0.10    1.80
   2  -4  11    2.20    2.60
  -2   4 -11    1.60    1.20
  -2   4 -11   -1.80    1.70
  -3  -4 -11   31.40    3.00
  -3  -4 -11   30.90    3.60
  -3   4 -11   28.10    3.40
  -3   4 -11   21.70    3.10
  -4  -4 -11    3.10    1.40
  -4  -4 -11    3.40    1.40
  -4   4 -11    3.60    1.40
  -5  -5  11   17.10    1.70
  -5  -5  11   18.50    1.60
  -5   5  11   20.00    1.70
  -5   5  11   22.70    1.90
  -4  -5  11   74.19    4.90
  -4   5  11   76.89    4.00
  -4   5  11   77.79    4.90
  -3  -5  11  160.88    6.40
  -3  -5  11  162.98    6.00
   3  -5 -11  163.38    5.90
  -3   5  11  164.98    6.20
  -3   5  11  159.08    6.00
  -2  -5  11    5.50    1.90
   2  -5 -11    0.20    1.40
  -2  -5  11    3.20    1.60
  -2  -5  11    0.70    1.70
  -2   5  11    2.10    2.20
  -2   5  11    2.60    1.70
  -1  -5  11   50.29    3.50
   1  -5 -11   68.69    6.10
   1  -5 -11   59.19    2.70
  -1  -5  11   59.99    4.20
  -1   5  11   50.19    4.40
   0  -5 -11  598.44   17.90
   0  -5  11  576.34   17.30
   0  -5 -11  598.74   16.80
   1  -5  11    9.60    2.40
  -1  -5 -11    5.60    1.10
  -1  -5 -11    3.20    2.10
  -1  -5 -11    9.30    1.90
  -1   5 -11    8.90    2.10
  -2  -5 -11  217.68    7.60
  -2  -5 -11  224.58    7.20
   2  -5  11  229.28    8.80
  -2  -5 -11  217.68    7.70
  -2   5 -11  228.78    7.80
  -2   5 -11  217.28    7.10
  -3  -5 -11  124.09    5.20
  -3  -5 -11  117.79    4.70
  -3  -5 -11  119.09    5.20
  -4  -5 -11  262.27    8.50
  -4  -5 -11  269.27    8.40
  -4   5 -11  255.47    8.50
  -5  -6  11    1.30    0.80
  -5  -6  11    1.20    0.80
  -5   6  11    1.10    0.90
  -5   6  11    1.90    0.90
  -4  -6  11   16.90    2.20
  -4  -6  11   12.10    2.10
  -4   6  11   16.00    2.20
  -4   6  11   13.10    2.40
  -3  -6  11   11.40    3.10
  -3  -6  11   11.00    2.40
  -3  -6  11    5.70    1.50
   3  -6 -11    6.00    1.70
  -3   6  11    8.40    1.80
  -3   6  11    9.00    2.20
  -2  -6  11   30.40    2.90
  -2  -6  11   33.60    3.20
   2  -6 -11   26.50    2.40
  -2  -6  11   29.20    3.00
  -2   6  11   23.50    4.00
  -2   6  11   32.70    3.00
   1  -6 -11   86.19    7.10
  -1  -6  11   72.59    4.30
  -1  -6  11   78.69    4.10
   1  -6 -11   77.99    3.30
   0  -6  11    3.80    1.80
   0  -6 -11    6.10    2.40
   0  -6 -11    7.90    1.60
  -1  -6 -11    9.20    2.30
  -1  -6 -11    6.50    1.80
  -1  -6 -11    5.20    1.10
   1  -6  11    6.50    2.10
  -1   6 -11    8.10    1.60
  -2  -6 -11  190.98    7.00
  -2  -6 -11  194.68    6.90
  -2  -6 -11  191.18    6.40
  -2   6 -11  198.78    6.40
  -3  -6 -11    5.50    2.20
  -3  -6 -11    3.60    1.60
  -3  -6 -11    0.90    1.80
  -3   6 -11    4.80    1.50
  -4  -6 -11   67.99    3.40
  -4  -6 -11   65.29    3.50
  -4   6 -11   72.89    4.00
  -5  -7  11   39.80    2.00
  -5  -7  11   43.20    2.00
  -5   7  11   41.70    2.00
  -5   7  11   43.20    2.10
  -4  -7  11    3.20    1.30
  -4  -7  11    2.60    1.10
   4  -7 -11    1.50    2.10
  -4   7  11    3.40    1.40
  -4   7  11    1.90    1.20
  -3  -7  11  111.89    4.70
   3  -7 -11   96.39    5.00
  -3  -7  11  107.59    4.70
  -3  -7  11  115.09    5.10
  -3   7  11  108.29    4.60
  -3   7  11  111.09    4.90
   2  -7 -11  279.87    8.60
  -2  -7  11  279.37    9.10
  -2  -7  11  271.97    8.90
  -2  -7  11  269.47    9.00
  -2   7  11  267.67    9.30
  -2   7  11  285.27    9.00
  -1  -7  11   89.39    4.40
  -1  -7  11   81.09    5.80
  -1  -7  11   82.59    5.30
  -1  -7  11   93.59    4.60
   1  -7 -11   96.19    3.60
  -1   7  11   86.29    4.90
   0  -7 -11    4.80    1.90
   0  -7  11    2.60    1.80
   0  -7 -11    3.80    1.20
  -1  -7 -11  162.38    5.90
  -1  -7 -11  158.68    5.30
  -1  -7 -11  145.59    6.20
   1  -7  11  160.58    6.30
  -1   7 -11  155.08    5.50
  -2  -7 -11    9.20    1.90
  -2  -7 -11    6.90    2.20
  -2  -7 -11    8.40    1.50
  -2   7 -11   11.40    2.10
  -3  -7 -11    3.30    1.30
  -3  -7 -11    4.50    1.60
  -3  -7 -11    2.30    1.70
  -3   7 -11    3.10    1.50
  -4  -7 -11    1.40    1.40
  -4  -7 -11    0.40    1.20
  -4   7 -11    1.30    1.40
  -5  -8  11   17.60    1.60
  -5  -8  11   15.80    1.50
  -5   8  11   15.60    1.60
  -5   8  11   14.40    1.50
  -4  -8  11   19.80    2.20
   4  -8 -11   20.10    3.10
  -4  -8  11   20.40    2.20
  -4   8  11   21.70    2.40
  -4   8  11   24.60    2.30
  -3  -8  11   25.20    2.70
  -3  -8  11   25.40    3.40
  -3  -8  11   31.30    3.20
   3  -8 -11   22.60    2.60
  -3   8  11   21.10    3.00
  -3   8  11   27.90    2.70
  -2  -8  11   -0.30    1.50
   2  -8 -11    0.90    1.30
  -2   8  11    1.40    1.50
  -2   8  11   -2.30    2.40
  -1  -8  11   75.79    4.00
  -1  -8  11   74.09    4.10
  -1  -8  11   71.29    5.20
   1  -8 -11   74.49    3.20
  -1  -8  11   72.99    4.70
  -1   8  11   75.19    4.30
   0  -8  11   13.00    3.10
   0  -8 -11   15.50    3.00
   0  -8  11   14.90    2.90
   0  -8 -11    7.80    1.60
  -1  -8 -11  103.29    4.50
   1  -8  11  105.19    5.30
  -1  -8 -11  112.79    4.10
  -1  -8 -11  112.29    5.00
  -1   8 -11  100.29    5.40
  -2  -8 -11   24.50    2.30
  -2  -8 -11   20.80    2.90
  -2  -8 -11   26.10    2.80
  -2   8 -11   26.30    2.50
  -3  -8 -11   59.79    4.40
  -3  -8 -11   52.69    3.10
  -3  -8 -11   50.49    3.50
  -3   8 -11   57.59    3.30
   4  -8  11   40.10    3.30
  -4  -8 -11   42.30    2.80
  -4  -8 -11   42.90    2.90
  -4   8 -11   44.00    2.80
  -5  -9  11   12.40    1.40
  -5  -9  11   10.70    1.50
  -5   9  11   14.70    1.70
  -5   9  11   11.50    1.40
  -4  -9  11    8.20    1.90
  -4  -9  11    9.30    1.90
  -4   9  11   11.80    2.10
  -4   9  11    9.00    1.90
   3  -9 -11   37.50    2.80
  -3  -9  11   39.50    3.20
  -3  -9  11   44.20    3.00
  -3  -9  11   33.00    2.90
  -3   9  11   37.70    3.30
  -3   9  11   38.40    3.30
  -2  -9  11   77.09    3.90
   2  -9 -11   74.19    3.50
  -2  -9  11   73.79    3.90
  -2  -9  11   77.59    4.00
  -2   9  11   72.69    3.90
  -2   9  11   73.59    5.00
  -1  -9  11  601.44   17.20
  -1  -9  11  584.84   17.30
  -1  -9  11  582.84   17.20
   1  -9 -11  577.74   16.70
  -1  -9  11  584.34   17.40
  -1   9  11  573.84   17.00
   0  -9  11   25.80    3.10
   0  -9 -11   23.00    1.90
   0  -9  11   15.00    3.10
   0  -9 -11   23.50    3.10
  -1  -9 -11    0.40    1.00
  -1  -9 -11    1.20    1.50
  -1  -9 -11   -2.40    1.90
   1  -9  11    3.80    2.30
  -1   9 -11   -0.10    2.10
  -2  -9 -11   49.80    3.50
  -2  -9 -11   56.59    3.00
  -2  -9 -11   62.39    3.50
  -2   9 -11   55.89    3.20
  -2   9 -11   49.10    4.20
  -3  -9 -11   65.79    3.80
  -3  -9 -11   70.49    3.90
  -3  -9 -11   64.99    3.30
  -3   9 -11   66.59    3.60
   4  -9  11   27.10    3.00
  -4  -9 -11   32.10    4.30
  -4  -9 -11   29.90    2.40
  -4   9 -11   29.20    2.70
  -4 -10  11    0.60    1.90
  -4 -10  11    2.00    1.10
   4 -10 -11    5.50    1.70
  -4 -10  11    2.70    1.10
  -4  10  11    3.90    1.30
  -4  10  11    1.60    1.10
   3 -10 -11  109.49    4.50
  -3 -10  11  116.59    4.90
  -3 -10  11  116.89    4.90
  -3 -10  11  112.89    4.80
  -3  10  11  114.79    4.70
  -3  10  11  113.89    5.00
   2 -10 -11  138.89    5.10
  -2 -10  11  130.99    5.40
  -2 -10  11  138.29    5.40
  -2 -10  11  137.69    5.50
  -2  10  11  137.79    5.40
   1 -10 -11   43.10    2.50
  -1 -10  11   45.90    3.20
  -1 -10  11   43.80    3.90
  -1 -10  11   43.10    4.00
  -1 -10  11   42.10    2.90
  -1  10  11   38.50    3.50
   0 -10 -11   15.30    2.90
   0 -10  11   12.60    2.90
   0 -10  11   12.20    3.00
   0 -10 -11   11.50    1.70
  -1 -10 -11   11.50    1.80
  -1 -10 -11   15.20    2.50
  -1 -10 -11   15.10    3.30
   1 -10  11   22.20    4.10
  -1  10 -11   13.90    3.20
  -2 -10 -11   40.50    3.20
  -2 -10 -11   41.90    3.20
  -2 -10 -11   38.20    2.60
  -2  10 -11   42.60    3.20
  -2  10 -11   40.70    3.80
  -3 -10 -11   54.59    3.50
  -3 -10 -11   54.09    3.10
  -3 -10 -11   57.29    3.60
  -3  10 -11   54.99    3.40
  -4 -10 -11    5.20    1.60
  -4 -10 -11    3.50    1.30
   4 -10  11    6.40    2.00
  -4  10 -11    3.80    1.60
  -4 -11  11    8.20    1.80
   4 -11 -11    6.80    1.60
  -4 -11  11    6.80    1.80
  -4 -11  11    7.90    1.80
  -4  11  11    9.90    1.80
  -4  11  11    8.70    2.10
  -3 -11  11   85.39    4.10
  -3 -11  11   80.99    4.20
  -3 -11  11   86.69    4.10
   3 -11 -11   83.69    3.90
  -3  11  11   89.69    4.10
  -3  11  11   86.99    4.40
  -2 -11  11   99.09    4.60
  -2 -11  11  105.99    4.60
   2 -11 -11   98.09    4.20
  -2 -11  11   95.49    4.40
  -2  11  11  102.69    4.40
   1 -11 -11   84.69    3.60
  -1 -11  11   84.39    4.60
  -1 -11  11   81.19    4.00
  -1 -11  11   88.39    4.10
  -1 -11  11   80.49    4.70
  -1  11  11   83.89    4.30
   0 -11  11   50.69    3.80
   0 -11 -11   50.99    2.70
   0 -11 -11   59.39    3.70
   0 -11  11   49.90    3.50
  -1 -11 -11   34.40    2.90
  -1 -11 -11   36.30    2.90
   1 -11  11   34.30    3.10
  -1 -11 -11   29.10    3.30
   1 -11  11   45.30    4.20
  -1  11 -11   33.70    3.40
  -2 -11 -11   44.20    2.80
  -2 -11 -11   38.70    3.30
  -2 -11 -11   48.70    3.30
  -2  11 -11   43.80    3.60
  -2  11 -11   43.50    3.40
   3 -11  11   42.50    3.30
  -3 -11 -11   42.20    3.10
  -3 -11 -11   42.90    3.10
  -3 -11 -11   41.00    2.80
  -3  11 -11   41.20    4.00
  -3  11 -11   37.10    3.10
   4 -11  11   30.20    4.90
  -4 -11 -11   17.40    2.70
  -4 -11 -11   19.20    2.10
  -4  11 -11   17.70    2.50
  -4 -12  11   30.40    2.90
  -4 -12  11   25.90    2.80
   4 -12 -11   29.60    2.70
  -4 -12  11   28.10    2.20
  -4  12  11   32.00    2.50
  -4  12  11   27.50    2.30
  -3 -12  11   20.20    2.60
  -3 -12  11   19.70    2.50
  -3 -12  11   23.00    2.90
   3 -12 -11   25.00    2.40
  -3  12  11   25.50    2.50
  -3  12  11   24.30    3.20
  -2 -12  11   97.79    5.60
  -2 -12  11   93.59    4.40
  -2 -12  11  102.49    4.40
   2 -12 -11   95.89    4.10
  -2 -12  11   91.39    4.40
  -2  12  11   96.69    4.40
   1 -12 -11    4.60    1.30
  -1 -12  11    2.20    2.00
  -1 -12  11    2.50    1.90
  -1  12  11    0.40    1.40
   0 -12 -11   40.80    2.40
   0 -12 -11   39.70    3.50
   0 -12  11   41.10    3.30
   0 -12  11   37.00    3.20
   1 -12  11  342.57   11.30
  -1 -12 -11  349.67   10.70
  -1 -12 -11  332.47   12.20
   1 -12  11  362.66   11.20
  -1 -12 -11  357.96   11.20
  -1  12 -11  357.26   11.00
   2 -12  11   20.00    2.80
  -2 -12 -11   18.20    2.80
  -2 -12 -11   20.50    2.60
  -2 -12 -11   12.90    2.10
  -2  12 -11   15.50    3.00
  -2  12 -11   18.50    3.50
  -3 -12 -11   39.90    3.00
  -3 -12 -11   38.30    3.10
   3 -12  11   39.30    3.00
  -3 -12 -11   40.20    2.80
  -3  12 -11   41.60    3.70
  -3  12 -11   32.60    3.20
  -4 -12 -11   13.00    2.00
  -4 -12 -11   13.40    2.20
  -4  12 -11   21.30    2.90
   4 -13 -11   57.49    3.10
  -4 -13  11   61.39    3.20
  -4 -13  11   59.49    2.90
  -4 -13  11   57.89    3.30
  -4  13  11   66.79    3.10
  -4  13  11   62.79    3.20
  -3 -13  11    7.30    1.60
   3 -13 -11    7.40    1.50
  -3 -13  11    5.10    1.50
  -3 -13  11    7.50    1.60
  -3  13  11    8.40    1.90
  -3  13  11    5.40    1.50
  -2 -13  11   27.50    4.00
  -2 -13  11   22.00    2.70
  -2 -13  11   32.00    2.90
  -2 -13  11   27.80    2.80
  -2  13  11   31.40    2.70
   1 -13 -11    4.50    1.50
  -1 -13  11    5.70    1.70
  -1 -13  11    6.30    2.80
  -1 -13  11    7.40    1.60
  -1 -13  11    6.30    1.90
   0 -13 -11   44.50    2.60
   0 -13  11   46.10    3.40
   0 -13 -11   48.90    3.70
   1 -13  11    7.70    2.60
  -1 -13 -11   10.40    2.40
  -1 -13 -11    5.90    1.30
   1 -13  11   10.20    2.50
  -1 -13 -11   12.90    3.30
  -1  13 -11   10.10    2.60
   2 -13  11   45.20    3.30
  -2 -13 -11   52.79    3.40
  -2 -13 -11   49.60    2.90
  -2 -13 -11   44.40    3.40
  -2  13 -11   45.20    3.40
  -3 -13 -11    4.30    1.40
   3 -13  11    5.70    1.60
  -3 -13 -11    4.50    1.50
  -3 -13 -11    3.00    1.40
  -3  13 -11    4.20    2.00
  -3  13 -11    3.30    2.00
  -4 -13 -11    5.70    1.20
  -4 -13 -11    7.00    3.30
  -4 -14  11    4.80    1.00
  -4 -14  11    4.10    1.00
   4 -14 -11    3.90    1.60
  -4  14  11    6.50    1.70
  -4  14  11    4.30    1.40
  -3 -14  11   49.00    3.20
  -3 -14  11   55.49    3.10
   3 -14 -11   57.39    3.50
  -3 -14  11   52.99    4.00
  -3  14  11   52.59    3.10
  -3  14  11   56.99    3.90
   2 -14 -11   41.50    2.60
  -2 -14  11   39.00    3.20
  -2 -14  11   38.30    2.90
  -2 -14  11   42.80    3.30
  -2 -14  11   39.60    4.00
  -2  14  11   42.10    3.00
  -1 -14  11   50.79    3.30
   1 -14 -11   49.99    2.80
  -1 -14  11   50.89    3.50
  -1 -14  11   52.39    3.70
  -1 -14  11   49.00    3.80
  -1  14  11   45.20    3.40
   0 -14  11   12.10    2.30
   0 -14  11   12.30    2.70
   0 -14 -11   13.60    3.70
   0 -14 -11    7.00    1.30
   1 -14  11   49.20    3.40
  -1 -14 -11   47.40    3.90
  -1 -14 -11   46.70    2.80
  -1 -14 -11   48.10    3.30
  -1  14 -11   46.80    3.30
  -2 -14 -11   13.20    2.60
  -2 -14 -11   19.70    2.60
  -2 -14 -11   23.70    2.50
   2 -14  11   19.80    2.60
  -2  14 -11   17.30    2.70
   3 -14  11    8.10    1.80
  -3 -14 -11   11.60    2.40
  -3 -14 -11   12.60    2.40
  -3  14 -11   15.70    3.70
  -3  14 -11   10.80    1.90
  -4 -14 -11    1.30    1.10
  -4 -15  11    1.70    0.80
  -4 -15  11    2.00    0.90
  -4 -15  11    0.20    1.30
   4 -15 -11   -1.80    1.50
  -4  15  11    2.40    1.00
  -4  15  11    1.60    1.40
  -3 -15  11  158.88    5.70
  -3 -15  11  151.38    5.50
   3 -15 -11  146.89    5.40
  -3 -15  11  144.39    5.50
  -3  15  11  157.38    6.00
  -3  15  11  149.09    5.70
  -2 -15  11  276.47    9.00
  -2 -15  11  267.47    8.90
  -2 -15  11  263.07    8.80
   2 -15 -11  269.67    8.60
  -2 -15  11  263.47    8.80
  -2  15  11  261.97    8.70
  -1 -15  11   33.90    2.90
  -1 -15  11   34.90    3.20
  -1 -15  11   40.80    3.50
   1 -15 -11   34.40    2.60
  -1  15  11   32.00    3.10
   0 -15 -11   17.80    3.20
   0 -15  11   13.80    3.10
   0 -15 -11   12.70    2.00
   0 -15  11   16.00    2.70
   0  15  11   14.50    2.50
  -1 -15 -11  141.19    5.70
  -1 -15 -11  152.58    5.40
   1 -15  11  159.58    6.00
  -1 -15 -11  149.29    6.10
  -1  15 -11  141.79    5.70
  -2 -15 -11   33.90    3.30
  -2 -15 -11   32.20    2.90
   2 -15  11   38.10    3.20
  -2 -15 -11   35.20    2.80
  -2  15 -11   30.90    2.90
  -3 -15 -11    4.60    1.70
  -3 -15 -11    4.50    1.40
   3 -15  11    3.20    1.60
  -3 -15 -11    4.20    1.40
  -3  15 -11    3.50    1.60
  -4 -15 -11   40.60    2.20
  -4 -16  11    0.30    1.30
  -4 -16  11    0.60    0.80
  -4  16  11   -0.60    0.80
  -3 -16  11   30.10    2.40
  -3 -16  11   30.20    2.50
   3 -16 -11   30.10    2.60
  -3 -16  11   29.50    2.40
  -3  16  11   30.30    2.70
  -2 -16  11    3.10    1.50
  -2 -16  11    0.70    1.90
   2 -16 -11    2.40    1.30
  -2 -16  11    2.10    1.90
  -2 -16  11    2.10    1.40
  -2  16  11    1.30    1.20
  -1 -16  11   27.40    3.50
  -1 -16  11   27.90    2.90
   1 -16 -11   28.00    3.30
  -1 -16  11   28.00    3.00
  -1  16  11   26.70    3.00
   0 -16 -11   25.80    2.30
   0 -16  11   27.40    2.90
   0 -16 -11   32.40    3.60
   0 -16  11   27.50    3.20
   0  16  11   27.50    3.80
  -1 -16 -11   99.89    4.50
  -1 -16 -11   96.59    5.00
   1 -16  11  103.69    4.70
  -1 -16 -11  105.39    4.30
  -1  16 -11  100.99    4.50
  -2 -16 -11   13.40    3.20
   2 -16  11   13.70    2.60
  -2 -16 -11   17.40    2.50
  -2 -16 -11   21.70    2.50
  -2  16 -11   16.50    2.50
  -3 -16 -11    2.20    1.20
  -3 -16 -11    2.10    1.20
   3 -16  11    4.30    1.60
  -3  16 -11    1.90    1.40
  -4 -16 -11    9.90    2.00
  -4 -17  11    8.30    1.90
  -4 -17  11    6.20    1.30
  -4  17  11    7.20    1.40
  -3 -17  11   18.80    2.00
   3 -17 -11   24.10    2.30
  -3  17  11   17.80    2.00
  -2 -17  11   14.20    2.30
   2 -17 -11    9.10    2.00
  -2 -17  11   16.30    2.40
  -2 -17  11   12.60    2.20
  -2  17  11   15.60    2.30
  -1 -17  11   33.20    2.90
  -1 -17  11   33.00    3.00
  -1 -17  11   33.70    3.20
   1 -17 -11   33.10    2.50
  -1  17  11   31.00    3.10
   0 -17  11   62.89    3.90
   0 -17  11   55.59    3.70
   0 -17 -11   57.09    3.10
   0 -17 -11   63.99    4.10
   0  17  11   56.19    4.20
  -1 -17 -11  112.39    4.50
   1 -17  11  108.89    5.00
  -1 -17 -11  119.59    5.20
  -1 -17 -11  111.59    4.80
  -1  17 -11  112.19    4.80
  -2 -17 -11   15.90    2.40
  -2 -17 -11   18.90    2.60
   2 -17  11   21.50    2.80
  -2 -17 -11   16.00    2.60
  -2  17 -11   13.90    2.40
  -3 -17 -11    1.50    1.40
  -3 -17 -11   -0.40    1.20
   3 -17  11    1.80    1.60
  -3 -17 -11    0.10    2.20
  -3  17 -11    1.80    1.30
  -4 -17 -11    3.40    0.90
  -4 -18  11    1.70    0.80
  -4  18  11    3.00    0.80
  -3 -18  11    6.40    1.80
   3 -18 -11    6.00    2.30
  -3 -18  11   10.40    1.90
  -3  18  11    5.60    1.20
  -2 -18  11   48.60    3.20
   2 -18 -11   50.29    2.90
  -2 -18  11   48.60    3.10
  -2  18  11   49.70    3.00
  -1 -18  11    0.90    1.60
   1 -18 -11    1.00    1.30
  -1 -18  11    1.30    1.40
  -1 -18  11    1.00    1.60
  -1  18  11   -0.30    1.50
   0 -18  11    0.90    1.80
   0 -18  11    0.70    1.30
   0 -18 -11    0.40    2.00
   0 -18 -11   -1.50    1.30
   0  18  11    0.20    2.00
   0  18 -11   -1.80    1.20
  -1 -18 -11  169.78    6.40
  -1 -18 -11  172.68    6.70
   1 -18  11  179.38    6.60
  -1 -18 -11  175.28    6.20
  -1  18 -11  181.58    6.40
  -2 -18 -11    7.80    1.80
  -2 -18 -11    9.60    2.20
   2 -18  11   11.40    2.30
  -2 -18 -11    7.80    1.60
  -2  18 -11    7.00    1.80
  -3 -18 -11    9.80    1.80
  -3 -18 -11    7.10    1.90
   3 -18  11    7.20    1.70
  -3  18 -11    7.40    1.40
  -4 -18 -11    7.20    1.40
   3 -19 -11   84.09    3.50
  -3 -19  11   91.39    3.70
  -3 -19  11   81.59    3.60
  -3  19  11   83.79    3.50
  -2 -19  11    1.20    1.40
   2 -19 -11    0.50    1.10
  -2 -19  11    1.30    1.20
  -2 -19  11   -0.30    1.50
  -2  19  11    0.50    1.20
   1 -19 -11  269.47    9.50
  -1 -19  11  304.77    9.50
  -1 -19  11  292.47    9.50
  -1 -19  11  298.77    9.60
  -1  19  11  301.17    9.40
   0 -19 -11    4.40    2.20
   0 -19 -11    3.00    1.50
   0 -19  11    1.30    1.80
   0 -19  11    2.30    1.30
   0  19 -11    3.20    1.40
   0  19  11   -0.70    1.90
  -1 -19 -11  164.38    6.40
  -1 -19 -11  166.58    6.00
   1 -19  11  167.18    6.40
  -1 -19 -11  170.18    6.20
  -1  19 -11  169.28    6.40
  -2 -19 -11  192.08    6.60
   2 -19  11  189.48    6.70
  -2 -19 -11  182.28    6.50
  -2 -19 -11  193.78    6.60
  -2  19 -11  191.18    6.60
   3 -19  11   -1.10    1.90
  -3 -19 -11    0.70    1.00
  -3 -19 -11    0.90    1.00
  -3  19 -11    0.40    1.10
  -3 -20  11    1.70    0.90
   3 -20 -11   10.30    1.90
  -3 -20  11    2.40    1.00
  -3  20  11    2.80    0.90
  -2 -20  11  129.99    4.80
  -2 -20  11  124.29    5.00
  -2 -20  11  131.49    5.00
   2 -20 -11  130.79    4.80
  -2  20  11  127.79    4.80
  -1 -20  11   21.20    2.60
  -1 -20  11   21.90    2.60
   1 -20 -11   25.30    2.40
  -1 -20  11   20.20    2.80
  -1  20  11   20.80    2.60
   0 -20  11    3.40    1.80
   0 -20  11    3.80    1.40
   0 -20 -11    3.00    1.40
   0  20 -11    2.40    1.30
   0  20  11    2.80    1.90
   1 -20  11  119.79    4.90
  -1 -20 -11  120.29    5.00
  -1 -20 -11  114.99    4.80
  -1  20 -11  121.39    4.80
   2 -20  11   60.99    3.30
  -2 -20 -11   69.09    3.50
  -2 -20 -11   67.59    3.40
  -2 -20 -11   71.79    3.80
  -2  20 -11   65.29    3.30
  -3 -20 -11    2.10    1.00
  -3 -20 -11    0.20    0.90
  -3  20 -11    3.50    1.20
  -3 -21  11   -1.00    1.10
   3 -21 -11   -0.70    1.30
  -3 -21  11    0.90    1.00
  -3  21  11   -0.80    0.80
   2 -21 -11    1.30    1.20
  -2 -21  11    0.40    1.10
  -2 -21  11    2.10    1.10
  -2 -21  11    1.00    1.40
  -2  21  11    1.00    1.10
  -1 -21  11    5.20    1.50
   1 -21 -11    3.10    1.40
[truncated: 159,967 more chars]
