# Supplementary material for: Crystal structure of methyl 2-hy­droxy-5-[(4-oxo-4,5-di­hydro-1,3-thia­zol-2-yl)amino]benzoate
Source: Acta Crystallogr E Crystallogr Commun. 2015 Apr 9;71(Pt 5):o282–3. doi: 10.1107/S2056989015006416 (PMC4420109; doi:10.1107/S2056989015006416)
Supplement: Supplementary file 2 [file e-71-0o282-Isup2.hkl]

#
# h,k,l, Fc-squared, Fo-squared, sigma(Fo-squared), status flag
#
data_I
_shelx_title ' SKM108_0m_a.res in P2(1)/c'
_shelx_refln_list_code          4
_shelx_F_calc_maximum      259.48
_exptl_crystal_F_000      1104.00
_reflns_d_resolution_high  0.8000

loop_
 _space_group_symop_operation_xyz
 'x, y, z'
 '-x, y+1/2, -z+1/2'
 '-x, -y, -z'
 'x, -y-1/2, z-1/2'

_cell_length_a     4.7787
_cell_length_b    25.4128
_cell_length_c    18.9599
_cell_angle_alpha  90.000
_cell_angle_beta   90.841
_cell_angle_gamma  90.000

_shelx_F_squared_multiplier     1.000

loop_
 _refln_index_h
 _refln_index_k
 _refln_index_l
 _refln_F_squared_calc
 _refln_F_squared_meas
 _refln_F_squared_sigma
 _refln_observed_status
   1   0   0       2002.03       2078.87        58.92 o
   2   0   0       2157.54       2002.49        94.81 o
   3   0   0       8315.13       8268.09       227.55 o
   4   0   0        474.47        470.21        18.12 o
   5   0   0       1077.00       1185.01        42.67 o
   1   1   0       1551.04       1405.93        40.29 o
   2   1   0        370.57        373.15         8.92 o
   3   1   0         91.68        108.28         8.46 o
   4   1   0        277.76        304.09        10.86 o
   5   1   0        132.95        127.46        18.96 o
   0   2   0         78.51         81.62         1.92 o
   1   2   0       1408.43       1242.68        20.97 o
   2   2   0       1895.22       1878.91        28.58 o
   3   2   0        271.67        237.62        11.83 o
   4   2   0        699.73        729.27        16.05 o
   5   2   0         25.01         27.77         8.13 o
   1   3   0        163.66        112.43         3.29 o
   2   3   0       1806.82       1802.46        27.64 o
   3   3   0       1475.26       1382.08        35.60 o
   4   3   0        965.39        971.49        18.81 o
   5   3   0         69.78         52.82        10.84 o
   0   4   0        676.63        619.59        12.93 o
   1   4   0      25952.77      25420.12       395.91 o
   2   4   0       4362.73       4193.61        59.49 o
   3   4   0        195.91        196.22        12.22 o
   4   4   0         74.43         80.81         8.54 o
   5   4   0         88.30         85.33        16.25 o
   1   5   0      15914.80      16602.15       623.83 o
   2   5   0        182.38        210.35         7.48 o
   3   5   0        305.40        290.33        10.33 o
   4   5   0         47.28         43.56         5.97 o
   5   5   0          8.20         -5.42         8.80 o
   0   6   0       2132.67       2180.85        42.62 o
   1   6   0      27453.36      28026.04       436.42 o
   2   6   0       3637.45       3742.93        53.81 o
   3   6   0          4.53          6.24         6.21 o
   4   6   0        215.81        217.52        13.05 o
   5   6   0        252.87        241.77        18.29 o
   1   7   0       6294.81       5872.70       374.02 o
   2   7   0        274.24        221.62        14.47 o
   3   7   0       2061.75       1974.25        24.36 o
   4   7   0        370.00        355.12        44.66 o
   5   7   0         46.65         37.25         9.48 o
   0   8   0       7844.87       7900.02       150.84 o
   1   8   0        317.29        330.69         7.97 o
   2   8   0       2272.77       2442.45        41.70 o
   3   8   0        150.20        146.51         8.01 o
   4   8   0        280.95        269.09        14.07 o
   5   8   0          1.64          9.48         7.45 o
   1   9   0      10783.71      11785.25       184.80 o
   2   9   0        252.23        228.21        11.49 o
   3   9   0        123.16        108.73         7.85 o
   4   9   0         22.38         20.26         5.90 o
   5   9   0         76.51         65.01        12.87 o
   0  10   0       3442.37       3105.09        60.82 o
   1  10   0       2112.85       2087.86        30.52 o
   2  10   0      12109.65      13378.15       360.25 o
   3  10   0       2430.53       2408.55        34.04 o
   4  10   0         44.85         42.55        12.64 o
   5  10   0        341.35        354.12        18.96 o
   1  11   0        415.78        457.06        22.35 o
   2  11   0       4414.07       4707.39       227.24 o
   3  11   0        778.03        781.98        13.81 o
   4  11   0         65.43         75.60        14.10 o
   5  11   0         53.64         56.21        12.19 o
   0  12   0         31.26         56.03         5.69 o
   1  12   0        939.10        939.24        35.89 o
   2  12   0        362.91        341.00         9.31 o
   3  12   0       1533.74       1577.30        22.34 o
   4  12   0         87.79         81.63        11.44 o
   5  12   0        138.57        124.61        12.87 o
   1  13   0       1091.23       1038.73        41.31 o
   2  13   0       3509.73       3664.75        48.28 o
   3  13   0       1246.88       1267.64        20.70 o
   4  13   0          1.39         -5.58         5.58 o
   5  13   0          7.74          2.71         5.01 o
   2  14   0         54.14         74.96         7.32 o
   3  14   0          2.11          4.31         4.89 o
   4  14   0        175.77        170.26        12.07 o
   5  14   0        554.57        589.59        16.74 o
   1  15   0          2.50          8.15         5.16 o
   2  15   0        182.24        156.10         8.74 o
   3  15   0         34.54         33.34         5.40 o
   4  15   0        124.95        149.41        12.26 o
   5  15   0         22.41         18.96         7.45 o
   0  16   0        630.01        600.44        21.21 o
   1  16   0       1010.92       1017.16        17.28 o
   2  16   0        636.31        599.26        12.88 o
   3  16   0        515.68        530.22        12.47 o
   4  16   0         46.36         67.24        16.48 o
   5  16   0          6.46          3.39         5.42 o
   1  17   0       4326.93       4288.21        50.91 o
   2  17   0       3128.59       3150.00        47.73 o
   3  17   0        285.92        300.96        10.25 o
   4  17   0        218.72        220.31         8.78 o
   5  17   0          5.00          8.13         6.10 o
   0  18   0       1192.08       1139.36        26.24 o
   1  18   0         78.87         88.52         6.74 o
   2  18   0       1689.67       1686.52        23.03 o
   3  18   0        336.66        330.80         9.06 o
   4  18   0         13.16          6.66         4.45 o
   1  19   0         58.05         61.21         7.61 o
   2  19   0        455.47        442.88        10.13 o
   3  19   0         81.54         62.21         5.34 o
   4  19   0        116.98        128.68         7.61 o
   0  20   0       1378.10       1322.55        61.63 o
   1  20   0        134.29        133.93         8.17 o
   2  20   0        621.01        640.73        12.06 o
   3  20   0        875.41        840.53        17.46 o
   4  20   0        124.46        130.27        10.82 o
   1  21   0       1955.08       1861.62        27.84 o
   2  21   0       1683.50       1664.63        22.80 o
   3  21   0         78.10         74.87         5.55 o
   4  21   0       1021.27       1042.71        20.20 o
   0  22   0       2223.94       2274.79        51.48 o
   1  22   0         64.35         79.91         7.66 o
   2  22   0        596.47        600.90        11.59 o
   3  22   0        986.01        947.19        16.28 o
   4  22   0        119.00         67.05        14.22 o
   1  23   0        415.14        426.31        11.36 o
   2  23   0         17.59         11.59         4.56 o
   3  23   0        554.92        527.48        11.14 o
   4  23   0         20.55          8.43         4.23 o
   0  24   0       2149.64       2003.65        46.21 o
   1  24   0        301.98        300.56        10.19 o
   2  24   0        216.80        202.03         9.05 o
   3  24   0         99.36        103.32         7.72 o
   1  25   0         10.77         10.16         5.75 o
   2  25   0         87.50         80.16         8.41 o
   3  25   0        143.12        154.00        13.47 o
   0  26   0         11.60         14.90        10.16 o
   1  26   0        161.43        178.07        10.85 o
   2  26   0         73.30         63.76         6.75 o
   3  26   0         52.16         65.58        10.03 o
   1  27   0         37.82         32.27         4.74 o
   2  27   0        237.34        249.62         8.38 o
   3  27   0          1.39          3.88         3.81 o
   0  28   0        176.72        177.81        11.67 o
   1  28   0        209.32        198.03         7.92 o
   2  28   0        414.18        412.85        17.54 o
   1  29   0        314.68        323.07         9.76 o
   2  29   0          0.49         -0.05         4.11 o
   0  30   0       1076.25       1150.47        38.60 o
   1  30   0          0.16          8.32         3.77 o
   1  31   0        381.32        380.79        11.25 o
  -5   1   1         56.02         67.08        16.59 o
  -4   1   1        106.53        121.58         8.68 o
  -3   1   1        128.62         86.37         9.80 o
  -2   1   1        288.64        289.34         7.21 o
  -1   1   1       7634.42       7399.28       142.22 o
   0   1   1        122.75        154.23         2.52 o
   1   1   1        785.72        655.81        11.99 o
   2   1   1       3118.18       2988.17        42.98 o
   3   1   1        142.12        111.10         9.06 o
   4   1   1        518.46        516.96        13.40 o
   5   1   1          4.71          5.48         7.01 o
  -5   2   1         21.35         11.84         7.32 o
  -4   2   1        183.83        197.78        10.65 o
  -3   2   1        113.51         93.11         7.48 o
  -2   2   1        649.15        636.00        11.00 o
  -1   2   1        450.35        287.60        12.19 o
   0   2   1       1101.74       1022.43        14.21 o
   1   2   1       2984.66       2960.40        78.00 o
   2   2   1        133.66        106.72         5.84 o
   3   2   1         23.82         15.35         5.67 o
   4   2   1         35.09         42.28         6.06 o
   5   2   1         11.55          6.57         7.89 o
  -5   3   1          3.26          5.29         7.48 o
  -4   3   1          6.46          6.03         4.89 o
  -3   3   1        979.25        980.24        20.42 o
  -2   3   1        416.78        368.10         9.07 o
  -1   3   1       4471.85       5003.87        96.97 o
   0   3   1       3131.57       3208.10        43.51 o
   1   3   1         91.22        103.81         3.68 o
   2   3   1        303.18        280.03         7.79 o
   3   3   1        400.10        406.12        14.16 o
   4   3   1        365.00        375.87        12.18 o
   5   3   1         66.98         68.85        10.65 o
  -5   4   1        607.35        612.11        36.91 o
  -4   4   1        451.01        424.34        10.92 o
  -3   4   1         97.72        114.63         7.30 o
  -2   4   1       3438.00       3393.03        48.99 o
  -1   4   1         43.34         17.57         3.57 o
   0   4   1       1562.76       1705.27        27.24 o
   1   4   1      32121.31      31839.75       430.59 o
   2   4   1       4836.25       5096.98        71.60 o
   3   4   1        913.78        921.47        18.26 o
   4   4   1        174.32        188.35        10.34 o
   5   4   1        317.41        313.55        20.99 o
  -5   5   1         27.28         57.56        14.90 o
  -4   5   1        687.62        660.39        16.68 o
  -3   5   1         21.48         27.80         4.77 o
  -2   5   1        478.49        407.47         9.88 o
  -1   5   1       3514.83       3705.35        72.78 o
   0   5   1       1740.54       1835.93        29.45 o
   1   5   1      67329.98      64535.78      1620.71 o
   2   5   1        365.39        418.52         9.90 o
   3   5   1         68.80         61.40         9.58 o
   4   5   1        299.62        284.50        14.22 o
   5   5   1          8.29         18.96        10.16 o
  -5   6   1        561.34        601.31        26.41 o
  -4   6   1        994.53        975.00        19.46 o
  -3   6   1         71.85         69.37         7.96 o
  -2   6   1       1829.32       1767.45        27.53 o
  -1   6   1      17790.71      19459.15       370.60 o
   0   6   1      21459.73      21012.13       327.74 o
   1   6   1        870.24        854.69        13.22 o
   2   6   1       1492.55       1350.86        22.33 o
   3   6   1        180.39        160.11         8.24 o
   4   6   1         62.94         75.39        11.86 o
   5   6   1        616.29        671.74        27.77 o
  -5   7   1          7.49          9.48         7.45 o
  -4   7   1         72.86         69.67         7.16 o
  -3   7   1        927.13        900.62        15.29 o
  -2   7   1       2654.00       2936.44        43.30 o
  -1   7   1         56.23         66.44         3.96 o
   0   7   1       1403.63       1275.27        21.23 o
   1   7   1       3335.87       3733.36        51.78 o
   2   7   1          1.08          8.91         3.25 o
   3   7   1        289.07        285.07         9.74 o
   4   7   1        701.69        698.58        21.27 o
   5   7   1         60.74         70.43        15.58 o
  -5   8   1         30.60         28.44         8.80 o
  -4   8   1         32.17         30.16         5.55 o
  -3   8   1        157.31        145.71         7.90 o
  -2   8   1       2195.90       2235.40        38.81 o
  -1   8   1       5863.62       6525.47       126.65 o
   0   8   1       3483.80       3826.84        60.47 o
   1   8   1       4628.19       4869.48        66.84 o
   2   8   1         43.92         52.10         4.52 o
   3   8   1       1372.69       1299.49        19.05 o
   4   8   1         38.44         37.96        18.62 o
   5   8   1         35.07         34.54         8.80 o
  -5   9   1         16.85         12.87         7.45 o
  -4   9   1        563.47        590.32        14.31 o
  -3   9   1        381.22        402.09         9.98 o
  -2   9   1        677.77        707.87        16.22 o
  -1   9   1        889.54        923.15        21.01 o
   0   9   1        767.18        820.25        14.31 o
   1   9   1       3564.41       4094.10        82.13 o
   2   9   1       1647.87       1716.78        42.99 o
   3   9   1         55.00         55.92         5.73 o
   4   9   1       1065.29       1043.07        21.76 o
   5   9   1         25.19         29.12         8.80 o
  -5  10   1         49.45         25.06         7.45 o
  -4  10   1        757.70        788.63        17.85 o
  -3  10   1         47.86         55.82         5.94 o
  -2  10   1       3227.18       3361.55        67.88 o
  -1  10   1        213.65        175.04         8.27 o
   0  10   1       1602.93       1457.44        24.34 o
   1  10   1        109.85        127.85         9.38 o
   2  10   1        160.95        173.49        11.51 o
   3  10   1        491.35        509.07        11.52 o
   4  10   1         19.56         12.34         5.46 o
   5  10   1        239.34        235.67        16.25 o
  -5  11   1         66.80         76.53        12.19 o
  -4  11   1        605.59        611.17        15.49 o
  -3  11   1       3481.72       3497.19        42.48 o
  -2  11   1        238.19        225.26        10.42 o
  -1  11   1       2772.53       2556.02        52.14 o
   0  11   1         53.75         41.29         4.30 o
   1  11   1       2175.66       2215.75        38.41 o
   2  11   1       8523.54       8596.77       137.36 o
   3  11   1        938.12        945.69        16.20 o
   4  11   1        522.41        577.39        17.49 o
   5  11   1        167.80        172.01        14.22 o
  -5  12   1        122.39        133.68         9.26 o
  -4  12   1         15.97         14.59         5.78 o
  -3  12   1         49.05         43.86         5.88 o
  -2  12   1       3896.27       3928.05        47.36 o
  -1  12   1       1675.46       1838.89        49.10 o
   0  12   1        676.56        663.33        16.47 o
   1  12   1         62.20         44.96         6.83 o
   2  12   1        210.38        262.40         9.58 o
   3  12   1         32.56         37.52         5.13 o
   4  12   1          0.39          8.08         6.28 o
   5  12   1          0.04         -6.10         6.10 o
  -5  13   1         13.63          8.13         7.79 o
  -4  13   1        202.72        240.12        10.29 o
  -3  13   1        142.21        139.94        14.06 o
  -2  13   1        292.52        324.10        10.45 o
  -1  13   1        680.01        600.43        16.79 o
   0  13   1        228.93        265.81         9.66 o
   1  13   1         15.95         18.03         7.97 o
   2  13   1        104.94        102.51         7.07 o
   3  13   1         78.27         78.49         7.09 o
   4  13   1        250.22        228.91        12.27 o
   5  13   1          0.30         -4.88         4.88 o
  -5  14   1        165.18        182.82        10.09 o
  -4  14   1        107.76        122.71        10.07 o
  -3  14   1         12.55         22.04         5.11 o
  -2  14   1        299.41        318.67        10.05 o
  -1  14   1        116.87        136.80        14.22 o
   0  14   1        320.81        300.96        19.30 o
   2  14   1       1224.58       1286.11        20.65 o
   3  14   1       1278.32       1301.01        21.19 o
   4  14   1          2.63         -4.49        13.21 o
   5  14   1        329.88        330.21        12.34 o
  -5  15   1        148.78        117.16        12.87 o
  -4  15   1          1.13          0.15         5.79 o
  -3  15   1       3736.94       3804.29        50.52 o
  -2  15   1       3568.98       3796.03        49.97 o
  -1  15   1        279.26        250.74         9.16 o
   0  15   1          4.14         18.96        10.16 o
   1  15   1         81.55        130.15        10.22 o
   2  15   1          7.96         11.20         4.81 o
   3  15   1       1734.32       1775.13        26.71 o
   4  15   1        376.63        387.59        16.87 o
   5  15   1        531.95        565.41        21.67 o
  -5  16   1          5.47         -4.06         5.42 o
  -4  16   1         66.93         65.62         6.11 o
  -3  16   1        323.50        310.66        10.85 o
  -2  16   1        567.24        554.57        12.41 o
  -1  16   1        212.57        177.16        10.45 o
   0  16   1        221.03        192.02        11.01 o
   1  16   1         48.30         45.88         5.63 o
   2  16   1        481.76        525.83        12.10 o
   3  16   1        501.53        494.51        12.06 o
   4  16   1         90.54         92.33         9.44 o
   5  16   1         24.31         18.96         6.10 o
  -5  17   1          7.20          3.39         5.42 o
  -4  17   1         70.02         70.57         7.32 o
  -3  17   1       2239.72       2282.99        32.58 o
  -2  17   1          9.02         15.06         4.13 o
  -1  17   1       1082.88       1072.79        16.47 o
   0  17   1         34.22         31.86         5.98 o
   1  17   1         88.16         87.52         7.07 o
   2  17   1        164.83        149.61         9.23 o
   3  17   1          2.22          3.49         5.12 o
   4  17   1         52.16         55.14        10.65 o
   5  17   1         87.54         67.05         9.48 o
  -4  18   1         53.61         53.07         8.49 o
  -3  18   1        684.37        677.41        12.56 o
  -2  18   1         65.57         74.43         6.36 o
  -1  18   1        474.15        454.77        10.30 o
   0  18   1       2018.35       1936.08        26.52 o
   1  18   1       1252.35       1203.96        18.20 o
   2  18   1       2287.17       2419.46        30.86 o
   3  18   1        279.44        268.12         9.59 o
   4  18   1         41.25         39.16         5.09 o
  -4  19   1         53.52         48.36         4.38 o
  -3  19   1        548.70        546.89        10.82 o
  -2  19   1         17.90         20.87         4.13 o
  -1  19   1        202.45        197.34         9.55 o
   0  19   1         52.79         52.50         8.53 o
   1  19   1          0.22          8.90         7.21 o
   2  19   1        620.29        634.90        12.07 o
   3  19   1        299.61        285.43         8.67 o
   4  19   1        101.55         98.67         7.40 o
  -4  20   1         69.03         93.57        16.72 o
  -3  20   1         91.36         75.34         7.67 o
  -2  20   1        481.18        460.80        10.23 o
  -1  20   1          3.64          7.18         4.40 o
   0  20   1        228.53        199.82        18.19 o
   1  20   1        100.18        111.47        10.08 o
   2  20   1        208.11        190.84         8.08 o
   3  20   1        489.41        466.39        10.50 o
   4  20   1         19.89         29.30         5.28 o
  -4  21   1         11.73          1.65         3.94 o
  -3  21   1        233.29        211.18         7.35 o
  -2  21   1        514.25        504.90        10.64 o
  -1  21   1       2279.09       2300.31        27.53 o
   0  21   1         13.62         24.41         8.31 o
   1  21   1        268.70        252.77         9.97 o
   2  21   1        685.08        632.34        12.79 o
   3  21   1          1.32          0.89         6.34 o
   4  21   1       1096.50       1148.62        26.80 o
  -4  22   1         37.90         66.74        16.59 o
  -3  22   1         40.89         29.71         3.99 o
  -2  22   1        399.29        392.16         9.56 o
  -1  22   1         15.50         17.92         5.66 o
   0  22   1        268.81        265.50        12.21 o
   1  22   1         50.26         57.19         6.13 o
   2  22   1         91.63         97.84         8.29 o
   3  22   1         71.02         64.35         5.81 o
   4  22   1         19.51         35.51        11.10 o
  -4  23   1        311.96        286.86        25.73 o
  -3  23   1         58.19         70.70         5.73 o
  -2  23   1          1.57         10.83         4.40 o
  -1  23   1        913.37        903.15        18.60 o
   0  23   1        253.79        228.59        13.01 o
   1  23   1        783.48        776.86        15.28 o
   2  23   1         38.08         45.01         9.97 o
   3  23   1         46.36         40.99         5.96 o
   4  23   1          0.55         -0.40         4.05 o
  -3  24   1         51.49         44.15         4.82 o
  -2  24   1        493.50        447.36        11.59 o
  -1  24   1        594.50        589.29        14.28 o
   0  24   1         13.49         18.74         5.37 o
   1  24   1       1452.04       1480.06        22.88 o
   2  24   1         10.21         12.36         4.40 o
   3  24   1         13.03         15.53         4.16 o
  -3  25   1        519.76        532.08        11.53 o
  -2  25   1          7.50          8.93         4.02 o
  -1  25   1        505.20        484.88        15.58 o
   0  25   1        606.27        610.11        14.36 o
   1  25   1        370.29        349.75        12.23 o
   2  25   1        362.15        360.73        10.15 o
   3  25   1        458.42        467.79        16.15 o
  -3  26   1         53.05         61.94         6.74 o
  -2  26   1         89.28         83.19        11.31 o
  -1  26   1        148.60        172.80        10.17 o
   0  26   1         74.98         81.97        17.25 o
   1  26   1          8.61          5.38         4.41 o
   2  26   1         17.81         14.60         4.09 o
   3  26   1        357.96        393.52        27.01 o
  -3  27   1          4.27         11.85         4.31 o
  -2  27   1         24.69         30.32         5.72 o
  -1  27   1        739.86        744.23        21.06 o
   0  27   1        663.06        643.11        25.65 o
   1  27   1         12.75         11.12         4.23 o
   2  27   1         77.03         96.65         5.80 o
   3  27   1         40.60         53.35         5.84 o
  -2  28   1        884.34        924.35        19.11 o
  -1  28   1        215.22        213.66         8.69 o
   0  28   1       2097.11       2135.76        32.67 o
   1  28   1          4.33          5.03         3.71 o
   2  28   1         98.24         95.51         5.68 o
  -2  29   1         35.14         40.12         6.16 o
  -1  29   1         16.42         11.72         4.10 o
   0  29   1        945.51        917.91        31.28 o
   1  29   1          5.35          8.44         3.87 o
   2  29   1         64.78         66.34         6.57 o
  -1  30   1         49.22         48.64         7.32 o
   0  30   1         77.79         95.88         7.07 o
   1  30   1          5.86         -1.85         4.53 o
  -1  31   1         77.60         85.32         6.03 o
   0  31   1         31.67         27.76        12.53 o
   1  31   1         36.15         26.74         4.53 o
  -5   0   2         16.46         24.38        10.16 o
  -4   0   2       2699.84       2620.86        46.64 o
  -3   0   2        265.03        248.93        12.64 o
  -2   0   2       1132.60       1169.38        28.01 o
  -1   0   2      59830.82      48927.91      1323.84 o
   0   0   2          4.36          2.37         1.44 o
   1   0   2       1212.97       1239.02        25.86 o
   2   0   2        953.55        963.72        23.13 o
   3   0   2       9651.74       9871.55       270.21 o
   4   0   2        201.73        205.08        14.76 o
   5   0   2        297.54        310.17        23.03 o
  -5   1   2         25.67         22.77        10.50 o
  -4   1   2        317.57        341.18         9.75 o
  -3   1   2         38.64         35.32         5.92 o
  -2   1   2        852.32        886.82        14.15 o
  -1   1   2       1097.01       1082.63        23.22 o
   0   1   2       1453.58       1380.02        22.48 o
   1   1   2       7927.20       7899.82       124.45 o
   2   1   2          2.67          3.10         2.95 o
   3   1   2        105.58        106.32         8.62 o
   4   1   2        390.49        390.13        12.29 o
   5   1   2          1.11         12.67         8.85 o
  -5   2   2         10.69         13.75         6.93 o
  -4   2   2        267.31        305.96         9.48 o
  -3   2   2        848.42        837.33        14.84 o
  -2   2   2         64.78         47.25         4.03 o
  -1   2   2        254.93        276.56         6.65 o
   0   2   2         78.30         76.88         1.95 o
   1   2   2        419.39        340.44         7.16 o
   2   2   2        620.99        602.74        11.69 o
   3   2   2       2699.77       2817.00        58.26 o
   4   2   2         55.64         73.30         7.95 o
   5   2   2        446.47        525.35        44.99 o
  -5   3   2         86.76         90.99        11.72 o
  -4   3   2          0.04          5.54         5.10 o
  -3   3   2       2963.31       2846.17        34.77 o
  -2   3   2       2190.93       2356.00        31.71 o
  -1   3   2      35378.15      33495.25       453.53 o
   0   3   2       7418.23       7294.86        98.54 o
   1   3   2      10392.91      10755.76       216.78 o
   2   3   2         18.10          8.03         3.32 o
   3   3   2       1467.41       1493.23        25.54 o
   4   3   2         16.89         22.71         5.86 o
   5   3   2         59.87         85.33        10.46 o
  -5   4   2         26.80         20.97         7.32 o
  -4   4   2        277.80        288.78        10.59 o
  -3   4   2        306.22        324.58        13.50 o
  -2   4   2       2736.09       2931.26        68.75 o
  -1   4   2       5323.20       5564.27        76.36 o
   0   4   2       6671.95       6830.85       106.61 o
   1   4   2      10139.30      10718.27       167.73 o
   2   4   2        365.50        412.50         7.75 o
   3   4   2       1032.59        990.98        19.03 o
   4   4   2       1532.78       1598.79        45.01 o
   5   4   2         75.17         47.41        10.84 o
  -5   5   2        191.93        195.46        27.09 o
  -4   5   2        366.08        341.40        10.68 o
  -3   5   2       1337.65       1469.13        22.42 o
  -2   5   2         65.04         71.50         8.23 o
  -1   5   2       3251.13       3355.48        67.35 o
   0   5   2          1.19          3.22         1.27 o
   1   5   2       4775.40       4890.33       229.96 o
   2   5   2       2079.56       2068.10        27.46 o
   3   5   2         60.62         66.32         6.67 o
   4   5   2         18.75         21.92         6.46 o
   5   5   2         48.49         37.30        12.87 o
  -5   6   2         64.85         70.57        39.62 o
  -4   6   2       1049.78       1141.77        21.83 o
  -3   6   2        826.98        774.66        15.40 o
  -2   6   2          8.58         19.37         3.48 o
  -1   6   2        940.14       1002.78        18.11 o
   0   6   2       4744.10       4764.20        74.56 o
   1   6   2        361.98        406.26         7.13 o
   2   6   2       1685.60       1700.46        21.64 o
   3   6   2         41.44         50.18         5.26 o
   4   6   2         22.08         30.75        14.22 o
   5   6   2         25.85         37.25        10.16 o
  -5   7   2        186.33        179.46        15.58 o
  -4   7   2        398.69        404.07        13.34 o
  -3   7   2        650.73        574.13        11.82 o
  -2   7   2        354.09        327.90        11.55 o
  -1   7   2      26770.49      28107.52       436.83 o
   0   7   2         11.30          7.41         1.47 o
   1   7   2        962.43        792.02        19.39 o
   2   7   2       8454.97       8541.42       105.08 o
   3   7   2         85.25         92.23         7.05 o
   4   7   2        328.75        325.57        14.85 o
   5   7   2        254.00        281.72        18.96 o
  -5   8   2         12.34         23.70         7.45 o
  -4   8   2         20.51         44.04        14.56 o
  -3   8   2        557.94        505.61        11.33 o
  -2   8   2       6776.10       7150.19       115.20 o
  -1   8   2         44.65         70.50         4.66 o
   0   8   2       1227.03       1157.74        24.90 o
   1   8   2        558.11        745.45        18.91 o
   2   8   2        333.57        341.92         8.16 o
   3   8   2          8.22         10.94         4.74 o
   4   8   2         32.20         20.93         7.17 o
   5   8   2         15.64         16.93         8.80 o
  -5   9   2          6.46          4.06         7.45 o
  -4   9   2       1284.51       1277.86        20.98 o
  -3   9   2        351.27        336.75         9.18 o
  -2   9   2       4894.40       4948.75        81.55 o
  -1   9   2       2821.42       2801.37        46.39 o
   0   9   2        318.37        356.70        10.29 o
   1   9   2        860.23        897.59        22.49 o
   2   9   2       1245.73       1165.73        17.45 o
   3   9   2        672.45        711.79        13.87 o
   4   9   2          0.51         -2.45         5.50 o
   5   9   2         10.72         10.84         8.80 o
  -5  10   2         41.80         35.26         6.35 o
  -4  10   2        794.51        788.01        15.69 o
  -3  10   2          3.16         11.06         5.42 o
  -2  10   2        179.12        150.37        18.62 o
  -1  10   2         12.15         15.18         2.80 o
   0  10   2       5755.63       6219.39       120.91 o
   1  10   2       8486.58       9704.63       435.47 o
   2  10   2       1976.17       2062.29        43.34 o
   3  10   2         85.05         79.64         7.64 o
   4  10   2        254.87        240.29        11.01 o
   5  10   2          1.82         -7.45         7.45 o
  -5  11   2          2.15          1.72         5.01 o
  -4  11   2        250.28        264.70        10.31 o
  -3  11   2          1.54          3.33         4.96 o
  -2  11   2       1279.93       1210.31        20.67 o
  -1  11   2        640.32        706.49        13.09 o
   0  11   2         47.38         40.81         5.20 o
   1  11   2         61.93         66.12         6.72 o
   2  11   2       1214.62       1146.71        18.02 o
   3  11   2       1126.59       1133.41        21.10 o
   4  11   2        547.53        538.57        16.91 o
   5  11   2        163.63        144.25        14.22 o
  -5  12   2         47.00         38.05         7.11 o
  -4  12   2         95.40         96.93        11.83 o
  -3  12   2        669.64        691.71        13.61 o
  -2  12   2       1419.79       1408.04        20.47 o
  -1  12   2         77.06         65.01         6.11 o
   0  12   2          5.29         -0.43         3.71 o
   1  12   2         52.50         52.65         7.04 o
   2  12   2       1507.49       1479.51        24.84 o
   3  12   2        282.21        286.54         9.94 o
   4  12   2        161.83        169.33        11.79 o
   5  12   2        153.10        126.64        12.87 o
  -5  13   2         82.24         81.04         8.27 o
  -4  13   2          0.13          3.13         5.10 o
  -3  13   2        367.17        378.24        10.39 o
  -2  13   2       1433.31       1460.67        20.94 o
  -1  13   2        116.63        103.38         7.13 o
   0  13   2        280.63        243.74        11.03 o
   1  13   2       1648.15       1640.78        31.62 o
   2  13   2       2419.40       2549.90        32.00 o
   3  13   2        574.25        541.73        19.91 o
   4  13   2        298.72        315.68        13.11 o
   5  13   2        400.59        388.66        18.29 o
  -5  14   2        203.50        195.21        16.93 o
  -4  14   2        174.41        193.21        12.90 o
  -3  14   2        839.31        816.75        14.47 o
  -2  14   2       2686.17       2535.39        32.07 o
  -1  14   2        774.85        815.83        29.96 o
   0  14   2       2645.42       2709.45        56.02 o
   1  14   2       4293.62       4393.97       111.37 o
   2  14   2        682.43        675.20        12.53 o
   3  14   2       1973.10       2006.86        36.92 o
   4  14   2         36.83         30.02         8.19 o
   5  14   2          9.85         -3.33         5.76 o
  -5  15   2        485.52        422.52        20.99 o
  -4  15   2          0.61          0.68         4.63 o
  -3  15   2        237.50        238.39         9.68 o
  -2  15   2          4.48         12.61         4.56 o
  -1  15   2        896.55        899.56        15.74 o
   0  15   2          0.91         -0.29         7.74 o
   1  15   2         40.39         28.69         5.93 o
   2  15   2         20.38         19.73         5.13 o
   3  15   2         28.68         31.98         6.65 o
   4  15   2        259.80        241.35        13.95 o
   5  15   2         99.10         96.17        11.51 o
  -5  16   2         39.66         36.57         8.80 o
  -4  16   2        203.15        201.36         8.56 o
  -3  16   2        291.92        283.95         9.70 o
  -2  16   2        118.05        118.65         6.84 o
  -1  16   2          3.87          5.00         4.33 o
   0  16   2        289.02        287.08        13.09 o
   1  16   2         55.54         77.83         6.60 o
   2  16   2        220.63        219.35         9.57 o
   3  16   2          5.27         -0.79         4.70 o
   4  16   2          0.54         -5.07         5.07 o
   5  16   2        180.24        202.49        12.87 o
  -5  17   2          0.66         -2.03         5.42 o
  -4  17   2         31.12         31.03         4.69 o
  -3  17   2        853.16        896.27        14.65 o
  -2  17   2       1682.61       1718.50        23.77 o
  -1  17   2       1189.75       1042.01        16.04 o
   0  17   2       2660.28       2556.76        37.56 o
   1  17   2          0.46          1.97         6.24 o
   2  17   2       3080.15       3207.00        48.51 o
   3  17   2          7.75          6.43         5.12 o
   4  17   2        494.53        511.39        14.82 o
   5  17   2        618.80        658.87        23.03 o
  -4  18   2          0.14         -3.33         3.71 o
  -3  18   2        802.23        791.22        13.53 o
  -2  18   2        165.71        170.63         7.68 o
  -1  18   2         25.89         25.83         4.64 o
   0  18   2        132.43        162.41         9.69 o
   1  18   2         49.38         60.71         6.67 o
   2  18   2        195.22        201.41        10.59 o
   3  18   2          8.66          7.67         4.60 o
   4  18   2         94.89         87.53         7.50 o
  -4  19   2         54.22         50.39         7.22 o
  -3  19   2        164.49        162.61         7.30 o
  -2  19   2          5.96         10.39         4.04 o
  -1  19   2          0.11         -0.89         4.28 o
   0  19   2        243.02        271.29        11.39 o
   1  19   2        391.38        380.81        15.47 o
   2  19   2        276.79        252.15         8.64 o
   3  19   2        379.73        353.23         9.41 o
   4  19   2          0.11         -0.87         3.88 o
  -4  20   2          7.36          5.90         3.87 o
  -3  20   2         51.10         47.76         6.63 o
  -2  20   2        153.37        154.11         7.49 o
  -1  20   2         73.94         55.94         4.97 o
   0  20   2         40.52         50.44         8.97 o
   1  20   2       1229.11       1158.30        19.43 o
   2  20   2       1338.66       1315.98        19.16 o
   3  20   2        219.73        210.18         8.90 o
   4  20   2         10.86         14.69         4.11 o
  -4  21   2        328.27        292.09         8.71 o
  -3  21   2        533.69        554.94        10.50 o
  -2  21   2        453.70        466.08        10.48 o
  -1  21   2        101.15         93.88         6.64 o
   0  21   2       2100.61       2022.05        38.17 o
   1  21   2          4.99          4.73         4.69 o
   2  21   2        508.01        488.24        13.65 o
   3  21   2        616.88        586.09        12.45 o
   4  21   2       1901.51       2067.09        43.58 o
  -4  22   2        269.13        241.77        13.54 o
  -3  22   2         13.41         14.99         3.60 o
  -2  22   2        180.38        177.12         7.47 o
  -1  22   2         14.34         15.12         4.20 o
   0  22   2        266.52        262.36        13.06 o
   1  22   2        472.81        451.73        11.99 o
   2  22   2        441.32        448.93        12.50 o
   3  22   2        513.03        500.72        18.29 o
   4  22   2          0.17          5.45         5.91 o
  -4  23   2         29.68         26.75        13.21 o
  -3  23   2          5.45          2.01         3.40 o
  -2  23   2        204.58        185.61         7.37 o
  -1  23   2        306.53        331.17        10.38 o
   0  23   2         68.62         68.84         6.63 o
   1  23   2       2173.85       2170.75        31.19 o
   2  23   2        103.22         93.67         9.23 o
   3  23   2         69.14         59.99         7.29 o
   4  23   2         12.29         26.10         5.18 o
  -3  24   2        154.59        167.11         9.53 o
  -2  24   2        151.38        166.72         8.09 o
  -1  24   2        357.20        359.56        11.98 o
   0  24   2        180.12        171.46         9.74 o
   1  24   2       4807.85       4895.49        63.12 o
   2  24   2         45.86         40.44         5.23 o
   3  24   2        273.05        309.59         9.90 o
  -3  25   2        337.30        354.22        10.29 o
  -2  25   2          9.74         11.99         4.15 o
  -1  25   2        240.60        227.13        10.62 o
   0  25   2        114.07        116.02         8.86 o
   1  25   2         49.47         50.42         6.24 o
   2  25   2         37.56         34.47         4.99 o
   3  25   2        257.79        297.84        11.44 o
  -3  26   2         69.89         57.87         5.99 o
  -2  26   2          3.53          3.99         4.61 o
  -1  26   2        635.80        624.12        16.10 o
   0  26   2        172.56        181.51        10.76 o
   1  26   2        656.63        650.53        11.62 o
   2  26   2         98.66         95.04         6.89 o
   3  26   2         17.94         17.79         3.77 o
  -3  27   2         61.41         50.35        10.16 o
  -2  27   2         21.45         24.49         4.13 o
  -1  27   2        116.33        121.21         8.58 o
   0  27   2        521.73        533.88        12.96 o
   1  27   2        608.50        614.81        11.21 o
   2  27   2          2.40          4.55         3.27 o
   3  27   2        333.41        385.95        16.25 o
  -2  28   2         39.62         43.32         7.35 o
  -1  28   2         32.92         30.61         6.89 o
   0  28   2         96.53        100.30         8.14 o
   1  28   2         12.78         17.13         3.74 o
   2  28   2         15.56         10.27         3.37 o
  -2  29   2         18.96         10.16         2.95 o
  -1  29   2         97.10         91.60         6.75 o
   0  29   2         29.18         13.33         4.27 o
   1  29   2         30.48         24.92         3.82 o
   2  29   2        452.63        453.58        12.88 o
  -1  30   2        208.33        216.03        13.54 o
   0  30   2        516.11        506.23        14.94 o
   1  30   2          5.85          9.23         3.81 o
  -1  31   2        190.21        196.89         7.71 o
   0  31   2         39.97         29.37         4.61 o
   1  31   2          9.69         12.87         5.42 o
  -5   1   3        641.21        672.03        15.16 o
  -4   1   3          4.69         13.47         4.81 o
  -3   1   3        663.62        793.63        13.17 o
  -2   1   3       8668.07       8698.54       120.11 o
  -1   1   3       2614.67       2805.21        46.01 o
   0   1   3        129.98         99.85         2.61 o
   1   1   3       2176.35       2032.52        48.68 o
   2   1   3       1369.31       1417.18        20.12 o
   3   1   3        107.99        120.32         8.62 o
   4   1   3         30.85         33.84         6.38 o
   5   1   3        217.10        211.12        13.79 o
  -5   2   3        601.55        672.43        15.52 o
  -4   2   3         55.42         77.42         8.87 o
  -3   2   3        438.11        400.70         9.46 o
  -2   2   3       1545.89       1388.05        27.92 o
  -1   2   3      21779.59      22067.34       343.12 o
   0   2   3      15451.07      14556.61       196.70 o
   1   2   3          0.01          3.67         1.19 o
   2   2   3       3774.87       3902.70        49.83 o
   3   2   3        256.70        247.23        22.20 o
   4   2   3          5.43          0.44         5.66 o
   5   2   3          4.01         12.45         9.63 o
  -5   3   3        605.22        632.64        15.44 o
  -4   3   3          7.55         14.82         5.63 o
  -3   3   3       3207.74       3197.51        38.56 o
  -2   3   3       2828.32       2970.23        43.72 o
  -1   3   3       6875.86       7137.20       112.74 o
   0   3   3       6744.10       6850.06        92.78 o
   1   3   3       1602.49       1501.46        22.08 o
   2   3   3          4.18         14.89         2.83 o
   3   3   3         15.79         28.52         6.63 o
   4   3   3        821.92        849.07        19.95 o
   5   3   3        327.37        347.38        16.58 o
  -5   4   3         49.37         42.70         6.44 o
  -4   4   3        539.94        545.18        14.55 o
  -3   4   3          1.39         10.60         5.33 o
  -2   4   3       1006.41        991.68        17.50 o
  -1   4   3       1494.01       1466.65        25.41 o
   0   4   3        739.66        819.59        12.25 o
   1   4   3       4287.39       4329.39        59.84 o
   2   4   3        680.79        689.13        11.84 o
   3   4   3         37.82         13.96         8.76 o
   4   4   3        491.42        492.68        21.29 o
   5   4   3        646.27        673.05        18.04 o
  -5   5   3         40.48         33.18         6.03 o
  -4   5   3         32.11         35.09         6.65 o
  -3   5   3        995.35        877.88        15.65 o
  -2   5   3       3005.44       3121.53        46.10 o
  -1   5   3        111.42        122.76         4.21 o
   0   5   3       6148.70       6093.95       104.93 o
   1   5   3       1937.24       2055.24        34.50 o
   2   5   3       1409.34       1626.43        23.04 o
   3   5   3        615.42        648.51        16.81 o
   4   5   3         42.46         54.86        13.54 o
   5   5   3        157.45        149.48        13.54 o
  -5   6   3        404.56        417.20        21.73 o
  -4   6   3          1.37          4.22         5.44 o
  -3   6   3        621.66        623.97        12.16 o
  -2   6   3       1377.03       1305.43        24.93 o
  -1   6   3        327.40        314.35         8.31 o
   0   6   3       1015.40       1033.14        15.19 o
   1   6   3      13136.59      13902.06       241.16 o
   2   6   3        154.42        116.32         5.63 o
   3   6   3        399.00        382.45        14.88 o
   4   6   3       1030.71        985.92        25.31 o
   5   6   3        127.98        101.52        12.04 o
  -5   7   3        176.34        172.13        14.34 o
  -4   7   3        142.69        142.55        11.73 o
  -3   7   3        512.19        500.18        10.80 o
  -2   7   3       1542.79       1703.67        31.45 o
  -1   7   3          4.70          1.20         2.06 o
   0   7   3       6579.48       6887.44        93.53 o
   1   7   3       4402.86       4626.35        92.18 o
   2   7   3       5053.04       5422.37        67.88 o
   3   7   3       1934.11       1798.08        26.16 o
   4   7   3       1333.32       1319.65        23.88 o
   5   7   3         11.71          7.45        10.84 o
  -5   8   3          2.48          3.57         5.44 o
  -4   8   3        486.87        483.72        13.25 o
  -3   8   3        361.88        318.81        10.76 o
  -2   8   3       1269.25       1454.95        35.65 o
  -1   8   3       3945.26       3913.31       105.74 o
   0   8   3         73.72         73.68         7.79 o
   1   8   3         66.87         54.39         6.99 o
   2   8   3       3852.04       3736.48        47.82 o
   3   8   3        579.70        575.68        12.32 o
   4   8   3       1011.46       1017.58        19.90 o
   5   8   3         76.05         73.82        15.58 o
  -5   9   3        197.64        188.75        13.54 o
  -4   9   3        289.71        305.93        10.67 o
  -3   9   3          1.28         -0.45         5.15 o
  -2   9   3         78.79         54.44        15.91 o
  -1   9   3      12978.85      13951.79       189.42 o
   0   9   3        726.35        796.52        80.59 o
   1   9   3        677.01        726.80        21.05 o
   2   9   3       1119.35       1037.17        18.12 o
   3   9   3        108.62        104.64         7.78 o
   4   9   3        795.92        768.77        17.22 o
   5   9   3          3.93         -6.10         8.80 o
  -5  10   3          0.61          5.27         5.13 o
  -4  10   3        317.65        343.14        10.98 o
  -3  10   3        246.93        244.22         9.46 o
  -2  10   3          4.55          7.45         8.62 o
  -1  10   3       1745.10       1596.97        24.80 o
   0  10   3        585.13        592.80        15.78 o
   1  10   3        591.48        520.69        25.55 o
   2  10   3       2249.21       2475.03        43.34 o
   3  10   3        441.90        401.60        10.64 o
   4  10   3        453.48        449.09        14.35 o
   5  10   3         49.62         41.31         9.48 o
  -5  11   3         40.52         34.91         9.14 o
  -4  11   3       1909.87       1934.10        28.16 o
  -3  11   3          5.70          3.84         5.48 o
  -2  11   3       2617.86       2351.64        30.44 o
  -1  11   3         43.20         37.67         7.14 o
   0  11   3       7155.47       7485.75       118.99 o
   1  11   3       3025.39       3180.37        46.34 o
   2  11   3       3255.69       3187.10        45.05 o
   3  11   3        325.91        320.56        12.21 o
   4  11   3         42.88         29.43         5.75 o
   5  11   3        443.86        412.36        20.32 o
  -5  12   3        261.34        291.70        12.34 o
  -4  12   3        315.06        307.36        10.12 o
  -3  12   3        763.98        795.82        16.03 o
  -2  12   3         59.10         80.10         6.28 o
  -1  12   3       6517.41       7354.28        91.04 o
   0  12   3       6093.43       6085.05        97.74 o
   1  12   3         31.37         31.47         5.05 o
   2  12   3          5.43         20.15         4.58 o
   3  12   3       3100.47       3171.91        55.52 o
   4  12   3        249.48        240.41        10.39 o
   5  12   3         44.81         17.61         8.13 o
  -5  13   3        110.05        106.27        11.51 o
  -4  13   3         25.73         24.83         5.21 o
  -3  13   3        948.13        975.05        16.00 o
  -2  13   3       1675.77       1759.46        23.81 o
  -1  13   3       4294.22       4768.28        77.80 o
   0  13   3        145.61         97.47         8.69 o
   1  13   3         15.18         29.24         6.85 o
   2  13   3       1185.67       1065.80        15.24 o
   3  13   3        204.83        207.14         9.51 o
   4  13   3        413.50        467.23        15.18 o
   5  13   3        227.57        190.30        16.25 o
  -5  14   3         19.24         17.23         5.23 o
  -4  14   3         25.83         22.97         5.04 o
  -3  14   3         10.82         17.61         4.44 o
  -2  14   3         37.13         31.45         4.76 o
  -1  14   3        495.33        431.12        13.05 o
   0  14   3          2.46          1.90         5.86 o
   1  14   3        243.96        239.20        18.07 o
   2  14   3       1350.72       1305.51        19.07 o
   3  14   3       2304.08       2269.14        36.04 o
   4  14   3        115.23        112.44        30.14 o
   5  14   3         63.87         42.38         9.48 o
  -5  15   3          4.72         -3.39         5.42 o
  -4  15   3        431.83        432.77        10.29 o
  -3  15   3        805.95        786.56        14.33 o
  -2  15   3         84.74         84.24         6.33 o
  -1  15   3        157.48        156.74         8.00 o
   0  15   3       5372.09       5559.47       161.47 o
   1  15   3        728.37        752.71        14.56 o
   2  15   3        593.04        577.70        13.62 o
   3  15   3        154.82        160.69        10.93 o
   4  15   3          3.35          2.02         5.27 o
   5  15   3        319.81        354.12        16.93 o
  -5  16   3        142.92        156.44        10.84 o
  -4  16   3          4.24          3.82         3.83 o
  -3  16   3         56.87         65.51         6.55 o
  -2  16   3        612.59        614.05        12.02 o
  -1  16   3         65.42         62.99         5.44 o
   0  16   3         12.35         16.79         7.53 o
   1  16   3       1343.28       1251.76        18.50 o
   2  16   3        204.91        183.42        44.70 o
   3  16   3        387.07        366.23        15.31 o
   4  16   3        129.22        129.89         9.47 o
   5  16   3        260.55        280.37        14.90 o
  -5  17   3        191.61        189.62        11.51 o
  -4  17   3          0.03          3.10         3.84 o
  -3  17   3        947.84        903.02        13.89 o
  -2  17   3        140.34        134.33         7.07 o
  -1  17   3         36.96         48.21         6.11 o
   0  17   3         19.34         13.95         4.83 o
   1  17   3         23.26         25.04         6.26 o
   2  17   3         24.51         14.55         6.47 o
   3  17   3          1.50         -2.62         5.11 o
   4  17   3          0.54          3.02         4.78 o
  -4  18   3       1052.43       1032.12        15.15 o
  -3  18   3        765.84        756.25        13.29 o
  -2  18   3        610.90        580.21        11.45 o
  -1  18   3        375.74        322.58         9.21 o
   0  18   3        293.56        306.64         9.26 o
   1  18   3       2485.65       2507.67        39.19 o
   2  18   3       1534.03       1551.50        23.92 o
   3  18   3          4.73          4.48         5.20 o
   4  18   3        662.50        671.41        13.88 o
  -4  19   3        474.65        480.08        12.87 o
  -3  19   3        396.04        416.91         9.43 o
  -2  19   3        901.14        890.85        14.60 o
  -1  19   3        485.85        487.18        11.09 o
   0  19   3        124.28        123.96        10.10 o
   1  19   3        857.77        821.09        17.97 o
   2  19   3       3597.83       3622.41        48.21 o
   3  19   3        238.13        239.50         9.79 o
   4  19   3        161.60        148.33         9.74 o
  -4  20   3        722.48        806.80        26.85 o
  -3  20   3          0.10          6.77         6.17 o
  -2  20   3       1305.26       1318.23        19.11 o
  -1  20   3        176.94        152.88         7.87 o
   0  20   3         76.99         63.35         6.94 o
   1  20   3        191.39        224.98         9.59 o
   2  20   3        588.19        578.67        14.30 o
   3  20   3          6.60         11.68         5.77 o
   4  20   3         35.84         61.81         9.46 o
  -4  21   3        219.29        187.26        10.75 o
  -3  21   3        390.65        368.37         8.51 o
  -2  21   3       1417.34       1389.26        19.81 o
  -1  21   3          3.36         -0.12         4.19 o
   0  21   3        180.92        176.89        11.78 o
   1  21   3        672.93        628.37        13.65 o
   2  21   3        106.88         97.58         9.00 o
   3  21   3        132.34        113.03         8.58 o
   4  21   3         48.68         67.91         6.95 o
  -4  22   3         32.54         33.65        13.88 o
  -3  22   3        205.95        215.91         7.40 o
  -2  22   3         47.60         45.94         4.22 o
  -1  22   3        768.47        743.74        13.84 o
   0  22   3         57.34         65.36        12.51 o
   1  22   3        589.72        613.68        13.24 o
   2  22   3        583.96        559.90        13.53 o
   3  22   3        344.99        368.00        12.84 o
   4  22   3         47.13         34.67         6.17 o
  -4  23   3         70.08         41.31        15.58 o
  -3  23   3         11.28          8.87         3.84 o
  -2  23   3        233.13        249.10         8.51 o
  -1  23   3        189.61        180.46         8.41 o
   0  23   3        142.69        184.56        13.79 o
   1  23   3          3.46          6.34         4.59 o
   2  23   3        688.40        682.03        14.89 o
   3  23   3         55.91         63.01         8.77 o
   4  23   3        192.52        200.58        24.39 o
  -3  24   3        159.78        152.82         7.14 o
  -2  24   3         72.07         78.64         6.19 o
  -1  24   3          4.04         -2.97         4.76 o
   0  24   3         97.94         85.38        10.35 o
   1  24   3         23.58         21.88         4.76 o
   2  24   3        460.20        438.64        11.50 o
   3  24   3         47.24         46.20         6.03 o
  -3  25   3        284.78        315.32         8.61 o
  -2  25   3        351.20        345.30        10.46 o
  -1  25   3        169.06        158.52        10.17 o
   0  25   3        448.14        434.96        12.36 o
   1  25   3         81.43        108.04        11.58 o
   2  25   3          1.48          4.33         4.20 o
   3  25   3         97.85        103.91        10.78 o
  -3  26   3          0.89         -2.28         3.37 o
  -2  26   3         99.65        108.62         9.07 o
  -1  26   3         12.23         14.12         4.53 o
   0  26   3        136.99        137.27         7.34 o
   1  26   3         21.00         24.31         4.38 o
   2  26   3         18.99         13.11         3.51 o
   3  26   3          1.15          4.87         3.24 o
  -3  27   3         29.26         24.85        10.50 o
  -2  27   3         12.25          5.74         4.08 o
  -1  27   3          3.00         10.55         4.80 o
   0  27   3        248.62        248.10         8.44 o
   1  27   3         26.07         29.79         3.87 o
   2  27   3        136.00        139.72         6.46 o
   3  27   3        403.31        418.80        11.97 o
  -2  28   3         27.12         19.79         3.81 o
  -1  28   3        379.25        374.98        14.75 o
   0  28   3        170.86        182.92         7.96 o
   1  28   3        164.28        156.97        10.17 o
   2  28   3        253.43        250.29         7.57 o
  -2  29   3         45.84         59.85         5.08 o
  -1  29   3        115.96        127.27         7.02 o
   0  29   3         55.41         49.97         9.06 o
   1  29   3        678.03        662.57        21.80 o
   2  29   3        124.48        130.50         8.77 o
  -1  30   3         10.17          8.83         3.37 o
   0  30   3        248.82        225.43         8.14 o
   1  30   3        505.19        504.04        11.94 o
  -1  31   3         76.14         69.10         5.45 o
   0  31   3         18.32          9.82         3.83 o
   1  31   3         43.02         36.57         9.48 o
  -5   0   4        141.14        156.63        12.82 o
  -4   0   4          1.17         -5.08         8.47 o
  -3   0   4       2457.23       2530.57        44.28 o
  -2   0   4       1742.00       1835.07        58.24 o
  -1   0   4        395.31        303.29         9.33 o
   0   0   4       3183.00       2953.70        58.42 o
   1   0   4       2727.48       2559.97        51.96 o
   2   0   4       6130.78       5860.07        94.60 o
   3   0   4       3293.12       3543.33        73.89 o
   4   0   4        262.35        225.52        16.93 o
   5   0   4       1056.36       1105.77        39.96 o
  -5   1   4        294.16        314.73        10.87 o
  -4   1   4         90.28         71.19         8.06 o
  -3   1   4        242.99        219.68         8.34 o
  -2   1   4         68.49         80.18        10.47 o
  -1   1   4       7870.13       7521.83       167.52 o
   0   1   4       1008.95        944.08        14.73 o
   1   1   4         20.36         12.90         2.26 o
   2   1   4       1299.16       1265.09        17.04 o
   3   1   4          2.62          9.01         4.90 o
   4   1   4        106.79        123.15        13.88 o
   5   1   4          4.90         13.58        10.84 o
  -5   2   4       1119.06       1150.58        20.40 o
  -4   2   4         86.92         71.46         6.98 o
  -3   2   4          4.55         -4.36         4.36 o
  -2   2   4       1913.97       1796.62        28.39 o
  -1   2   4       1819.45       1849.12        66.37 o
   0   2   4      10203.58      10163.32       137.56 o
   1   2   4         45.79         29.19         3.01 o
   2   2   4         72.18         81.31         5.38 o
   3   2   4        339.45        288.45        10.08 o
   4   2   4        423.58        488.35        44.41 o
   5   2   4        397.10        406.27        22.35 o
  -5   3   4        231.95        233.87         9.05 o
  -4   3   4         78.73         91.73         8.47 o
  -3   3   4       1020.77       1125.95        18.14 o
  -2   3   4        229.94        126.90         7.34 o
  -1   3   4       3427.69       3839.58        62.30 o
   0   3   4       1116.00       1125.70        18.38 o
   1   3   4        599.12        618.90        10.46 o
   2   3   4       2982.99       2960.20        38.84 o
   3   3   4         23.84         21.71         6.35 o
   4   3   4        167.33        198.43        27.09 o
   5   3   4       1841.56       1893.00        42.38 o
  -5   4   4        132.45        144.23         7.93 o
  -4   4   4        398.82        371.32        12.00 o
  -3   4   4          2.91          0.05         4.62 o
  -2   4   4       1354.48       1502.55        24.70 o
  -1   4   4       1342.94       1275.78        22.94 o
   0   4   4        142.51        154.86         3.74 o
   1   4   4       1765.48       1716.36        28.67 o
   2   4   4       4830.44       5094.19       101.17 o
   3   4   4         44.23         52.26         6.06 o
   4   4   4       2351.55       2234.80       125.58 o
   5   4   4          1.63          0.74         7.58 o
  -5   5   4        152.22        149.28        12.35 o
  -4   5   4        135.33        120.16         9.53 o
  -3   5   4        766.68        759.36        16.23 o
  -2   5   4        393.38        366.63        10.36 o
  -1   5   4          5.07          0.62         1.90 o
   0   5   4       1627.67       1499.12        21.90 o
   1   5   4        161.13        169.11         4.65 o
   2   5   4        822.79        950.63        16.62 o
   3   5   4         16.13         19.32         5.72 o
   4   5   4        177.67        196.34        10.51 o
   5   5   4        324.29        354.12        21.67 o
  -5   6   4         23.97         25.86         4.49 o
  -4   6   4        715.67        712.85        16.42 o
  -3   6   4        155.13        144.53         9.27 o
  -2   6   4        483.87        661.94        21.05 o
  -1   6   4        398.99        411.40         8.71 o
   0   6   4        723.29        758.79        14.11 o
   1   6   4         31.94         16.96         3.68 o
   2   6   4        239.74        227.25         8.90 o
   3   6   4        229.18        242.26         9.53 o
   4   6   4        641.52        642.03        15.34 o
   5   6   4         49.06         35.89         9.56 o
  -5   7   4        207.53        218.34         8.78 o
  -4   7   4         23.94         27.84         6.06 o
  -3   7   4          0.74          8.97         5.22 o
  -2   7   4       4691.12       4994.02       102.24 o
  -1   7   4        714.65        778.69        14.47 o
   0   7   4       4065.40       4184.71        57.80 o
   1   7   4       2277.64       2058.31        44.29 o
   2   7   4       3627.58       3803.76        48.72 o
   3   7   4        968.69        875.14        15.63 o
   4   7   4         75.16         81.80         9.19 o
   5   7   4         87.98         64.40        13.88 o
  -5   8   4         26.66         36.16         4.60 o
  -4   8   4       2234.22       2250.03        35.47 o
  -3   8   4        219.45        216.25         9.48 o
  -2   8   4        896.54        957.42        27.99 o
  -1   8   4       3587.47       3964.10        56.21 o
   0   8   4        141.21        137.84         3.58 o
   1   8   4       3695.05       3870.99        63.97 o
   2   8   4        934.94        929.78        15.40 o
   3   8   4        494.47        516.14        11.78 o
   4   8   4         72.13         67.42         7.53 o
   5   8   4        203.61        224.84        20.32 o
  -5   9   4        203.96        203.58        10.47 o
  -4   9   4          5.55         19.32         5.25 o
  -3   9   4         13.54         10.62         5.03 o
  -2   9   4        761.25        761.38        26.07 o
  -1   9   4       1565.00       1637.77        22.58 o
   0   9   4         78.47         50.64         6.90 o
   1   9   4       2726.67       3120.88        52.75 o
   2   9   4       2617.74       2630.60        45.80 o
   3   9   4          0.10         -1.91         4.55 o
   4   9   4       1135.15       1121.96        19.37 o
   5   9   4        176.00        156.44        17.61 o
  -5  10   4         14.50         10.29         6.51 o
  -4  10   4         59.21         59.35         8.92 o
  -3  10   4          2.45          8.71         4.97 o
  -2  10   4          0.31          7.75         5.82 o
  -1  10   4       1467.58       1392.62        19.96 o
   0  10   4       1471.66       1628.79        29.16 o
   1  10   4        167.45        143.63         7.75 o
   2  10   4       3230.29       3015.63        44.84 o
   3  10   4        833.73        842.99        15.20 o
   4  10   4       1005.94       1007.00        19.62 o
   5  10   4         52.72         52.15        10.84 o
  -5  11   4         61.10         67.13         9.40 o
  -4  11   4         17.63         12.65         4.83 o
  -3  11   4         26.23         26.74         5.45 o
  -2  11   4         96.64        105.18         7.46 o
  -1  11   4        235.35        232.46         7.65 o
   0  11   4       2675.57       2682.89        54.43 o
   1  11   4        384.23        377.50        10.54 o
   2  11   4        672.45        622.22        12.26 o
   3  11   4        732.46        726.90        14.21 o
   4  11   4          6.13         12.78         5.16 o
   5  11   4         41.54         27.77        13.54 o
  -5  12   4          0.61          8.88         6.69 o
  -4  12   4         10.16          8.63         3.91 o
  -3  12   4        993.53        961.55        17.07 o
  -2  12   4       1981.28       2006.32        27.45 o
  -1  12   4         53.06         41.19         4.40 o
   0  12   4        399.81        450.80        15.91 o
   1  12   4        213.78        191.54        23.12 o
   2  12   4         88.68         99.48         7.00 o
   3  12   4        119.33        137.25         8.44 o
   4  12   4         49.46         40.29         5.62 o
   5  12   4          2.33         -8.13         8.13 o
  -5  13   4          5.01         12.19         8.13 o
  -4  13   4        184.47        178.87         8.34 o
  -3  13   4       1368.73       1384.03        20.12 o
  -2  13   4         96.42         77.58         6.18 o
  -1  13   4       1405.93       1541.24        35.56 o
   0  13   4         89.52        105.20         8.90 o
   1  13   4       2918.82       3039.01        51.79 o
   2  13   4        335.27        307.73        11.22 o
   3  13   4       1001.48        995.42        19.25 o
   4  13   4        537.92        532.91        25.73 o
   5  13   4          2.17         -8.13         8.13 o
  -5  14   4          8.19         12.87         5.42 o
  -4  14   4        586.62        582.33        12.37 o
  -3  14   4       1095.66       1129.29        15.99 o
  -2  14   4         14.73          6.75         3.86 o
  -1  14   4       2806.61       2669.71        32.93 o
   0  14   4       1137.18       1310.40        31.23 o
   1  14   4       1442.65       1440.14        20.85 o
   2  14   4       2565.65       2553.45        29.77 o
   3  14   4       4574.68       4695.06        68.22 o
   4  14   4        517.86        536.92        23.48 o
   5  14   4         11.48          4.74         8.13 o
  -5  15   4         18.33         12.87         5.42 o
  -4  15   4         23.49         23.92         4.02 o
  -3  15   4        426.69        473.33         9.83 o
  -2  15   4        329.71        282.26         7.98 o
  -1  15   4        392.84        429.67         9.90 o
   0  15   4        675.40        511.16        22.19 o
   1  15   4          0.64          4.00         6.90 o
   2  15   4         33.08         47.93         8.66 o
   3  15   4       3446.20       3486.03        60.34 o
   4  15   4         85.71         93.00         9.37 o
   5  15   4          9.99          3.39         8.13 o
  -5  16   4          1.16          8.13         5.42 o
  -4  16   4         10.08         -0.72         3.78 o
  -3  16   4          7.30         12.90         3.79 o
  -2  16   4         55.24         37.06         4.25 o
  -1  16   4        115.74        116.99         7.03 o
   0  16   4         26.02         33.86         8.40 o
   1  16   4        614.74        525.76        12.02 o
   2  16   4         82.38         89.04         7.50 o
   3  16   4         93.55         99.86         9.64 o
   4  16   4         11.99         13.79         4.88 o
  -4  17   4        193.26        191.23         7.97 o
  -3  17   4         29.76         24.89         3.75 o
  -2  17   4        497.55        464.74         9.63 o
  -1  17   4        778.87        781.60        13.50 o
   0  17   4       5878.06       6110.48        70.77 o
   1  17   4       1349.85       1289.87        22.83 o
   2  17   4        666.10        667.33        14.18 o
   3  17   4        842.15        851.07        20.98 o
   4  17   4         78.49         98.76         8.26 o
  -4  18   4         22.34         26.90         5.40 o
  -3  18   4        546.60        560.35        11.46 o
  -2  18   4        552.55        576.91        11.31 o
  -1  18   4       1181.56       1211.94        18.02 o
   0  18   4        257.25        228.14         8.53 o
   1  18   4        235.98        267.85        11.07 o
   2  18   4        333.99        331.64        10.99 o
   3  18   4        123.31        109.25         9.76 o
   4  18   4         21.44         23.58         7.72 o
  -4  19   4          0.46          4.21         3.36 o
  -3  19   4        163.64        151.64         7.05 o
  -2  19   4          8.25          9.02         4.38 o
  -1  19   4        590.11        576.61        11.63 o
   0  19   4        151.44        189.25         9.38 o
   1  19   4          5.18         14.93         5.70 o
   2  19   4          5.97         11.47         5.00 o
   3  19   4          6.69          5.34         4.94 o
   4  19   4        164.01        164.83        11.12 o
  -4  20   4          1.76          1.91         4.82 o
  -3  20   4         10.49          7.13         4.19 o
  -2  20   4         32.74         31.37         4.10 o
  -1  20   4        553.44        550.20        11.46 o
   0  20   4       1624.44       1638.48        21.43 o
   1  20   4       1171.71       1088.27        18.68 o
   2  20   4        376.06        369.85        11.25 o
   3  20   4         15.88         21.81         7.67 o
   4  20   4         38.20         56.57         8.38 o
  -4  21   4          0.81          2.89         3.81 o
  -3  21   4        509.16        490.53         9.71 o
  -2  21   4        151.28        152.62         7.32 o
  -1  21   4        289.25        266.44         9.54 o
   0  21   4        359.21        345.81        10.07 o
   1  21   4       1082.45       1059.21        18.35 o
   2  21   4        395.71        403.06        11.43 o
   3  21   4         75.32        102.03        11.76 o
   4  21   4        150.05        143.11        20.66 o
  -4  22   4          7.61         -3.39         5.42 o
  -3  22   4        175.71        173.84         6.81 o
  -2  22   4          0.36          9.45         3.63 o
  -1  22   4        428.90        422.94        10.52 o
   0  22   4        362.78        383.23        21.80 o
   1  22   4         51.91         49.20         5.48 o
   2  22   4         95.53        108.77         8.80 o
   3  22   4          0.34          1.44         4.03 o
   4  22   4         93.96        103.79         6.35 o
  -3  23   4        349.83        365.52         7.88 o
  -2  23   4          1.32          3.10         3.58 o
  -1  23   4        280.24        286.21         9.60 o
   0  23   4        281.06        292.50        11.31 o
   1  23   4        553.45        554.30        12.47 o
   2  23   4         94.62         93.48        15.91 o
   3  23   4          5.71          4.03         3.87 o
  -3  24   4        221.14        238.09         7.42 o
  -2  24   4        543.45        523.43         9.67 o
  -1  24   4        783.35        766.72        15.99 o
   0  24   4        178.30        178.02        13.39 o
   1  24   4       1717.36       1696.84        22.94 o
   2  24   4         53.43         57.57         6.09 o
   3  24   4        153.32        164.68         8.75 o
  -3  25   4        421.51        457.59        11.78 o
  -2  25   4        356.10        346.82        10.24 o
  -1  25   4         10.41          2.95         7.41 o
   0  25   4        257.59        264.02        12.41 o
   1  25   4         12.18         18.96         3.95 o
   2  25   4         45.76         44.57         5.97 o
   3  25   4          4.25          4.29         3.52 o
  -3  26   4         91.07         81.77         6.27 o
  -2  26   4        228.69        205.51        12.84 o
  -1  26   4          3.44          6.71         4.60 o
   0  26   4        507.24        503.64        11.25 o
   1  26   4        239.89        239.88         7.67 o
   2  26   4          0.28          0.25         4.92 o
   3  26   4         77.41         77.56         8.70 o
  -2  27   4         17.19         16.08         4.03 o
  -1  27   4        251.98        253.91         9.23 o
   0  27   4        548.99        561.63        12.34 o
   1  27   4        120.07        107.25         6.39 o
   2  27   4        135.80        114.68         6.76 o
  -2  28   4         43.71         48.42         6.31 o
  -1  28   4         72.70         80.98        12.87 o
   0  28   4         20.33         18.09         4.02 o
   1  28   4         43.40         38.70         4.60 o
   2  28   4        349.18        320.31         8.93 o
  -2  29   4        402.67        384.23        13.48 o
  -1  29   4        120.97        119.42        10.11 o
   0  29   4         42.91         31.91         5.67 o
   1  29   4         29.37         26.18         4.01 o
   2  29   4         90.86         84.91        17.95 o
  -1  30   4         15.93         12.87         4.31 o
   0  30   4        134.94        137.86         9.83 o
   1  30   4         80.93         93.48         7.64 o
   0  31   4        395.46        394.95        11.49 o
  -5   1   5         53.98         70.06         7.93 o
  -4   1   5        135.05        118.92         9.38 o
  -3   1   5          3.70          2.12         5.58 o
  -2   1   5        216.95        224.13        12.68 o
  -1   1   5        631.16        634.02        11.59 o
   0   1   5        151.02        150.88         4.31 o
   1   1   5       3245.67       3322.41        47.07 o
   2   1   5        889.92        881.13        13.26 o
   3   1   5         11.99          5.62         6.55 o
   4   1   5         24.22         27.13         8.10 o
   5   1   5        494.63        544.42        26.41 o
  -5   2   5          0.35          1.30         4.46 o
  -4   2   5        648.78        666.64        15.07 o
  -3   2   5        477.22        507.86        14.76 o
  -2   2   5      13468.14      13781.30       281.69 o
  -1   2   5       4903.57       4857.01        67.89 o
   0   2   5       1426.12       1324.82        19.81 o
   1   2   5       9613.81      10047.58       209.42 o
   2   2   5        109.30        121.29         5.51 o
   3   2   5       2361.26       2197.65        34.75 o
   4   2   5         38.31         28.20         6.45 o
   5   2   5         47.98         46.38         8.37 o
  -5   3   5          0.60         -1.72         4.18 o
  -4   3   5          7.88         10.56         5.06 o
  -3   3   5       2281.27       2357.73        36.65 o
  -2   3   5       3974.26       4327.02        89.31 o
  -1   3   5          0.03         -0.79         1.89 o
   0   3   5       3133.32       2997.89        42.32 o
   1   3   5         18.00          8.93         1.93 o
   2   3   5       2217.39       2311.77        34.80 o
   3   3   5       1169.64       1178.56        21.42 o
   4   3   5         94.83         98.94        10.25 o
   5   3   5        319.25        327.05        15.43 o
  -5   4   5         46.87         40.07         4.74 o
  -4   4   5        336.12        324.87        17.67 o
  -3   4   5        245.40        247.04        12.65 o
  -2   4   5       1784.90       1755.72        41.42 o
  -1   4   5       1452.41       1441.58        32.90 o
   0   4   5       2304.82       2388.61        41.62 o
   1   4   5        226.20        236.39         6.08 o
   2   4   5        166.77        322.94         8.89 o
   3   4   5          3.88          3.51         4.74 o
   4   4   5        501.12        485.46        13.73 o
   5   4   5         53.24         64.47        10.77 o
  -5   5   5         70.24         51.32         6.38 o
  -4   5   5         47.32         59.57        11.62 o
  -3   5   5        973.31        960.03        17.07 o
  -2   5   5         97.42        111.53        12.68 o
  -1   5   5       1710.63       1721.22        30.49 o
   0   5   5       2186.04       2086.94        30.11 o
   1   5   5        900.08        910.66        14.89 o
   2   5   5       2596.65       2611.99        44.16 o
   3   5   5        541.61        513.59        19.13 o
   4   5   5         36.21         53.93         6.91 o
   5   5   5        441.36        391.80        55.50 o
  -5   6   5        108.30        113.19         7.37 o
  -4   6   5        163.13        162.78         9.71 o
  -3   6   5         15.04         16.59         5.35 o
  -2   6   5       2276.77       2297.53        84.28 o
  -1   6   5        145.77        131.30         5.66 o
   0   6   5       5508.95       5784.45        79.65 o
   1   6   5       3342.30       3556.93        59.48 o
   2   6   5         29.22         50.45         8.31 o
   3   6   5        709.20        728.58        14.12 o
   4   6   5         41.10         41.74         6.05 o
   5   6   5         83.20         83.30        14.22 o
  -5   7   5         68.38         73.89         6.83 o
  -4   7   5        105.13        123.45         9.46 o
  -3   7   5         12.13         19.01         5.13 o
  -2   7   5        101.74        110.52        14.55 o
  -1   7   5        197.04        156.88         5.83 o
   0   7   5        212.67        178.16         5.83 o
   1   7   5       2011.73       2255.94        33.01 o
   2   7   5       1545.34       1578.15        22.74 o
   3   7   5          9.79          8.33         4.57 o
   4   7   5        100.35        106.69         9.17 o
   5   7   5         87.68        107.00        14.90 o
  -5   8   5        372.48        358.95        10.39 o
  -4   8   5        308.79        336.99        11.24 o
  -3   8   5       1292.80       1340.92        21.25 o
  -2   8   5        117.73        114.76        20.66 o
  -1   8   5       1943.54       2265.77        30.39 o
   0   8   5       1477.14       1444.86        19.34 o
   1   8   5        591.70        649.70        14.99 o
   2   8   5        805.60        831.44        21.42 o
   3   8   5          2.42          6.49         4.65 o
   4   8   5         76.75         76.81         9.58 o
   5   8   5        292.40        247.19        17.61 o
  -5   9   5        280.68        293.08        13.97 o
  -4   9   5        278.84        260.11         9.61 o
  -3   9   5        490.27        512.61        11.97 o
  -2   9   5       1274.02       1244.67        28.64 o
  -1   9   5        298.98        276.59         7.53 o
   0   9   5       1766.68       1881.06        33.20 o
   1   9   5       6040.42       6418.69       104.10 o
   2   9   5        486.17        479.62        14.14 o
   3   9   5        701.49        666.17        13.39 o
   4   9   5       2093.17       2053.13        29.49 o
  -5  10   5          5.48         -2.98         4.69 o
  -4  10   5        175.02        164.20         8.27 o
  -3  10   5        747.36        655.33        18.96 o
  -2  10   5        479.96        503.41        11.17 o
  -1  10   5        250.06        236.08         8.99 o
   0  10   5        229.89        223.70        14.64 o
   1  10   5       1351.29       1607.32        25.99 o
   2  10   5        581.99        571.82        11.74 o
   3  10   5         71.51         58.71         6.05 o
   4  10   5        682.55        687.10        14.10 o
   5  10   5          0.00         12.87        12.19 o
  -5  11   5         55.40         54.65         9.23 o
  -4  11   5         71.51         67.39         6.74 o
  -3  11   5         77.41         84.90         7.38 o
  -2  11   5        446.30        397.59         9.92 o
  -1  11   5       6275.38       6992.78        87.28 o
   0  11   5        432.73        455.36        12.69 o
   1  11   5       2839.18       2718.50        46.44 o
   2  11   5        854.23        933.91        16.91 o
   3  11   5        522.12        497.12        11.52 o
   4  11   5          8.73         16.68         5.47 o
   5  11   5          3.35          3.39        10.84 o
  -5  12   5         53.71         69.42         6.79 o
  -4  12   5        684.06        738.79        16.71 o
  -3  12   5        434.22        426.16        10.62 o
  -2  12   5        418.30        348.78         8.65 o
  -1  12   5         78.48         55.79        12.32 o
   0  12   5        193.97        217.72         9.91 o
   1  12   5        301.36        271.06        11.38 o
   2  12   5       1557.52       1587.65        21.55 o
   3  12   5       3483.85       3592.41        47.54 o
   4  12   5          9.31          7.73         7.41 o
   5  12   5         16.86         12.19        10.16 o
  -5  13   5        331.58        333.98        39.58 o
  -4  13   5        137.88        142.36        10.56 o
  -3  13   5          0.30          5.98         3.83 o
  -2  13   5        117.16        109.25         8.52 o
  -1  13   5        399.62        367.22         9.09 o
   0  13   5        359.79        363.85        12.97 o
   1  13   5       2567.01       2577.65        40.12 o
   2  13   5        100.57         88.07         6.83 o
   3  13   5       1451.24       1414.54        21.90 o
   4  13   5          9.27          5.95         5.06 o
   5  13   5         36.56         23.03        10.16 o
  -5  14   5         57.04         70.43        10.84 o
  -4  14   5         22.02         16.39         3.88 o
  -3  14   5        323.98        281.34         9.02 o
  -2  14   5        682.34        680.78        11.60 o
  -1  14   5       1148.83       1131.89        20.44 o
   0  14   5        193.69        180.15        11.17 o
   1  14   5        135.00        132.56         8.07 o
   2  14   5        757.65        694.96        12.55 o
   3  14   5         15.59         22.39         5.68 o
   4  14   5         49.78         39.72         6.06 o
  -5  15   5          3.42         -4.06         5.42 o
  -4  15   5        420.19        411.76         9.11 o
  -3  15   5         22.72         29.15         4.17 o
  -2  15   5        172.06        165.91         8.69 o
  -1  15   5       1677.48       1578.26        21.49 o
   0  15   5      11011.56      11703.33       161.25 o
   1  15   5       1883.35       1931.82        27.71 o
   2  15   5          7.47         -0.63         6.09 o
   3  15   5        896.56        830.68        17.17 o
   4  15   5        372.69        404.85        12.87 o
  -5  16   5         30.59         25.73         6.10 o
  -4  16   5        336.24        329.88         8.12 o
  -3  16   5        531.00        482.54         9.75 o
  -2  16   5        175.63        181.67         7.66 o
  -1  16   5         41.86         48.44         5.05 o
   0  16   5        271.87        299.07        10.45 o
   1  16   5       1357.76       1339.60        21.04 o
   2  16   5         47.02         43.33         5.58 o
   3  16   5         15.76         25.58         5.84 o
   4  16   5         44.93         34.43         7.00 o
  -4  17   5          7.15          5.98         3.51 o
  -3  17   5         30.87         17.21         3.82 o
  -2  17   5        173.09        178.76         8.21 o
  -1  17   5         30.55         36.12         4.90 o
   0  17   5        393.59        452.67        11.13 o
   1  17   5        329.30        288.65         9.72 o
   2  17   5        109.34        105.88        10.56 o
   3  17   5         75.46         52.56         8.04 o
   4  17   5          7.40          4.74         4.42 o
  -4  18   5         10.47          2.83         3.31 o
  -3  18   5        497.92        495.11        10.37 o
  -2  18   5        135.86        124.35         7.21 o
  -1  18   5       1040.68       1002.10        18.86 o
   0  18   5       4115.08       4119.00        42.64 o
   1  18   5       1073.80       1118.92        22.08 o
   2  18   5         45.95         39.99         6.45 o
   3  18   5       1153.24       1190.18        25.02 o
   4  18   5        839.22        917.02        16.74 o
  -4  19   5         49.06         43.17         5.30 o
  -3  19   5       1127.39       1147.86        18.47 o
  -2  19   5        419.93        445.48        10.07 o
  -1  19   5       2599.91       2568.36        35.48 o
   0  19   5       2879.94       2822.83        30.58 o
   1  19   5         25.14         37.79         5.72 o
   2  19   5       2551.39       2553.51        41.84 o
   3  19   5        171.70        171.67         9.64 o
   4  19   5         58.12         93.81         8.62 o
  -4  20   5        198.67        210.03        10.96 o
  -3  20   5          5.93          1.91         3.35 o
  -2  20   5          0.57          3.43         4.14 o
  -1  20   5         86.25         70.11         6.35 o
   0  20   5         32.43         34.30         4.72 o
   1  20   5       1739.58       1738.73        26.10 o
   2  20   5         62.48         49.61         5.23 o
   3  20   5          9.14          9.18         4.81 o
   4  20   5        855.05        930.59        18.24 o
  -4  21   5        597.33        610.48        11.43 o
  -3  21   5         81.78         57.92         5.00 o
  -2  21   5        600.88        599.96        11.67 o
  -1  21   5        102.62        111.58         7.79 o
   0  21   5         34.10         27.69         5.06 o
   1  21   5        196.75        219.55         9.56 o
   2  21   5        383.78        381.00        11.21 o
   3  21   5        447.24        462.72        13.55 o
   4  21   5        290.32        268.02         8.58 o
  -4  22   5        365.03        386.63        17.61 o
  -3  22   5          3.20          3.60         4.04 o
  -2  22   5        522.64        544.59        11.23 o
  -1  22   5        176.03        169.48         7.85 o
   0  22   5         23.89         27.40         5.56 o
   1  22   5       2994.22       3077.78        42.36 o
   2  22   5        339.11        345.01        11.21 o
   3  22   5        111.73        111.43         9.35 o
   4  22   5          8.45          6.75         3.77 o
  -3  23   5         20.42         13.22         3.13 o
  -2  23   5         12.03         13.09         4.74 o
  -1  23   5        271.39        274.73        13.02 o
   0  23   5         10.55          5.90         4.91 o
   1  23   5        595.24        571.59        11.50 o
   2  23   5         18.41         19.36         5.01 o
   3  23   5          7.67          3.90         4.75 o
  -3  24   5         41.93         40.84         6.56 o
  -2  24   5          6.22          4.66         3.52 o
  -1  24   5        305.70        317.61         9.67 o
   0  24   5        268.75        265.28        10.45 o
   1  24   5        305.22        313.17         9.81 o
   2  24   5         65.98         56.31         7.03 o
   3  24   5        259.66        286.83         9.12 o
  -3  25   5         40.95         66.61         8.58 o
  -2  25   5         55.81         65.40         9.24 o
  -1  25   5        235.57        242.87        10.87 o
   0  25   5         29.59         29.17         7.96 o
   1  25   5         28.04         23.47         3.94 o
   2  25   5          1.93          3.07         3.89 o
   3  25   5         48.72         46.18         6.10 o
  -3  26   5          8.92          6.73         3.41 o
  -2  26   5       1287.29       1339.94        48.01 o
  -1  26   5         74.05         72.78         7.01 o
   0  26   5        526.16        533.60        12.26 o
   1  26   5        401.80        417.67         9.09 o
   2  26   5          7.43         -0.38         3.91 o
   3  26   5        786.39        814.78        28.70 o
  -2  27   5         22.09         45.06         6.31 o
  -1  27   5         17.79         18.21         4.30 o
   0  27   5          8.30          5.95         3.70 o
   1  27   5         80.89         68.95         5.50 o
   2  27   5        122.32        132.44        11.90 o
  -2  28   5        142.54        137.92         7.27 o
  -1  28   5        539.68        519.16        16.87 o
   0  28   5        155.56        150.71         6.95 o
   1  28   5         86.24         80.08         6.49 o
   2  28   5        547.36        575.87        12.86 o
  -2  29   5        144.79        141.54        10.16 o
  -1  29   5        210.51        194.11         7.51 o
   0  29   5         13.12         14.29         3.46 o
   1  29   5        143.67        124.77        12.41 o
   2  29   5        214.90        266.20        34.54 o
  -1  30   5         35.37         22.78         3.37 o
   0  30   5         62.93         70.84         6.46 o
   1  30   5          9.23         11.51         5.75 o
   0  31   5         49.29         56.21        10.16 o
  -5   0   6        247.58        254.35        13.54 o
  -4   0   6        149.98        143.47        16.25 o
  -3   0   6         33.12         16.93         8.14 o
  -2   0   6        467.86        433.36        23.70 o
  -1   0   6        651.55        670.81        17.72 o
   0   0   6         48.11         49.64         5.76 o
   1   0   6       4084.72       3936.74        78.77 o
   2   0   6       1627.17       1501.69        38.57 o
   3   0   6        424.06        510.51        18.29 o
   4   0   6        297.08        286.67        16.51 o
   5   0   6       1086.20       1124.73        39.96 o
  -5   1   6        174.21        194.82        10.62 o
  -4   1   6         51.34         37.51         5.57 o
  -3   1   6         91.05         88.53         8.70 o
  -2   1   6       1176.88       1145.08        31.49 o
  -1   1   6       2640.69       2967.73        43.26 o
   0   1   6        270.19        299.77         9.70 o
   1   1   6        281.61        285.50         7.18 o
   2   1   6        580.80        542.58        10.64 o
   3   1   6         11.69         35.30         8.21 o
   4   1   6         15.26         12.55         6.74 o
   5   1   6        112.70        112.46        19.98 o
  -5   2   6          4.39         -0.37         3.95 o
  -4   2   6         12.13         17.78         5.37 o
  -3   2   6        337.75        320.22        10.91 o
  -2   2   6       1936.46       2033.84        46.93 o
  -1   2   6         77.67         91.31         6.16 o
   0   2   6        181.72        201.10         5.40 o
   1   2   6        222.32        245.27         6.66 o
   2   2   6        226.35        240.11         7.54 o
   3   2   6         52.00         61.33         6.70 o
   4   2   6          4.47          2.03         6.07 o
   5   2   6         25.30         10.20        11.85 o
  -5   3   6         91.22         82.53         6.38 o
  -4   3   6         14.08         15.65         5.43 o
  -3   3   6        821.61        795.97        16.67 o
  -2   3   6        468.56        377.86        17.24 o
  -1   3   6       2737.12       2871.72        41.99 o
   0   3   6       1485.47       1509.40        22.85 o
   1   3   6       4634.87       4619.61        63.98 o
   2   3   6       1542.77       1618.17        23.38 o
   3   3   6        796.84        768.67        15.99 o
   4   3   6        598.20        583.29        16.67 o
   5   3   6         28.24         20.42         7.97 o
  -5   4   6          3.43          3.72         4.11 o
  -4   4   6        106.43        110.55         8.63 o
  -3   4   6         71.82         75.20         8.50 o
  -2   4   6       5567.09       5640.61       115.41 o
  -1   4   6         19.56         50.76         5.87 o
   0   4   6       2754.50       2901.36        41.55 o
   1   4   6         82.65         55.92         4.06 o
   2   4   6         93.05        123.78         6.91 o
   3   4   6       2506.99       2455.92        34.10 o
   4   4   6        280.48        266.29        12.02 o
   5   4   6         16.78          2.33         8.80 o
  -5   5   6         72.63         77.92         6.31 o
  -4   5   6        180.97        166.41         9.45 o
  -3   5   6        780.79        809.35        15.34 o
  -2   5   6        193.92        279.59        19.64 o
  -1   5   6        253.24        241.47         7.52 o
   0   5   6        687.58        704.22        12.22 o
   1   5   6          7.86         10.73         2.19 o
   2   5   6          0.31         -1.60         3.87 o
   3   5   6        952.52        960.29        15.82 o
   4   5   6          0.32         -3.32         5.69 o
   5   5   6        414.98        409.99        56.51 o
  -5   6   6        221.14        230.19         8.01 o
  -4   6   6         76.33         87.65         8.46 o
  -3   6   6        164.33        158.42         8.83 o
  -2   6   6        383.54        377.98        19.98 o
  -1   6   6       1286.59       1258.66        20.70 o
   0   6   6        579.23        561.98        11.72 o
   1   6   6      10126.73      11012.33       134.40 o
   2   6   6        960.85        970.70        17.87 o
   3   6   6        719.10        684.78        13.72 o
   4   6   6        234.78        243.21        10.81 o
   5   6   6        650.75        662.95        43.34 o
  -5   7   6          2.30          1.86         3.65 o
  -4   7   6        500.54        469.56        11.26 o
  -3   7   6        314.82        323.30        10.27 o
  -2   7   6        781.56        754.62        38.26 o
  -1   7   6        709.71        652.02        13.09 o
   0   7   6         53.02         19.25         4.97 o
   1   7   6      12533.10      14320.78       173.98 o
   2   7   6        169.33        178.81        16.61 o
   3   7   6       1176.62       1151.87        18.85 o
   4   7   6        182.16        167.67        11.02 o
   5   7   6          4.18          4.06         8.80 o
  -5   8   6         63.64         67.10         6.95 o
  -4   8   6        124.52        128.81         7.73 o
  -3   8   6        203.81        183.52         8.93 o
  -2   8   6        816.94        784.63        18.78 o
  -1   8   6       4096.76       4380.60        56.01 o
   0   8   6         14.95         21.42         3.13 o
   1   8   6         81.93         47.10         5.51 o
   2   8   6        340.88        295.60        14.77 o
   3   8   6          0.54          5.84         4.41 o
   4   8   6        717.88        723.15        16.25 o
   5   8   6          1.24         -8.80         8.80 o
  -5   9   6        336.56        344.70         8.79 o
  -4   9   6         15.26          6.77         4.01 o
  -3   9   6       1179.67       1092.22        19.01 o
  -2   9   6       1099.52        992.60        14.18 o
  -1   9   6         28.76         29.32         3.91 o
   0   9   6       1927.09       1925.69        25.67 o
   1   9   6        220.92        300.80        12.90 o
   2   9   6          3.10         -0.09         4.29 o
   3   9   6         11.83          3.63         5.47 o
   4   9   6         57.74         40.99         5.61 o
  -5  10   6         13.39         12.08         4.36 o
  -4  10   6          0.59         -1.28         3.79 o
  -3  10   6          8.80         10.62         4.69 o
  -2  10   6         84.20         97.97         8.70 o
  -1  10   6        695.37        689.97        13.39 o
   0  10   6       2118.98       2132.11        53.57 o
   1  10   6       2056.92       2302.86        40.17 o
   2  10   6        898.21       1061.06        17.25 o
   3  10   6       1168.52       1135.31        18.67 o
   4  10   6        322.31        318.01        10.80 o
  -5  11   6        149.10        151.11         8.90 o
  -4  11   6         85.44         68.89         6.21 o
  -3  11   6          2.71         10.79         4.03 o
  -2  11   6        117.51        107.28         6.97 o
  -1  11   6          7.41         21.42         5.33 o
   0  11   6         11.68         38.15         6.11 o
   1  11   6        122.37        144.68         9.66 o
   2  11   6          4.74          6.90         4.59 o
   3  11   6        206.36        203.23         8.88 o
   4  11   6        132.60        114.65         9.65 o
  -5  12   6         12.03          7.68         6.44 o
  -4  12   6        146.77        127.50         7.45 o
  -3  12   6        148.47        151.68         7.39 o
  -2  12   6         20.39         51.82         4.94 o
  -1  12   6       1085.30       1065.72        19.85 o
   0  12   6        507.88        545.32        17.39 o
   1  12   6        175.31        200.08         9.72 o
   2  12   6        990.95        999.77        15.46 o
   3  12   6         13.33         18.04         4.53 o
   4  12   6          1.88          1.75         5.54 o
  -5  13   6        181.47        156.80        20.99 o
  -4  13   6        146.62        144.31         7.59 o
  -3  13   6         92.80         76.11         6.00 o
  -2  13   6        892.02        904.84        13.74 o
  -1  13   6        603.47        620.49        11.01 o
   0  13   6       5672.88       5745.03       116.83 o
   1  13   6          4.68         13.66         4.52 o
   2  13   6       1510.01       1478.52        22.37 o
   3  13   6         76.65         76.64         9.56 o
   4  13   6         70.34         56.40         6.52 o
  -5  14   6        156.45        152.38        10.84 o
  -4  14   6        150.66        140.52         6.52 o
  -3  14   6          2.68          5.90         3.68 o
  -2  14   6         97.66         81.10         5.60 o
  -1  14   6       1737.47       1699.60        22.75 o
   0  14   6       1515.29       1566.30        24.20 o
   1  14   6         72.72         96.35         7.79 o
   2  14   6        506.90        498.88        10.69 o
   3  14   6        506.90        492.10        11.84 o
   4  14   6        148.02        127.25         9.73 o
  -5  15   6        139.84        154.41        11.51 o
  -4  15   6        191.03        207.87         7.30 o
  -3  15   6        146.50        189.20         7.41 o
  -2  15   6        566.55        553.65        11.16 o
  -1  15   6        143.29        145.38         8.43 o
   0  15   6        298.61        249.23        10.11 o
   1  15   6          8.92         15.07         4.66 o
   2  15   6         33.62         52.56         5.27 o
   3  15   6        120.61         97.22         8.44 o
   4  15   6         14.50         17.94         5.31 o
  -4  16   6        179.06        190.36         8.23 o
  -3  16   6        762.79        760.55        12.25 o
  -2  16   6        327.96        292.91         8.25 o
  -1  16   6       1603.22       1508.09        22.76 o
   0  16   6        664.04        743.11        12.82 o
   1  16   6         90.64         81.19         9.15 o
   2  16   6        105.03        117.84         7.75 o
   3  16   6       1557.94       1602.47        31.40 o
   4  16   6        701.29        711.04        18.36 o
  -4  17   6        120.84        131.23         6.48 o
  -3  17   6         50.89         50.07         4.51 o
  -2  17   6        369.03        328.68         8.46 o
  -1  17   6       1039.91       1007.88        17.24 o
   0  17   6          0.08         -1.45         4.38 o
   1  17   6        841.02        764.63        14.77 o
   2  17   6         25.92         22.38         5.83 o
   3  17   6       1098.57       1113.04        24.11 o
   4  17   6          9.19         14.71         5.22 o
  -4  18   6        113.61        144.83         6.23 o
  -3  18   6        483.99        498.44        10.55 o
  -2  18   6         18.36         13.08         4.58 o
  -1  18   6          1.19          6.72         4.40 o
   0  18   6         70.15         69.93        10.02 o
   1  18   6        100.44         85.02         7.68 o
   2  18   6        752.73        711.86        18.82 o
   3  18   6        156.41        164.76        10.15 o
   4  18   6         91.50         88.20        10.65 o
  -4  19   6        113.35        118.70         5.66 o
  -3  19   6          0.51         -1.27         5.99 o
  -2  19   6          9.66          6.26         4.17 o
  -1  19   6        557.23        546.05        12.08 o
   0  19   6        218.00        198.32         8.03 o
   1  19   6         75.35         77.96         6.59 o
   2  19   6        127.30        129.09         9.75 o
   3  19   6         66.34         62.54         9.89 o
   4  19   6          7.05          9.37         4.65 o
  -4  20   6         75.22         65.47         7.82 o
  -3  20   6        247.16        229.01         7.26 o
  -2  20   6        588.06        528.53        10.90 o
  -1  20   6         20.48         11.05         4.62 o
   0  20   6        168.48        204.44         8.42 o
   1  20   6        416.92        444.14        10.91 o
   2  20   6         68.28         79.40         8.39 o
   3  20   6        343.17        362.60        11.86 o
   4  20   6         27.86         22.23         4.90 o
  -4  21   6         10.27          4.33         3.71 o
  -3  21   6         34.79         48.09         4.53 o
  -2  21   6        175.72        160.92         7.27 o
  -1  21   6        419.88        431.26        11.03 o
   0  21   6        149.69        133.35         9.04 o
   1  21   6          5.30          4.53         4.47 o
   2  21   6        297.16        269.40         9.49 o
   3  21   6         26.69         21.91         4.66 o
   4  21   6          6.39          3.65         3.77 o
  -4  22   6          1.17          4.74         6.77 o
  -3  22   6         13.19          6.89         3.02 o
  -2  22   6        441.14        392.11        10.15 o
  -1  22   6         90.00         84.37         6.57 o
   0  22   6          2.09         -4.61         4.85 o
   1  22   6        107.71         98.89         7.46 o
   2  22   6        484.02        478.35        11.51 o
   3  22   6         17.30         20.47         4.42 o
   4  22   6          1.40         -4.31         4.31 o
  -3  23   6         77.67         98.59         5.60 o
  -2  23   6        392.00        385.68         8.84 o
  -1  23   6          4.26         11.83         3.77 o
   0  23   6       2018.49       2001.54        29.11 o
   1  23   6        136.15        120.06         7.47 o
   2  23   6        668.94        678.12        13.31 o
   3  23   6        241.76        255.50         8.99 o
  -3  24   6        168.31        179.57         7.69 o
  -2  24   6        281.76        301.39         8.10 o
  -1  24   6         59.33         58.17         6.75 o
   0  24   6        557.95        535.43        14.96 o
   1  24   6          6.55          4.46         4.83 o
   2  24   6        534.08        546.48        11.82 o
   3  24   6        111.31        122.03         7.15 o
  -3  25   6         88.52         96.16         7.98 o
  -2  25   6          1.03          0.31         3.53 o
  -1  25   6        115.01        109.25         8.15 o
   0  25   6        271.11        285.55        11.33 o
   1  25   6          0.30          2.22         3.72 o
   2  25   6        105.55         95.99         8.17 o
   3  25   6         91.38        124.39         6.51 o
  -3  26   6        136.81        164.57        10.84 o
  -2  26   6        110.20        115.81        11.24 o
  -1  26   6        170.65        175.96         7.86 o
   0  26   6         27.77         34.17         7.43 o
   1  26   6         24.37         31.86         4.08 o
   2  26   6        135.17        141.79        10.64 o
   3  26   6         90.15         88.00         8.13 o
  -2  27   6        164.71        143.68         7.97 o
  -1  27   6         74.69         74.37         6.92 o
   0  27   6         95.97         91.57         6.64 o
   1  27   6        412.88        412.66        11.20 o
   2  27   6        406.34        397.02        18.41 o
  -2  28   6         50.62         28.07         4.51 o
  -1  28   6          2.92          1.14         5.01 o
   0  28   6        106.42        105.03         6.63 o
   1  28   6         32.69         37.30         4.54 o
   2  28   6         14.37         23.36         7.42 o
  -1  29   6         62.94         66.61         7.14 o
   0  29   6         38.46         54.00         6.94 o
   1  29   6        322.06        305.68        12.87 o
  -1  30   6        204.61        206.53         6.90 o
   0  30   6          3.43         -1.82         4.03 o
  -5   1   7          0.63          3.00         3.88 o
  -4   1   7        562.43        529.80        13.54 o
  -3   1   7        469.62        511.09        21.66 o
  -2   1   7        650.17        651.54        14.66 o
  -1   1   7        264.05        250.74         7.90 o
   0   1   7       1907.94       2081.05        31.07 o
   1   1   7        441.39        467.72         8.95 o
   2   1   7        250.58        344.80        10.34 o
   3   1   7         11.27         11.93         7.80 o
   4   1   7         79.75         92.51         9.87 o
   5   1   7         22.11          8.80         7.41 o
  -5   2   7         91.58         92.07         6.94 o
  -4   2   7        284.38        292.05         9.83 o
  -3   2   7       1826.48       1823.15        29.62 o
  -2   2   7        812.84        802.98        19.23 o
  -1   2   7       9165.97       9359.59       129.35 o
   0   2   7       1143.34       1332.60        21.15 o
   1   2   7        208.72        256.66         6.08 o
   2   2   7       6301.70       6594.06        83.07 o
   3   2   7       1319.59       1320.43        23.10 o
   4   2   7       2284.57       2331.38        37.05 o
   5   2   7        124.35        131.45        11.72 o
  -5   3   7         30.35         30.40         4.06 o
  -4   3   7        203.24        199.22         8.60 o
  -3   3   7       1916.53       1984.89        31.83 o
  -2   3   7        437.27        509.45        15.70 o
  -1   3   7        721.20        680.68        12.16 o
   0   3   7       6136.72       6796.92        94.13 o
   1   3   7          9.51         20.35         2.57 o
   2   3   7       2567.29       2768.52        37.57 o
   3   3   7         74.32         61.57         6.87 o
   4   3   7        168.73        180.34        18.08 o
   5   3   7          4.25          8.08        14.56 o
  -5   4   7        119.39        119.64         7.66 o
  -4   4   7         20.35         22.20         4.55 o
  -3   4   7         16.43         13.93         5.50 o
  -2   4   7         48.15         40.54         6.06 o
  -1   4   7         72.03         59.11         5.59 o
   0   4   7       8792.12       9459.47       129.93 o
   1   4   7          9.97         11.39         2.49 o
   2   4   7         12.77         34.18         5.48 o
   3   4   7        253.69        227.04        13.12 o
   4   4   7         11.68         10.58         6.01 o
   5   4   7        217.09        215.88        13.21 o
  -5   5   7        212.35        247.86         8.29 o
  -4   5   7        363.87        380.39        10.48 o
  -3   5   7       1239.82       1252.70        20.43 o
  -2   5   7       1905.99       1732.56        33.83 o
  -1   5   7         77.60         69.71         7.62 o
   0   5   7       9532.89       9794.69       141.36 o
   1   5   7       4695.98       4745.74        54.58 o
   2   5   7       4307.48       4228.80        61.90 o
   3   5   7        884.03        826.01        15.40 o
   4   5   7          0.29          7.72         5.96 o
   5   5   7        464.40        501.39        17.72 o
  -5   6   7        145.42        132.61         7.53 o
  -4   6   7        595.98        591.16        12.46 o
  -3   6   7         17.54         28.63         5.84 o
  -2   6   7       2288.98       2107.83        33.26 o
  -1   6   7       2731.31       2846.76        74.47 o
   0   6   7         10.64         20.91         3.24 o
   1   6   7       1357.70       1550.18        19.80 o
   2   6   7        977.86       1008.27        46.13 o
   3   6   7         73.29         58.53        10.86 o
   4   6   7       1144.38       1158.00        24.34 o
   5   6   7        173.56        170.73        13.84 o
  -5   7   7        157.54        142.61         8.21 o
  -4   7   7         78.90         77.35         7.13 o
  -3   7   7        170.20        196.56        12.97 o
  -2   7   7       1773.34       1843.50        23.12 o
  -1   7   7         37.22         37.08         5.18 o
   0   7   7        877.27        983.84        14.93 o
   1   7   7        226.37        275.44         6.81 o
   2   7   7        228.03        245.25         8.76 o
   3   7   7        565.45        569.46        12.69 o
   4   7   7       1048.20       1084.58        23.79 o
   5   7   7        144.15        137.48        15.58 o
  -5   8   7          3.87          5.48         5.75 o
  -4   8   7        132.49        145.91         7.80 o
  -3   8   7         23.55         35.71         4.71 o
  -2   8   7        654.97        677.00        11.86 o
  -1   8   7       3976.60       4210.72       104.04 o
   0   8   7       3835.33       4164.53        59.46 o
   1   8   7       1358.23       1427.16        22.36 o
   2   8   7       2490.40       2691.17        36.20 o
   3   8   7          0.67          0.44         4.46 o
   4   8   7        130.95        131.81         8.92 o
   5   8   7          0.91         -8.80         8.80 o
  -5   9   7        171.47        196.38         8.60 o
  -4   9   7        142.58        173.42         9.34 o
  -3   9   7        447.12        468.96        10.24 o
  -2   9   7          6.38          0.81         3.87 o
  -1   9   7        274.53        264.68         9.59 o
   0   9   7       6829.64       6992.81       129.57 o
   1   9   7       2564.21       2506.04        75.03 o
   2   9   7       1184.23       1124.82        17.96 o
   3   9   7        659.68        645.67        15.88 o
   4   9   7        599.81        529.05        13.70 o
  -5  10   7          8.53          5.72         6.07 o
  -4  10   7          3.34         -1.61         3.90 o
  -3  10   7       1156.47       1115.26        16.94 o
  -2  10   7          7.66         19.55         4.18 o
  -1  10   7         87.24         59.62         6.52 o
   0  10   7        303.89        312.10        12.78 o
   1  10   7        270.61        248.04        21.91 o
   2  10   7        416.13        362.97        12.12 o
   3  10   7        277.46        304.21         9.52 o
   4  10   7        292.66        280.89        10.55 o
  -5  11   7        136.31        126.42        12.25 o
  -4  11   7         90.26         88.55         6.12 o
  -3  11   7        172.02        161.30         7.61 o
  -2  11   7       2984.12       2936.77        34.99 o
  -1  11   7         11.41         11.60         4.83 o
   0  11   7        403.96        457.63        19.98 o
   1  11   7         51.29         98.17        10.77 o
   2  11   7        392.89        394.12        10.43 o
   3  11   7        508.51        536.20        11.23 o
   4  11   7         63.61         69.93         7.60 o
  -5  12   7          7.77          3.68         9.19 o
  -4  12   7         35.51         31.92         5.45 o
  -3  12   7       2040.82       1986.81        26.26 o
  -2  12   7       2430.10       2575.71        30.27 o
  -1  12   7       6071.76       6048.12        64.85 o
   0  12   7       1106.89       1133.80        24.70 o
   1  12   7       6541.41       6786.61        85.22 o
   2  12   7       3800.67       3820.86        45.65 o
   3  12   7          4.49          6.39         4.35 o
   4  12   7       1173.11       1198.81        21.50 o
  -5  13   7          3.76          3.52         4.08 o
  -4  13   7          2.90          5.07         3.53 o
  -3  13   7        199.20        209.36         7.70 o
  -2  13   7        145.15        145.40         7.00 o
  -1  13   7         21.19         22.35         4.27 o
   0  13   7        378.55        402.48        13.69 o
   1  13   7          8.80         12.35         4.59 o
   2  13   7        789.21        785.52        13.88 o
   3  13   7         46.63         53.05         6.01 o
   4  13   7         57.28         54.16         5.47 o
  -5  14   7          9.13         10.84         6.10 o
  -4  14   7         86.19         73.68         5.47 o
  -3  14   7         19.11         22.92         3.96 o
  -2  14   7        779.07        756.09        12.54 o
  -1  14   7          4.83          2.62         4.08 o
   0  14   7        140.16        145.23        10.45 o
   1  14   7        334.29        319.25         9.67 o
   2  14   7        202.28        177.01         7.97 o
   3  14   7          5.66          1.43         4.61 o
   4  14   7          2.86          1.70         5.20 o
  -4  15   7         39.33         38.91         3.66 o
  -3  15   7        239.09        272.21         8.02 o
  -2  15   7         70.14         59.70         7.35 o
  -1  15   7         87.72         83.33         6.32 o
   0  15   7       2118.18       2078.99        25.45 o
   1  15   7          1.32          1.95         4.47 o
   2  15   7       2178.01       2235.07        28.78 o
   3  15   7        379.24        390.98        10.13 o
   4  15   7         73.27         56.11         7.67 o
  -4  16   7        128.61        112.29         6.00 o
  -3  16   7          9.80          9.38         3.61 o
  -2  16   7          1.52          1.89         3.94 o
  -1  16   7        730.70        735.48        14.16 o
   0  16   7        703.92        752.80        12.81 o
   1  16   7        268.42        253.71         9.79 o
   2  16   7          3.38          4.66         5.07 o
   3  16   7        139.83        147.71        10.11 o
   4  16   7         53.56         48.73         6.89 o
  -4  17   7        318.77        327.43         8.11 o
  -3  17   7        151.25        155.32         6.65 o
  -2  17   7        204.77        186.74         7.83 o
  -1  17   7         20.85         11.96         4.37 o
   0  17   7       1449.02       1483.30        19.66 o
   1  17   7        268.93        271.79        10.87 o
   2  17   7       1735.97       1742.96        26.59 o
   3  17   7        713.94        664.83        17.31 o
   4  17   7        111.17        102.72         8.34 o
  -4  18   7         36.75         40.61         5.69 o
  -3  18   7        395.70        403.24        10.04 o
  -2  18   7        482.14        424.58        10.06 o
  -1  18   7       1037.53       1016.14        17.42 o
   0  18   7         82.55         83.65         7.64 o
   1  18   7        213.21        175.57         8.23 o
   2  18   7         10.72          4.55         4.79 o
   3  18   7        138.41        182.52        14.15 o
   4  18   7          1.97          5.17         4.27 o
  -4  19   7         93.10        109.97         5.85 o
  -3  19   7        285.57        267.50         7.99 o
  -2  19   7        653.86        707.63        14.45 o
  -1  19   7        645.96        598.46        12.80 o
   0  19   7        639.83        582.29        10.54 o
   1  19   7        978.89        954.29        15.42 o
   2  19   7        588.55        584.96        14.45 o
   3  19   7        585.41        628.14        15.90 o
   4  19   7          3.91          2.78         4.56 o
  -4  20   7         47.87         21.44         3.49 o
  -3  20   7         54.73         64.32         5.06 o
  -2  20   7         20.20         14.42         4.54 o
  -1  20   7         26.49         27.48         5.52 o
   0  20   7       1574.05       1543.01        20.46 o
   1  20   7        280.82        300.54         8.70 o
   2  20   7        118.05         92.20         8.60 o
   3  20   7        141.13        145.01         8.45 o
   4  20   7        128.54        150.33         7.16 o
  -4  21   7         44.34         51.65         5.73 o
  -3  21   7         16.78         18.57         3.65 o
  -2  21   7        161.67        166.44         7.50 o
  -1  21   7         60.85         59.60         6.45 o
   0  21   7          0.84          3.16         4.36 o
   1  21   7        527.60        540.20        10.73 o
   2  21   7        290.11        282.37        10.30 o
   3  21   7          2.54         -2.93         3.91 o
   4  21   7         11.23          3.23         3.59 o
  -3  22   7        498.95        550.37        10.28 o
  -2  22   7        115.70        102.75        11.25 o
  -1  22   7       2671.07       2677.41        33.67 o
   0  22   7        155.19        140.72         8.32 o
   1  22   7        243.79        245.54         8.54 o
   2  22   7        411.31        400.11        11.98 o
   3  22   7         12.38         18.12         4.27 o
  -3  23   7         24.96         22.67         3.42 o
  -2  23   7         94.43         92.84         6.06 o
  -1  23   7         10.73         10.54         3.88 o
   0  23   7        231.36        205.93         9.65 o
   1  23   7          6.79         12.88         4.25 o
   2  23   7        448.33        469.68        12.26 o
   3  23   7          3.70          5.62         4.46 o
  -3  24   7         28.60         20.86         3.81 o
  -2  24   7        177.30        189.55         7.46 o
  -1  24   7        130.24        133.03         7.55 o
   0  24   7          2.50          8.57         5.07 o
   1  24   7        171.26        172.96         7.52 o
   2  24   7        156.54        158.88         8.82 o
   3  24   7        180.32        180.55         7.73 o
  -3  25   7        122.61        128.90         9.25 o
  -2  25   7         21.44         15.85         3.74 o
  -1  25   7         96.41        108.42         7.00 o
   0  25   7        375.83        353.21        11.72 o
   1  25   7         49.28         61.07         7.07 o
   2  25   7        608.18        637.23        18.05 o
   3  25   7          6.12          5.17         3.37 o
  -2  26   7         33.10         16.86         3.63 o
  -1  26   7         58.98         66.57         7.03 o
   0  26   7         20.80         18.32         5.19 o
   1  26   7          2.05          3.21         3.72 o
   2  26   7        465.42        487.60        12.08 o
  -2  27   7        335.23        312.06         9.40 o
  -1  27   7         74.65         75.64         9.68 o
   0  27   7        322.39        346.78         9.30 o
   1  27   7        183.07        178.72         8.94 o
   2  27   7          1.00         12.01         4.55 o
  -2  28   7         61.76         53.90         6.17 o
  -1  28   7          0.11          0.63         3.12 o
   0  28   7        230.83        225.76         7.92 o
   1  28   7        127.68        111.60         8.35 o
   2  28   7          6.47          2.79        11.51 o
  -1  29   7         87.27         86.46         5.73 o
   0  29   7        677.53        692.04        12.61 o
   1  29   7        570.82        608.76        22.35 o
   0  30   7          2.46         -0.12         5.20 o
  -5   0   8         10.47         12.35         5.01 o
  -4   0   8         57.45         53.65         8.14 o
  -3   0   8       1434.47       1519.98        34.86 o
  -2   0   8        724.92        729.28        38.26 o
  -1   0   8        540.12        608.36        29.80 o
   0   0   8       5125.74       5229.63       104.63 o
   1   0   8       2523.01       2668.76        45.70 o
   2   0   8       2718.97       2764.07        59.65 o
   3   0   8          1.35          9.07         6.76 o
   4   0   8        494.05        483.56        19.04 o
   5   0   8         71.50         73.14        11.51 o
  -5   1   8          0.30          1.85         3.43 o
  -4   1   8        395.18        394.05        11.76 o
  -3   1   8        369.13        426.26        10.90 o
  -2   1   8          4.35         -2.35         7.75 o
  -1   1   8       1975.14       2000.96        31.91 o
   0   1   8         22.76         22.72         6.06 o
   1   1   8        180.93         92.11         5.30 o
   2   1   8        664.12        713.43        20.56 o
   3   1   8        372.59        337.30        10.44 o
   4   1   8        294.00        299.13        11.26 o
   5   1   8          7.98         -0.89         6.93 o
  -5   2   8         68.73         74.97         6.42 o
  -4   2   8        856.91        829.61        16.92 o
  -3   2   8       1526.18       1524.11        22.94 o
  -2   2   8          1.85          4.30         6.07 o
  -1   2   8       9783.32      11351.49       139.79 o
   0   2   8       6565.00       7101.00        88.25 o
   1   2   8        466.13        539.30        10.48 o
   2   2   8        265.74        318.66        14.23 o
   3   2   8         17.26         18.32         5.02 o
   4   2   8          8.93         10.11         5.61 o
   5   2   8        399.09        386.38        15.03 o
  -5   3   8         36.98         31.19         4.20 o
  -4   3   8        199.41        196.96         9.15 o
  -3   3   8          1.19          2.57         4.43 o
  -2   3   8         94.93        107.82         8.37 o
  -1   3   8         69.71         56.96         5.25 o
   0   3   8       1002.29       1133.02        16.96 o
   1   3   8       4851.10       5251.18        60.52 o
   2   3   8       1740.05       1756.47        34.67 o
   3   3   8        428.68        467.54        11.45 o
   4   3   8         50.42         38.64         6.24 o
   5   3   8        220.44        235.83        36.91 o
  -5   4   8         73.60         67.64         7.14 o
  -4   4   8        265.01        285.98         9.21 o
  -3   4   8       1799.38       1737.62        23.82 o
  -2   4   8        219.46        237.45         9.69 o
  -1   4   8       1947.48       1979.07        28.04 o
   0   4   8        815.18        840.27        13.72 o
   1   4   8       1022.52       1023.61        22.23 o
   2   4   8       1538.88       1614.27        23.82 o
   3   4   8        671.10        666.85        15.17 o
   4   4   8         87.71         91.16         9.68 o
   5   4   8          0.25         -1.76         8.13 o
  -5   5   8          0.02          1.63         3.29 o
  -4   5   8          0.25          5.99         4.31 o
  -3   5   8         40.82         65.71        11.56 o
  -2   5   8       1707.59       1700.81        64.79 o
  -1   5   8        278.94        298.48        10.44 o
   0   5   8       2065.12       2369.63        31.81 o
   1   5   8        195.00        171.05         6.34 o
   2   5   8        259.59        298.48         8.97 o
   3   5   8        107.81        107.72         8.60 o
   4   5   8         16.27         10.03         5.76 o
   5   5   8         16.61         13.77         7.45 o
  -5   6   8        155.24        174.71         7.63 o
  -4   6   8        548.02        526.25        11.69 o
  -3   6   8       1355.96       1317.43        19.09 o
  -2   6   8       2016.75       1987.71        25.90 o
  -1   6   8       5254.11       5365.12        87.94 o
   0   6   8       2782.38       2756.60        44.55 o
   1   6   8        140.36        118.02         6.15 o
   2   6   8         92.29        113.68         6.95 o
   3   6   8        158.64        150.68         9.24 o
   4   6   8       1972.11       1959.83        36.09 o
   5   6   8        125.92        111.06        14.90 o
  -5   7   8          6.88          8.47         3.39 o
  -4   7   8         18.09         11.46         4.67 o
  -3   7   8        158.52        162.16         8.58 o
  -2   7   8         72.35         90.81         7.47 o
  -1   7   8          0.73         10.57         7.09 o
   0   7   8        364.71        323.07         8.70 o
   1   7   8        124.07        137.12         6.37 o
   2   7   8         56.52         91.96         6.61 o
   3   7   8         16.06         18.50         5.01 o
   4   7   8        155.22        161.22        10.51 o
   5   7   8         50.79         74.49        14.90 o
  -5   8   8        611.77        642.76        12.42 o
  -4   8   8          0.20          2.73         4.08 o
  -3   8   8         20.56         13.43         4.06 o
  -2   8   8       2920.23       3009.58        36.81 o
  -1   8   8       1936.56       1869.88        34.87 o
   0   8   8         15.72          4.88         3.87 o
   1   8   8        306.76        430.21        12.54 o
   2   8   8        891.10        849.97        14.94 o
   3   8   8        749.14        748.13        14.33 o
   4   8   8        362.29        401.44        12.02 o
   5   8   8         30.89         15.58         9.48 o
  -5   9   8         34.92         28.18         5.38 o
  -4   9   8        332.50        343.17         9.00 o
  -3   9   8          7.23          2.51         4.21 o
  -2   9   8         28.58         32.77         4.38 o
  -1   9   8        143.41        102.72        12.97 o
   0   9   8       2243.27       2309.05        40.24 o
   1   9   8       5082.29       5086.64       180.23 o
   2   9   8        595.74        636.14        12.50 o
   3   9   8        594.70        580.67        12.40 o
   4   9   8         28.54         36.98         5.46 o
  -5  10   8        109.21        104.25         9.68 o
  -4  10   8          7.03          8.97         3.70 o
  -3  10   8        661.83        635.04        12.22 o
  -2  10   8         65.40         87.43         5.83 o
  -1  10   8        434.73        452.57        18.53 o
   0  10   8       3374.13       3736.55        77.90 o
   1  10   8       3104.24       3409.44        69.90 o
   2  10   8         36.97         46.85         7.39 o
   3  10   8         27.50         22.06         4.78 o
   4  10   8        163.40        178.53        10.20 o
  -5  11   8          9.43          0.11         3.78 o
  -4  11   8         43.24         52.96         5.09 o
  -3  11   8         86.01        103.16         7.71 o
  -2  11   8        358.14        341.56         8.90 o
  -1  11   8         39.84         36.77         5.62 o
   0  11   8        667.09        675.97        22.95 o
   1  11   8        522.19        506.39        11.44 o
   2  11   8          0.18          2.66         4.61 o
   3  11   8        641.84        647.67        13.86 o
   4  11   8         20.63         13.28         6.14 o
  -5  12   8          5.17          4.69         4.78 o
  -4  12   8          1.03         -0.14         3.27 o
  -3  12   8        335.89        360.98         9.27 o
  -2  12   8        147.70        148.64         8.39 o
  -1  12   8        175.30        185.63         8.99 o
   0  12   8         23.90         23.69         7.23 o
   1  12   8        436.88        464.50        11.17 o
   2  12   8        130.07         97.53         7.29 o
   3  12   8       1059.52       1020.94        16.03 o
   4  12   8         84.69         63.11         8.31 o
  -5  13   8          4.48          6.65         4.22 o
  -4  13   8        233.97        227.00         7.11 o
  -3  13   8        116.03        137.39         7.18 o
  -2  13   8       2004.93       1930.31        24.07 o
  -1  13   8         66.56         60.43         5.60 o
   0  13   8        421.35        401.18        10.68 o
   1  13   8       2233.87       2216.92        31.06 o
   2  13   8        373.65        363.13        12.69 o
   3  13   8       1250.83       1265.31        18.59 o
   4  13   8         82.47         74.24        14.56 o
  -4  14   8          0.40          2.23         3.22 o
  -3  14   8        213.00        192.22         7.49 o
  -2  14   8          0.36          4.31         4.45 o
  -1  14   8         25.86         38.33         4.38 o
   0  14   8         82.79         76.25         6.28 o
   1  14   8         56.68         58.73         5.93 o
   2  14   8        239.39        228.35         8.42 o
   3  14   8        331.50        317.88         9.22 o
   4  14   8          1.20          3.01         5.27 o
  -4  15   8        653.95        665.65        13.28 o
  -3  15   8        196.58        203.36         7.39 o
  -2  15   8        475.49        431.48         9.51 o
  -1  15   8        316.74        308.61         8.72 o
   0  15   8        106.35         95.27         7.05 o
   1  15   8       2514.12       2424.33        37.12 o
   2  15   8        270.72        255.19         8.82 o
   3  15   8         53.68         73.26         6.31 o
   4  15   8        177.33        208.25         9.88 o
  -4  16   8         89.65         76.68         5.20 o
  -3  16   8        953.08        969.84        14.38 o
  -2  16   8        326.31        291.96         8.62 o
  -1  16   8       5779.97       5591.09       107.52 o
   0  16   8        516.60        478.56        11.28 o
   1  16   8        176.62        174.59         8.08 o
   2  16   8       3903.05       4011.83        52.81 o
   3  16   8         44.05         37.08         5.21 o
   4  16   8        302.44        308.82        16.44 o
  -4  17   8         70.26         76.11         5.92 o
  -3  17   8         73.36         56.36         5.07 o
  -2  17   8        236.76        249.22        12.44 o
  -1  17   8        274.73        275.31         9.32 o
   0  17   8         47.91         42.66         5.10 o
   1  17   8         74.65         81.37         7.52 o
   2  17   8        312.64        345.63        10.59 o
   3  17   8         47.09         44.76         7.44 o
   4  17   8         37.69         46.25         9.69 o
  -4  18   8          2.25         -0.94         3.49 o
  -3  18   8        237.44        241.54         8.41 o
  -2  18   8        715.87        647.60        13.34 o
  -1  18   8         12.72          4.46         4.32 o
   0  18   8        190.54        184.04         8.59 o
   1  18   8        237.87        214.82         8.42 o
   2  18   8         34.76         32.77         4.84 o
   3  18   8        395.43        358.32        12.11 o
   4  18   8         24.83         36.12         5.06 o
  -4  19   8          6.02          3.22         3.57 o
  -3  19   8        205.98        188.25         8.40 o
  -2  19   8        483.80        459.64        11.02 o
  -1  19   8         42.78         43.61         5.22 o
   0  19   8        364.51        349.59         9.17 o
   1  19   8          9.24         16.31         4.46 o
   2  19   8          5.44          1.66         4.48 o
   3  19   8         33.23         27.04         4.94 o
   4  19   8        128.89        148.22        11.20 o
  -4  20   8        276.43        239.11         9.57 o
  -3  20   8        244.78        219.82         7.02 o
  -2  20   8          8.93         13.63         4.27 o
  -1  20   8         83.43         78.10         6.39 o
   0  20   8         69.88         57.46         5.25 o
   1  20   8        183.50        194.09         8.42 o
   2  20   8        113.19        138.08         8.68 o
   3  20   8          0.03         -2.69         4.16 o
   4  20   8        386.11        351.62        11.72 o
  -4  21   8         17.69         18.57         3.86 o
  -3  21   8        106.47        114.98         8.04 o
  -2  21   8          4.97          3.18         4.22 o
  -1  21   8        486.32        465.15        11.07 o
   0  21   8          0.90          0.96         4.29 o
   1  21   8         21.12         25.52         5.48 o
   2  21   8       1064.19       1011.19        25.17 o
   3  21   8          3.50          4.06         4.55 o
  -3  22   8        170.25        186.48         6.88 o
  -2  22   8         97.20        107.46         6.54 o
  -1  22   8        101.79        124.96         6.61 o
   0  22   8        349.14        320.33        10.22 o
   1  22   8         86.02         93.54         7.01 o
   2  22   8         93.23         81.51         7.05 o
   3  22   8         38.09         30.56         4.74 o
  -3  23   8         21.42         22.56         3.27 o
  -2  23   8        467.58        486.91        10.30 o
  -1  23   8        925.90        872.59        22.97 o
   0  23   8         28.66         20.97         4.98 o
   1  23   8        263.58        268.08        11.17 o
   2  23   8         38.37         48.38         8.39 o
   3  23   8        223.24        247.42         8.58 o
  -3  24   8          1.22          7.04         4.06 o
  -2  24   8        197.02        199.17         6.42 o
  -1  24   8        350.93        332.89         9.23 o
   0  24   8         38.16         41.35         5.47 o
   1  24   8        240.24        265.27         8.93 o
   2  24   8        123.06        117.21         7.53 o
   3  24   8         48.68         50.53         6.80 o
  -3  25   8          0.03          2.03         3.83 o
  -2  25   8         46.89         58.78         5.78 o
  -1  25   8        165.18        164.25         7.53 o
   0  25   8          2.37          1.81         4.16 o
   1  25   8        136.89        144.30        12.40 o
   2  25   8         98.30        100.56         7.11 o
   3  25   8         31.42         34.07         8.19 o
  -2  26   8         35.38         21.33         3.35 o
  -1  26   8        316.90        326.99         9.92 o
   0  26   8         99.24        113.96         6.91 o
   1  26   8        560.10        563.15        11.56 o
   2  26   8        501.08        500.75        20.35 o
  -2  27   8         31.42         14.23         3.48 o
  -1  27   8         94.49        108.59         9.68 o
   0  27   8         16.93         19.51         3.81 o
   1  27   8        403.11        399.79        25.73 o
   2  27   8          4.67          4.74         3.94 o
  -1  28   8         91.90        114.44         6.32 o
   0  28   8          3.37          3.52         3.49 o
   1  28   8         14.22          8.13         8.80 o
  -1  29   8         70.81         61.60         5.79 o
   0  29   8         80.19         91.47         6.51 o
   1  29   8         14.16          4.74         5.42 o
  -5   1   9        128.71        135.54         6.76 o
  -4   1   9        578.19        609.75        14.22 o
  -3   1   9          5.38          7.76         4.68 o
  -2   1   9       1525.27       1485.57        22.50 o
  -1   1   9        515.41        552.03        17.52 o
   0   1   9       2220.83       2320.99        31.76 o
   1   1   9        399.37        488.29        10.06 o
   2   1   9        165.78        167.37         7.12 o
   3   1   9       2634.08       2676.81        41.03 o
   4   1   9        178.41        177.51         9.61 o
   5   1   9         20.52         12.87         6.70 o
  -5   2   9        148.40        174.82         7.33 o
  -4   2   9         77.88         74.06         8.16 o
  -3   2   9        497.50        471.21        11.38 o
  -2   2   9       1265.00       1183.72        19.03 o
  -1   2   9       9484.63      10108.64       306.14 o
   0   2   9       2459.82       2137.59        35.44 o
   1   2   9        163.86        134.51         6.88 o
   2   2   9       3189.49       3111.26        38.17 o
   3   2   9       1152.82       1124.10        20.58 o
   4   2   9         98.86         88.68         8.64 o
   5   2   9        173.52        171.54        16.25 o
  -5   3   9          0.22          1.83         3.61 o
  -4   3   9        383.24        349.36        10.99 o
  -3   3   9          0.88          7.20         4.48 o
  -2   3   9         70.52         66.47         5.82 o
  -1   3   9        144.72        151.08         8.74 o
   0   3   9          4.51          2.40         3.28 o
   1   3   9       1813.48       1905.12        26.74 o
   2   3   9        311.03        278.18         9.09 o
   3   3   9        647.34        600.08        12.98 o
   4   3   9         37.64         26.63         5.94 o
   5   3   9          6.59         24.47         7.14 o
  -5   4   9          0.31         -1.10         3.52 o
  -4   4   9         88.12         92.49         7.18 o
  -3   4   9        251.94        255.57        10.08 o
  -2   4   9        197.92        167.58         8.20 o
  -1   4   9       2616.62       2944.31        76.82 o
   0   4   9        475.14        500.08        16.49 o
   1   4   9         27.23         18.95         3.57 o
   2   4   9        223.79        230.47         8.00 o
   3   4   9        349.15        347.95        10.37 o
   4   4   9         75.63         61.79         7.90 o
   5   4   9          5.69          3.77         9.82 o
  -5   5   9          0.32         -0.64         3.42 o
  -4   5   9       1139.10       1144.96        18.65 o
  -3   5   9        323.36        304.84         9.61 o
  -2   5   9       3975.35       3984.34        47.27 o
  -1   5   9        504.09        397.19        14.76 o
   0   5   9        396.92        511.85        11.98 o
   1   5   9       9233.81       9842.84       121.37 o
   2   5   9        104.73         95.42         6.34 o
   3   5   9       1418.58       1346.16        21.20 o
   4   5   9        888.65        901.12        20.56 o
   5   5   9         32.68         33.18        10.16 o
  -5   6   9         74.17         75.49         5.81 o
  -4   6   9        772.89        754.39        14.32 o
  -3   6   9        953.37        953.22        15.26 o
  -2   6   9        635.24        597.83        11.66 o
  -1   6   9       1219.54       1325.05        26.96 o
   0   6   9       3953.53       4396.29        63.03 o
   1   6   9       2839.14       3105.55        41.00 o
   2   6   9         57.56         69.15         5.91 o
   3   6   9         22.66         18.42         4.97 o
   4   6   9        210.70        219.72        11.05 o
   5   6   9         45.50         41.31        10.16 o
  -5   7   9          0.67         -2.05         3.12 o
  -4   7   9         88.10         88.20         7.53 o
  -3   7   9        196.37        201.27         7.89 o
  -2   7   9        530.59        540.71        14.84 o
  -1   7   9        215.21        265.59        11.70 o
   0   7   9       6424.92       6918.92        96.73 o
   1   7   9         63.69         53.56        14.22 o
   2   7   9        251.95        247.40         8.83 o
   3   7   9        727.20        713.76        17.11 o
   4   7   9        194.32        203.61        18.46 o
   5   7   9          1.45         -8.80         9.48 o
  -5   8   9         54.44         55.45         6.55 o
  -4   8   9          3.97         -0.85         3.79 o
  -3   8   9          6.50          8.84         4.05 o
  -2   8   9         68.28         48.34         5.34 o
  -1   8   9         66.03         40.48         8.38 o
   0   8   9       2762.70       2871.41        42.91 o
   1   8   9        801.83        895.79        18.96 o
   2   8   9        161.97        171.35        10.97 o
   3   8   9        572.91        577.18        12.62 o
   4   8   9        339.32        320.98        11.63 o
  -5   9   9          4.25          5.94         3.12 o
  -4   9   9         55.37         47.83         6.38 o
  -3   9   9        113.05        103.38         7.18 o
  -2   9   9        163.94        139.73         7.22 o
  -1   9   9        130.03        114.02         8.73 o
   0   9   9         86.61         99.16        15.24 o
   1   9   9       2241.85       2113.00        32.71 o
   2   9   9        919.63        857.55        15.20 o
   3   9   9        394.30        389.12        10.75 o
   4   9   9         17.01         16.77         5.32 o
  -5  10   9        524.93        486.97         9.73 o
  -4  10   9         61.52         68.37         5.92 o
  -3  10   9        222.82        219.65         8.25 o
  -2  10   9         32.51         31.42         4.55 o
  -1  10   9        152.39        156.90         7.60 o
   0  10   9        614.10        633.83        19.04 o
   1  10   9         33.79         43.11         5.49 o
   2  10   9        178.42        190.85         8.29 o
   3  10   9          0.44         -2.55         5.16 o
   4  10   9         12.12         11.27         4.97 o
  -5  11   9          0.53         -0.61         3.07 o
  -4  11   9         21.14         21.10         3.60 o
  -3  11   9        253.78        252.61         8.19 o
  -2  11   9        322.85        317.70         8.58 o
  -1  11   9        206.31        184.03         7.90 o
   0  11   9         13.58          9.71         7.62 o
   1  11   9        180.21        239.14         8.82 o
   2  11   9        102.54        119.57         7.71 o
   3  11   9        385.87        364.96         9.56 o
   4  11   9         25.71         17.40         5.16 o
  -5  12   9         48.65         58.82         7.00 o
  -4  12   9         87.40         81.66         5.58 o
  -3  12   9        186.69        209.93         8.44 o
  -2  12   9       1756.32       1828.10        22.87 o
  -1  12   9        309.13        324.41         9.01 o
   0  12   9       3900.19       3706.75        54.42 o
   1  12   9        258.49        258.87         9.13 o
   2  12   9       1422.02       1354.46        19.96 o
   3  12   9        418.91        377.19        12.56 o
   4  12   9        124.84        124.48         8.19 o
  -4  13   9         36.32         23.57         3.61 o
  -3  13   9        113.86         97.38         6.92 o
  -2  13   9        153.54        146.05         7.02 o
  -1  13   9        356.53        349.15         9.25 o
   0  13   9         52.44         60.99         5.52 o
   1  13   9        510.43        512.90        11.62 o
   2  13   9        652.04        666.77        12.45 o
   3  13   9         98.44         84.34         8.43 o
   4  13   9         44.10         31.57         6.35 o
  -4  14   9         27.26         19.52         3.21 o
  -3  14   9         34.93         28.47         4.10 o
  -2  14   9          1.12          2.35         3.67 o
  -1  14   9         20.19         24.42         4.65 o
   0  14   9        288.38        271.89        11.76 o
   1  14   9        509.99        515.90        11.69 o
   2  14   9        101.68        101.03         7.25 o
   3  14   9         71.97         57.58         5.65 o
   4  14   9        175.53        154.79        14.91 o
  -4  15   9        174.44        176.23         6.17 o
  -3  15   9        429.15        405.99         9.36 o
  -2  15   9       4049.51       4014.58        48.24 o
  -1  15   9        354.11        333.33         9.88 o
   0  15   9        227.22        255.54        10.18 o
   1  15   9       4169.92       4223.18        55.12 o
   2  15   9         84.87         61.73         6.11 o
   3  15   9        393.80        354.73         9.54 o
   4  15   9        175.83        182.72         9.36 o
  -4  16   9          8.99          7.46         2.98 o
  -3  16   9          7.64          8.89         3.78 o
  -2  16   9        734.01        782.65        13.92 o
  -1  16   9          2.33          0.84         4.29 o
   0  16   9        659.51        643.37        12.66 o
   1  16   9         41.26         45.87         6.89 o
   2  16   9        913.14        905.14        16.28 o
   3  16   9        429.08        408.63        15.05 o
   4  16   9        322.46        289.09        10.65 o
  -4  17   9        156.25        150.87         6.53 o
  -3  17   9         58.12         47.20         5.46 o
  -2  17   9         48.27         46.31         5.41 o
  -1  17   9        940.64        920.90        16.32 o
   0  17   9          0.06          4.94         4.63 o
   1  17   9       1385.65       1380.92        21.73 o
   2  17   9         23.93         19.06         4.68 o
   3  17   9         46.01         57.76         7.37 o
   4  17   9         46.33         31.34         5.10 o
  -4  18   9          9.58          6.44         3.56 o
  -3  18   9        116.64        111.52         6.54 o
  -2  18   9        436.42        386.20        10.19 o
  -1  18   9        154.22        159.04         9.55 o
   0  18   9         83.26         95.84         6.88 o
   1  18   9        301.21        333.07        11.53 o
   2  18   9        399.08        457.97        11.29 o
   3  18   9          0.00         -4.48         4.48 o
   4  18   9        106.24         94.66         7.86 o
  -4  19   9        313.33        372.04         9.66 o
  -3  19   9         95.73         90.35         6.27 o
  -2  19   9        202.40        208.32         8.10 o
  -1  19   9        914.98        868.06        15.60 o
   0  19   9        155.64        153.39         8.00 o
   1  19   9       1225.19       1191.66        17.99 o
   2  19   9         27.91         34.38         6.11 o
   3  19   9        727.64        776.10        17.46 o
   4  19   9        315.94        362.25        16.25 o
  -4  20   9         31.55         50.61         5.48 o
  -3  20   9        545.28        527.32        10.63 o
  -2  20   9         86.96        102.94         7.65 o
  -1  20   9        324.60        306.55         9.47 o
   0  20   9        390.54        376.94        10.68 o
   1  20   9         17.13         17.58         4.52 o
   2  20   9        110.31        114.12         8.20 o
   3  20   9        403.49        408.92        11.72 o
   4  20   9         26.98         23.03         6.10 o
  -3  21   9         86.12         85.41         6.10 o
  -2  21   9         36.37         33.58         4.36 o
  -1  21   9        111.30         98.66         7.14 o
   0  21   9        281.14        274.97         8.96 o
   1  21   9         38.28         39.35         5.17 o
   2  21   9        193.74        171.19         8.61 o
   3  21   9          2.43         -3.77         3.77 o
  -3  22   9         34.99         33.80         3.97 o
  -2  22   9        368.43        365.99         9.02 o
  -1  22   9        117.31        112.31         7.18 o
   0  22   9        147.23        139.00         8.18 o
   1  22   9        251.01        264.83        11.15 o
   2  22   9        499.56        539.63        12.77 o
   3  22   9        103.55        123.80         7.68 o
  -3  23   9          3.05          4.00         3.13 o
  -2  23   9         35.26         37.35         3.97 o
  -1  23   9          0.93          2.19         3.79 o
   0  23   9          0.52         -4.48         5.13 o
   1  23   9        295.66        306.03         9.72 o
   2  23   9        168.01        152.83         7.77 o
   3  23   9        264.35        233.21         9.62 o
  -3  24   9         37.17         43.49         9.48 o
  -2  24   9         16.79         11.06         3.32 o
  -1  24   9         40.10         35.33         6.92 o
   0  24   9         65.68         65.21         7.16 o
   1  24   9        216.95        210.63         8.73 o
   2  24   9        194.97        199.53         7.85 o
   3  24   9        115.59        123.82        13.88 o
  -2  25   9         26.99         22.10         3.38 o
  -1  25   9        108.22        104.25         6.75 o
   0  25   9         53.23         53.14         5.55 o
   1  25   9        335.71        344.76        18.19 o
   2  25   9          4.78          3.45         3.61 o
  -2  26   9        241.19        265.91        16.35 o
  -1  26   9        251.01        242.42         9.67 o
   0  26   9       1406.06       1498.36        24.28 o
   1  26   9         12.20         14.68         4.67 o
   2  26   9        210.75        188.32        14.83 o
  -2  27   9          1.66         -3.44         5.58 o
  -1  27   9        191.31        194.60         8.72 o
   0  27   9          5.49          8.03         4.38 o
   1  27   9         67.89         89.15         9.02 o
   2  27   9         53.32         50.79         8.80 o
  -1  28   9        123.34        123.79         7.57 o
   0  28   9         50.18         60.23         7.38 o
   1  28   9          3.26          5.42         4.51 o
   0  29   9        122.51        136.70        11.17 o
  -5   0  10        502.80        572.20        16.28 o
  -4   0  10        167.23        153.48        11.94 o
  -3   0  10        579.90        560.97        24.38 o
  -2   0  10        473.12        508.40        17.60 o
  -1   0  10        450.11        463.02        28.78 o
   0   0  10        822.98       1037.64        27.73 o
   1   0  10        703.87        785.73        21.80 o
   2   0  10        801.55        788.10        21.96 o
   3   0  10        171.38        182.89        12.51 o
   4   0  10        124.39        150.81        30.81 o
   5   0  10         69.13         69.75        14.90 o
  -5   1  10         51.96         66.79         6.23 o
  -4   1  10          2.73          7.18         4.46 o
  -3   1  10       2838.14       2878.50        44.02 o
  -2   1  10        166.91        152.12        10.61 o
  -1   1  10       1380.39       1283.55        22.52 o
   0   1  10       2103.99       2382.07        34.51 o
   1   1  10        915.02        840.02        16.28 o
   2   1  10        874.11        821.76        14.72 o
   3   1  10        828.77        840.25        19.21 o
   4   1  10         14.43         13.89         5.11 o
   5   1  10        221.24        205.70        12.20 o
  -5   2  10          6.91          2.17         3.12 o
  -4   2  10        586.10        616.88        13.96 o
  -3   2  10        571.90        547.96        12.35 o
  -2   2  10         22.11         41.77         5.66 o
  -1   2  10       1001.60       1205.20        25.31 o
   0   2  10       3617.59       3745.85        51.57 o
   1   2  10         70.73         34.04         4.46 o
   2   2  10        626.44        640.56        12.57 o
   3   2  10       1048.42        973.26        18.71 o
   4   2  10        293.19        259.07        11.50 o
   5   2  10        274.66        290.19        23.36 o
  -5   3  10         10.18         14.77         3.20 o
  -4   3  10        434.67        444.15        11.90 o
  -3   3  10        647.66        661.40        12.76 o
  -2   3  10         14.38          4.59         4.82 o
  -1   3  10         70.06         73.01         8.55 o
   0   3  10         17.74         10.67         4.12 o
   1   3  10        218.91        264.55        11.94 o
   2   3  10         23.85         30.66         4.65 o
   3   3  10        114.75        135.42         8.13 o
   4   3  10        690.94        705.69        17.91 o
   5   3  10         42.76         49.44        10.16 o
  -5   4  10        151.36        163.16         6.55 o
  -4   4  10        471.37        472.53        12.25 o
  -3   4  10         14.27         12.43         4.39 o
  -2   4  10        585.12        521.52        11.06 o
  -1   4  10        898.56        830.44        37.46 o
   0   4  10       1302.52       1325.13        23.24 o
   1   4  10        725.39        785.86        22.85 o
   2   4  10         41.06         57.02         5.30 o
   3   4  10        635.36        638.05        13.27 o
   4   4  10        157.07        177.02        12.99 o
   5   4  10        245.86        216.71        16.93 o
  -5   5  10        175.04        167.84         6.74 o
  -4   5  10        933.86        974.45        16.81 o
  -3   5  10        510.44        492.83        10.79 o
  -2   5  10        457.20        441.27        10.20 o
  -1   5  10        267.35        256.34        12.12 o
   0   5  10       1056.87       1067.68        20.29 o
   1   5  10         19.53         13.67         4.55 o
   2   5  10         17.28         21.29         4.58 o
   3   5  10        333.86        297.70         9.42 o
   4   5  10        235.10        253.88        13.16 o
   5   5  10         35.68         14.22        10.16 o
  -5   6  10         33.43         28.51         4.79 o
  -4   6  10        144.88        163.37         8.85 o
  -3   6  10        890.95        914.74        15.17 o
  -2   6  10       2504.44       2430.34        30.67 o
  -1   6  10         55.78         60.41         7.43 o
   0   6  10       1133.59       1082.08        20.57 o
   1   6  10        111.77         93.66         7.67 o
   2   6  10       1976.00       1846.03        26.48 o
   3   6  10        974.41        988.24        21.91 o
   4   6  10        103.63        111.62         9.48 o
  -5   7  10         37.56         50.63         6.11 o
  -4   7  10          1.35         -2.85         5.55 o
  -3   7  10          0.19          6.27         4.18 o
  -2   7  10        194.43        188.30         7.81 o
  -1   7  10        302.18        323.78        11.92 o
   0   7  10       3152.97       3269.71        60.40 o
   1   7  10         77.43         73.87         7.18 o
   2   7  10        121.30        108.52        12.02 o
   3   7  10        188.45        185.38        19.55 o
   4   7  10         97.85         96.97         9.37 o
  -5   8  10        697.09        757.96        14.86 o
  -4   8  10        250.26        251.19         8.94 o
  -3   8  10        707.54        668.03        12.51 o
  -2   8  10       2532.42       2571.01        32.29 o
  -1   8  10        607.69        521.83        13.64 o
   0   8  10       1559.00       1427.43        27.88 o
   1   8  10       1854.29       1865.75        36.77 o
   2   8  10        379.17        361.97        10.18 o
   3   8  10        866.31        816.18        19.68 o
   4   8  10         28.86         19.60         5.13 o
  -5   9  10        135.11        141.02         5.67 o
  -4   9  10       1200.86       1175.57        18.47 o
  -3   9  10        216.48        187.19         8.07 o
  -2   9  10          2.43          5.68         5.20 o
  -1   9  10       6978.98       7086.72        81.10 o
   0   9  10       1445.04       1478.28        27.27 o
   1   9  10        680.22        701.43        14.34 o
   2   9  10        956.95        847.06        15.18 o
   3   9  10        102.27         80.77         7.59 o
   4   9  10        695.79        680.52        14.84 o
  -5  10  10         68.75         71.27         8.55 o
  -4  10  10         11.55         13.67         3.54 o
  -3  10  10         53.22         51.33         4.89 o
  -2  10  10        241.62        280.46        10.78 o
  -1  10  10        151.87        140.16         7.66 o
   0  10  10        502.37        486.38        12.74 o
   1  10  10         69.98         81.95         7.86 o
   2  10  10         12.59         17.57         4.76 o
   3  10  10        148.87        120.09         8.36 o
   4  10  10         13.67         14.06         4.64 o
  -5  11  10         91.97         94.07         6.38 o
  -4  11  10        319.54        331.51         8.29 o
  -3  11  10        586.81        577.60        11.60 o
  -2  11  10        265.77        268.08         8.37 o
  -1  11  10       1230.22       1160.56        17.37 o
   0  11  10         27.58         39.96         5.47 o
   1  11  10        951.52       1017.65        16.16 o
   2  11  10       1524.54       1644.20        24.69 o
   3  11  10        114.39        105.50         7.65 o
   4  11  10         22.06         23.31         5.20 o
  -4  12  10         28.80         26.61         3.85 o
  -3  12  10        163.61        162.12         7.32 o
  -2  12  10         64.07         55.15         5.71 o
  -1  12  10         11.02         21.22         4.58 o
   0  12  10         89.35         94.93         8.38 o
   1  12  10        367.69        333.54         9.39 o
   2  12  10         49.63         46.37         6.06 o
   3  12  10          2.14         -4.10         4.10 o
   4  12  10          4.72          2.26         7.14 o
  -4  13  10        103.38        106.44         5.78 o
  -3  13  10        745.56        740.01        13.29 o
  -2  13  10        265.02        275.17         8.55 o
  -1  13  10       1196.71       1221.62        23.02 o
   0  13  10        903.48        903.24        16.45 o
   1  13  10        566.03        535.94        12.06 o
   2  13  10        379.26        357.87         9.69 o
   3  13  10          4.45          3.02         4.06 o
   4  13  10        232.72        239.73         9.87 o
  -4  14  10         25.73         10.04         3.14 o
  -3  14  10        277.42        246.02         7.67 o
  -2  14  10        701.57        649.07        12.13 o
  -1  14  10        263.62        270.57         9.70 o
   0  14  10        304.52        315.13        10.12 o
   1  14  10         11.20         13.99         4.64 o
   2  14  10        435.32        348.22        12.22 o
   3  14  10          0.35          3.92         4.26 o
   4  14  10          2.79         -1.31         6.99 o
  -4  15  10         45.80         55.81         5.07 o
  -3  15  10        298.34        296.52         8.71 o
  -2  15  10        284.96        305.62         9.17 o
  -1  15  10          2.07          6.37         4.48 o
   0  15  10       1034.15       1038.93        16.69 o
   1  15  10        380.54        389.66        10.62 o
   2  15  10        365.66        369.97        10.59 o
   3  15  10         20.20         17.46         4.48 o
   4  15  10        278.30        295.17        11.94 o
  -4  16  10          1.94          3.76         3.63 o
  -3  16  10         95.16         85.98         7.69 o
  -2  16  10        668.73        638.94        11.99 o
  -1  16  10        651.81        653.67        13.33 o
   0  16  10       1109.81       1103.13        23.01 o
   1  16  10        459.98        452.20        22.22 o
   2  16  10         51.18         68.85         7.68 o
   3  16  10        234.79        292.38        11.19 o
   4  16  10          7.86          2.71         4.88 o
  -4  17  10          0.67          1.65         3.56 o
  -3  17  10         89.61         94.94         5.94 o
  -2  17  10          2.28          1.59         3.73 o
  -1  17  10         10.49         12.02         5.42 o
   0  17  10        175.04        161.82         8.51 o
   1  17  10         19.35         10.04         5.67 o
   2  17  10       1060.85       1127.20        18.64 o
   3  17  10         45.77         36.62         4.57 o
   4  17  10         65.90         67.72        12.87 o
  -4  18  10          2.35          1.97         3.22 o
  -3  18  10         36.92         40.15         6.45 o
  -2  18  10          8.57         13.71         4.11 o
  -1  18  10        739.78        740.53        14.19 o
   0  18  10         26.16         20.79         4.36 o
   1  18  10        213.44        212.95        10.59 o
   2  18  10         37.03         40.32         4.89 o
   3  18  10         31.35         32.68         4.65 o
   4  18  10          2.55         -1.35         5.42 o
  -4  19  10        159.73        155.76        10.16 o
  -3  19  10          2.97         -3.42         3.42 o
  -2  19  10         19.74         18.91         4.01 o
  -1  19  10         12.36         13.55         4.45 o
   0  19  10        420.29        434.92        10.41 o
   1  19  10        616.67        674.90        13.84 o
   2  19  10        487.96        467.73        11.12 o
   3  19  10         24.36         12.42         4.16 o
   4  19  10         67.04         80.59        10.16 o
  -3  20  10         93.22        101.85         6.23 o
  -2  20  10        974.88        900.57        17.59 o
  -1  20  10        598.26        570.35        12.82 o
   0  20  10         56.47         60.40         5.69 o
   1  20  10         28.40         28.21         4.73 o
   2  20  10         31.14         30.09         4.52 o
   3  20  10        698.46        677.60        22.61 o
  -3  21  10         25.80         32.93         5.30 o
  -2  21  10          6.32          4.75         3.51 o
  -1  21  10          5.42         -3.98         3.98 o
   0  21  10          2.38          2.99         4.01 o
   1  21  10        106.05        128.02         8.87 o
   2  21  10         59.20         75.01         8.46 o
   3  21  10         20.51         15.45         4.03 o
  -3  22  10          6.00          3.02         2.70 o
  -2  22  10          0.36          0.22         3.37 o
  -1  22  10         30.07         19.87         3.78 o
   0  22  10        112.74        111.56         7.53 o
   1  22  10         16.24         12.10         4.68 o
   2  22  10         64.20         67.56         6.97 o
   3  22  10         16.43         15.48         3.77 o
  -3  23  10        300.77        333.49         7.67 o
  -2  23  10        158.17        184.95         6.77 o
  -1  23  10          5.17          0.86         3.62 o
   0  23  10          0.81          4.88         4.26 o
   1  23  10       1177.88       1212.39        19.81 o
   2  23  10        299.17        327.79         9.36 o
   3  23  10         32.10         37.42         7.86 o
  -3  24  10        265.38        267.64         9.10 o
  -2  24  10          7.79          7.51         3.35 o
  -1  24  10        205.22        204.98         7.30 o
   0  24  10        433.12        426.56        13.20 o
   1  24  10        151.12        148.93         8.32 o
   2  24  10        180.19        164.73         7.96 o
  -2  25  10        383.85        413.72        11.73 o
  -1  25  10        124.52        125.45         6.83 o
   0  25  10        311.62        326.05         9.90 o
   1  25  10        359.87        345.92        11.73 o
   2  25  10         70.71         63.86         6.19 o
  -2  26  10         39.53         27.56         4.93 o
  -1  26  10         41.72         32.72         4.36 o
   0  26  10        190.64        201.42        11.55 o
   1  26  10        424.67        424.55        19.64 o
   2  26  10          0.30         -1.35         5.42 o
  -1  27  10        227.69        207.27         7.01 o
   0  27  10          2.21         -3.85         4.22 o
   1  27  10          0.73          5.08         4.79 o
  -1  28  10        197.46        208.58        12.87 o
   0  28  10         49.34         45.77         7.45 o
   1  28  10          1.53         -1.35         5.42 o
  -5   1  11          8.10          7.87         4.20 o
  -4   1  11        961.76        955.87        18.64 o
  -3   1  11       2933.97       2983.60        45.63 o
  -2   1  11        306.95        361.70         9.81 o
  -1   1  11        275.40        252.22        27.09 o
   0   1  11        465.19        522.12        12.84 o
   1   1  11        867.27        869.79        15.16 o
   2   1  11        920.08        873.80        16.87 o
   3   1  11       1617.70       1596.47        26.80 o
   4   1  11         23.89         24.62         5.84 o
  -5   2  11        271.97        270.63         7.19 o
  -4   2  11        528.27        539.39        12.94 o
  -3   2  11         10.00         11.79         5.37 o
  -2   2  11        689.88        644.00        11.99 o
  -1   2  11       1515.89       1424.80        41.97 o
   0   2  11       1496.95       1386.41        23.92 o
   1   2  11       1348.83       1322.18        20.52 o
   2   2  11       1117.16       1124.62        18.14 o
   3   2  11       3116.84       3074.08        46.46 o
   4   2  11          3.93          3.92         5.63 o
  -5   3  11        368.85        367.86        12.22 o
  -4   3  11        419.92        432.47        11.72 o
  -3   3  11         23.41         12.67         4.75 o
  -2   3  11        267.85        292.37        11.61 o
  -1   3  11       1939.37       1914.85        42.27 o
   0   3  11       2440.32       2618.25        40.11 o
   1   3  11       2595.67       2577.37        32.21 o
   2   3  11          0.56          5.10         4.15 o
   3   3  11       1785.33       1757.24        29.26 o
   4   3  11       1859.08       1883.06        34.66 o
  -5   4  11         54.20         69.07         6.55 o
  -3   4  11         23.21         31.58         4.71 o
  -2   4  11       1359.97       1329.09        19.18 o
  -1   4  11          7.12         18.15        10.66 o
   0   4  11       1027.56       1058.25        23.10 o
   1   4  11        968.98       1020.51        14.73 o
   2   4  11          1.02          1.42         4.11 o
   3   4  11        184.74        192.70        12.22 o
   4   4  11         27.70         22.80         5.47 o
  -5   5  11        127.64        132.61         6.94 o
  -4   5  11        504.40        517.42        17.74 o
  -3   5  11       1129.38       1099.09        18.45 o
  -2   5  11         14.47         15.37         4.70 o
  -1   5  11        477.25        387.48        20.43 o
   0   5  11       3968.93       4004.78        67.70 o
   1   5  11         75.45         48.61         8.01 o
   2   5  11       1534.98       1505.14        21.14 o
   3   5  11        860.60        814.08        19.61 o
   4   5  11       1775.98       1777.80        33.10 o
  -5   6  11         17.71          9.26         2.86 o
  -4   6  11         88.09        100.24         7.53 o
  -3   6  11         45.26         55.67         5.89 o
  -2   6  11        217.84        201.40         8.83 o
  -1   6  11        497.08        526.65        14.41 o
   0   6  11         49.65         43.25         7.25 o
   1   6  11         42.40         46.25         4.86 o
   2   6  11       1390.02       1314.22        22.54 o
   3   6  11         24.49         25.01         5.83 o
   4   6  11        502.31        463.85        14.10 o
  -5   7  11        313.66        284.38         6.85 o
  -4   7  11         22.96         17.47         4.01 o
  -3   7  11        737.14        736.27        13.34 o
  -2   7  11       1937.38       1868.25        24.82 o
  -1   7  11        612.24        610.14        15.45 o
   0   7  11         26.53         25.25         5.99 o
   1   7  11       1110.94       1062.08        17.57 o
   2   7  11         65.94         61.92         6.30 o
   3   7  11         24.62         22.42         5.09 o
   4   7  11         10.25          6.77         5.17 o
  -5   8  11        120.41        107.56         5.24 o
  -4   8  11        150.51        145.84         7.22 o
  -3   8  11        192.51        174.79         8.34 o
  -2   8  11          1.01          1.26         5.27 o
  -1   8  11        525.45        502.89        11.35 o
   0   8  11         46.63         81.03        11.41 o
   1   8  11        808.77        728.62        16.18 o
   2   8  11        205.80        167.65         8.78 o
   3   8  11        430.07        371.43        13.88 o
   4   8  11        281.45        288.01         9.92 o
  -5   9  11        116.99         83.46         5.03 o
  -4   9  11         52.54         65.31         6.58 o
  -3   9  11        243.30        261.39         8.47 o
  -2   9  11        539.41        507.25        10.97 o
  -1   9  11       3880.42       3956.30        47.36 o
   0   9  11        174.13        153.82        11.61 o
   1   9  11          2.40          3.36         5.14 o
   2   9  11        427.12        376.74        13.77 o
   3   9  11        525.55        452.59        12.28 o
   4   9  11        193.84        198.89         9.82 o
  -4  10  11         20.71         18.22         3.99 o
  -3  10  11        737.73        772.13        13.25 o
  -2  10  11        852.63        926.68        16.22 o
  -1  10  11        309.55        290.56         8.84 o
   0  10  11         91.71         85.32         8.12 o
   1  10  11        104.14         99.03         8.45 o
   2  10  11        264.73        274.94         9.48 o
   3  10  11        394.63        373.57        11.46 o
   4  10  11         30.14         31.20         5.32 o
  -4  11  11         44.95         54.98         4.98 o
  -3  11  11        611.14        579.92        11.41 o
  -2  11  11        671.70        679.12        13.42 o
  -1  11  11        573.31        569.24        11.52 o
   0  11  11        350.43        356.40        12.77 o
   1  11  11        230.19        239.57        10.52 o
   2  11  11        302.32        298.22         9.83 o
   3  11  11        344.36        279.07         8.79 o
   4  11  11        135.83        133.34        14.93 o
  -4  12  11        163.74        196.29         6.99 o
  -3  12  11        177.42        156.86         7.31 o
  -2  12  11        674.04        652.34        12.41 o
  -1  12  11         16.75         17.58         5.31 o
   0  12  11        293.38        270.13        10.16 o
   1  12  11       2551.68       2378.67        31.08 o
   2  12  11        135.52        119.34         7.47 o
   3  12  11        253.35        263.05         8.57 o
   4  12  11        107.33        105.56        16.74 o
  -4  13  11        381.43        414.07         8.64 o
  -3  13  11         55.74         46.88         4.38 o
  -2  13  11        206.67        193.83         9.97 o
  -1  13  11         44.55         41.54         5.38 o
   0  13  11        301.40        311.95        12.21 o
   1  13  11         87.97         59.96         6.20 o
   2  13  11        365.08        323.53        10.40 o
   3  13  11         35.81         28.58         4.41 o
   4  13  11         51.29         40.25         7.64 o
  -4  14  11         30.49         31.69         3.76 o
  -3  14  11        404.72        365.87         9.43 o
  -2  14  11        264.21        275.52         8.53 o
  -1  14  11        353.49        337.15         9.30 o
   0  14  11         81.45         67.60        10.79 o
   1  14  11        330.07        322.23         9.95 o
   2  14  11        125.63        131.99         8.95 o
   3  14  11         85.20         75.90         6.75 o
   4  14  11         17.60          8.80         7.45 o
  -4  15  11          9.88          8.41         3.44 o
  -3  15  11       1023.61       1024.33        15.55 o
  -2  15  11       1902.04       1808.47        24.32 o
  -1  15  11        236.76        237.56         9.13 o
   0  15  11        110.79         99.64         7.83 o
   1  15  11        888.86       1009.48        19.92 o
   2  15  11        226.30        230.99         9.09 o
   3  15  11         23.21         27.22         4.62 o
   4  15  11        287.89        274.95        14.90 o
  -4  16  11          0.30          0.48         3.51 o
  -3  16  11        205.97        203.34         7.61 o
  -2  16  11          6.59         13.37         4.05 o
  -1  16  11        200.46        186.99         9.44 o
   0  16  11        175.65        187.85         9.12 o
   1  16  11        681.39        688.22        13.88 o
   2  16  11        123.98        117.74         8.73 o
   3  16  11          8.23         17.19         4.48 o
   4  16  11         79.82         67.05        13.54 o
  -4  17  11         51.91         47.96         5.77 o
  -3  17  11        147.12        137.05        12.35 o
  -2  17  11         84.39         93.27         7.20 o
  -1  17  11        219.07        222.50         8.80 o
   0  17  11        398.15        399.86        11.55 o
   1  17  11        851.77        764.44        14.67 o
   2  17  11        129.91        117.60         8.10 o
   3  17  11          5.02          6.57         4.38 o
   4  17  11          8.42         23.03         6.10 o
  -4  18  11         22.90         16.40         4.40 o
  -3  18  11         48.67         48.66         6.62 o
  -2  18  11        342.18        334.27        10.31 o
  -1  18  11          9.77          5.35         4.44 o
   0  18  11          0.48         -2.27         4.13 o
   1  18  11       1126.34       1190.89        19.54 o
   2  18  11         55.88         58.35         5.72 o
   3  18  11         59.75         53.83         5.64 o
   4  18  11         46.05         48.76         9.48 o
  -3  19  11        549.55        577.33        12.14 o
  -2  19  11          8.53          4.47         3.80 o
  -1  19  11       1986.60       1990.23        33.11 o
   0  19  11         11.26         15.45         4.43 o
   1  19  11       1142.15       1134.71        19.00 o
   2  19  11       1238.78       1285.38        19.99 o
   3  19  11          1.08          2.73         3.84 o
  -3  20  11         24.61         27.82        11.35 o
  -2  20  11        939.51        873.30        14.77 o
  -1  20  11        147.65        150.36         7.85 o
   0  20  11         15.00         20.79         4.57 o
   1  20  11        811.35        806.82        16.50 o
   2  20  11        479.50        452.57        10.44 o
   3  20  11          4.77         12.05         5.78 o
  -3  21  11          0.09         -2.67         3.39 o
  -2  21  11          5.64          7.89         3.53 o
  -1  21  11         39.76         35.87         6.91 o
   0  21  11         60.46         56.69         5.70 o
   1  21  11         45.85         35.31         4.64 o
   2  21  11        328.00        298.75         9.56 o
   3  21  11         88.80        104.62         6.49 o
  -3  22  11         27.07         24.81         6.17 o
  -2  22  11        427.57        436.38         9.56 o
  -1  22  11        145.10        152.26         7.13 o
   0  22  11       1169.33       1209.67        19.19 o
   1  22  11         99.31         97.67         6.83 o
   2  22  11         24.60         18.01         3.99 o
   3  22  11        236.39        275.83        19.64 o
  -3  23  11        113.41        128.14        10.50 o
  -2  23  11         60.90         62.72         4.72 o
  -1  23  11          4.98          7.57         3.45 o
   0  23  11        353.07        370.84        17.50 o
   1  23  11         33.37         34.76        12.05 o
   2  23  11         10.82          8.92         3.74 o
  -2  24  11         40.70         35.91         3.82 o
  -1  24  11        237.29        232.52         7.42 o
   0  24  11       1178.61       1193.39        20.39 o
   1  24  11         74.48         81.53         8.37 o
   2  24  11         32.20         32.18         4.13 o
  -2  25  11         49.12         44.68         5.18 o
  -1  25  11         34.68         56.78        22.00 o
   0  25  11          9.39          5.74         4.44 o
   1  25  11        129.73        143.55         9.06 o
   2  25  11         85.45         81.27        10.16 o
  -2  26  11        164.65        179.83        10.14 o
  -1  26  11        518.55        493.14        10.13 o
   0  26  11        113.52        128.28        10.16 o
   1  26  11        373.51        377.66        12.42 o
  -1  27  11         19.76         27.01         6.43 o
   0  27  11        362.82        372.41        16.93 o
   1  27  11        100.29         75.61         7.32 o
   0  28  11         60.30         49.20         6.77 o
  -5   0  12        310.80        336.96        11.01 o
  -4   0  12         52.40         51.90         9.48 o
  -3   0  12        253.74        251.16        15.58 o
  -2   0  12        211.79        219.00        18.46 o
  -1   0  12        228.78        262.09        18.29 o
   0   0  12          4.36         24.38         8.80 o
   1   0  12         55.03         62.88        15.58 o
   2   0  12        899.91        920.66        25.59 o
   3   0  12        981.82        985.82        26.77 o
  -5   1  12          5.02          9.71         2.78 o
  -4   1  12        216.99        207.59         8.38 o
  -3   1  12       2514.08       2438.59        38.60 o
  -2   1  12        272.17        266.58        10.23 o
  -1   1  12        143.96        121.52        14.92 o
   0   1  12        943.49        835.47        17.99 o
   1   1  12          0.21         -0.26         4.63 o
   2   1  12       2526.48       2512.10        38.83 o
   3   1  12       1263.69       1208.07        22.07 o
   4   1  12          1.12         -4.61         5.48 o
  -5   2  12        214.95        214.29         6.26 o
  -4   2  12         24.12         23.72         4.31 o
  -3   2  12        163.53        179.98        10.66 o
  -2   2  12        416.73        357.45        11.77 o
  -1   2  12         37.60         44.22         6.40 o
   0   2  12        288.45        325.60        10.79 o
   1   2  12       2773.38       2804.93        41.95 o
   2   2  12        602.31        608.74        13.69 o
   3   2  12          1.18          2.61         4.63 o
   4   2  12          6.11         -0.87         5.31 o
  -5   3  12          0.29          4.08         2.78 o
  -4   3  12        138.73        146.86         8.24 o
  -3   3  12          1.36          9.73         5.23 o
  -2   3  12        708.67        635.55        11.94 o
  -1   3  12        146.37        103.85         9.18 o
   0   3  12         58.74         38.69         5.40 o
   1   3  12         20.04         24.90         5.53 o
   2   3  12         38.05         36.02         5.77 o
   3   3  12        175.27        177.92         9.02 o
   4   3  12        965.98        963.02        42.62 o
  -5   4  12         46.31         54.81         4.63 o
  -4   4  12        490.07        508.84        11.92 o
  -3   4  12       1167.07       1141.73        18.65 o
  -2   4  12        764.32        742.04        13.39 o
  -1   4  12       2496.52       2624.19        33.27 o
   0   4  12        566.99        614.41        17.12 o
   1   4  12       1862.28       1880.83        27.73 o
   2   4  12        175.15        137.54         7.76 o
   3   4  12        133.58        115.51         9.24 o
   4   4  12        372.83        349.15        12.11 o
  -5   5  12         61.41         64.43         4.63 o
  -4   5  12       1011.88       1018.77        18.54 o
  -3   5  12        782.32        725.04        13.39 o
  -2   5  12       2076.80       2045.37        27.15 o
  -1   5  12        146.23        187.00         8.77 o
   0   5  12        104.40        113.78        10.02 o
   1   5  12         86.75         98.43         9.39 o
   2   5  12        130.35        131.70         7.28 o
   3   5  12         62.89         76.82         9.11 o
   4   5  12         89.31         90.88         8.45 o
  -5   6  12         72.06         66.52         4.72 o
  -4   6  12        821.49        802.04        16.23 o
  -3   6  12       1084.89       1101.72        17.06 o
  -2   6  12       2589.54       2499.53        38.99 o
  -1   6  12        969.89        986.74        16.14 o
   0   6  12        425.80        430.74        28.44 o
   1   6  12        898.40        803.54        14.55 o
   2   6  12       3290.59       3291.92        43.96 o
   3   6  12          3.20          5.64         4.70 o
   4   6  12         43.04         26.50         5.61 o
  -5   7  12          3.22          6.71         2.78 o
  -4   7  12         58.22         66.92         7.88 o
  -3   7  12        146.04        158.50        10.25 o
  -2   7  12        228.30        194.57         8.30 o
  -1   7  12        608.02        541.03        12.97 o
   0   7  12         74.67         81.80         8.80 o
   1   7  12        745.53        694.61        15.46 o
   2   7  12       1879.49       1808.94        29.25 o
   3   7  12        262.18        261.91        10.21 o
   4   7  12          0.44         -2.51         4.42 o
  -4   8  12        580.97        559.96        12.36 o
  -3   8  12          0.97          2.68         4.14 o
  -2   8  12         83.13         75.74         7.01 o
  -1   8  12          7.94          3.06         4.80 o
   0   8  12        585.32        562.82        16.25 o
   1   8  12       1034.95       1053.13        18.06 o
   2   8  12        215.25        188.51         9.14 o
   3   8  12       1237.17       1243.89        22.08 o
   4   8  12          8.21          8.58         4.47 o
  -4   9  12         74.40         81.21         6.85 o
  -3   9  12         56.93         61.37         6.11 o
  -2   9  12       1386.92       1406.01        21.85 o
  -1   9  12       2186.74       2001.38        26.47 o
   0   9  12        919.18        884.00        20.18 o
   1   9  12        230.68        239.17         9.57 o
   2   9  12       1631.46       1622.68        27.06 o
   3   9  12        159.79        159.64         9.37 o
   4   9  12         86.55         77.24         7.42 o
  -4  10  12         17.24         11.64         4.63 o
  -3  10  12         40.77         35.43         4.32 o
  -2  10  12        469.16        442.98        11.03 o
  -1  10  12        555.22        556.22        12.04 o
   0  10  12        266.66        266.85        10.11 o
   1  10  12         99.35        112.09        10.80 o
   2  10  12        192.61        201.47         9.16 o
   3  10  12         47.39         47.00         5.05 o
   4  10  12          1.19         -3.74         4.31 o
  -4  11  12          8.69          5.15         3.47 o
  -3  11  12         62.39         42.09         4.59 o
  -2  11  12        783.25        760.82        14.34 o
  -1  11  12        861.83        819.56        15.35 o
   0  11  12       1681.09       1620.30        27.21 o
   1  11  12        186.79        209.62        15.93 o
   2  11  12         16.25         22.12         5.47 o
   3  11  12        209.35        196.19         8.24 o
   4  11  12        217.84        208.81        11.08 o
  -4  12  12         15.71         14.02         4.38 o
  -3  12  12         89.00         83.42         6.66 o
  -2  12  12        673.53        652.78        13.12 o
  -1  12  12        776.82        768.04        13.64 o
   0  12  12        366.59        361.34        25.79 o
   1  12  12        450.42        475.29        10.77 o
   2  12  12        710.88        609.09        13.32 o
   3  12  12          4.17          5.19         5.33 o
   4  12  12          0.16         12.36         6.11 o
  -4  13  12         83.49        123.84         7.94 o
  -3  13  12        755.17        701.94        49.42 o
  -2  13  12       1094.78       1100.64        17.14 o
  -1  13  12        423.12        426.75        10.26 o
   0  13  12       1097.92       1042.61        19.85 o
   1  13  12        135.85        176.00         9.02 o
   2  13  12         37.90         28.11         4.89 o
   3  13  12        648.97        635.35        12.98 o
   4  13  12        183.04        201.81        13.54 o
  -4  14  12          2.40         -0.18         2.88 o
  -3  14  12        339.56        403.12         9.68 o
  -2  14  12         62.55         60.52         5.34 o
  -1  14  12       1317.42       1253.06        20.20 o
   0  14  12       3611.00       3497.55        52.06 o
   1  14  12         28.26         29.11         4.69 o
   2  14  12       1346.07       1286.06        20.46 o
   3  14  12          1.85          2.88         4.03 o
   4  14  12         43.32         64.34        10.16 o
  -4  15  12          5.17          1.24         3.55 o
  -3  15  12         14.70         12.19         3.55 o
  -2  15  12        315.41        292.54         9.22 o
  -1  15  12        220.14        229.70         9.21 o
   0  15  12        652.45        669.27        15.46 o
   1  15  12          0.44         -1.11         4.37 o
   2  15  12        374.76        345.58         9.92 o
   3  15  12          1.23          5.86         4.10 o
   4  15  12         15.63         17.61         6.10 o
  -4  16  12        462.63        487.65        13.41 o
  -3  16  12         58.08         61.52         5.95 o
  -2  16  12         90.82         94.05         6.51 o
  -1  16  12       2110.50       2128.48        30.34 o
   0  16  12         63.92         74.34         7.82 o
   1  16  12         16.20         23.25         4.81 o
   2  16  12        913.58        903.94        15.92 o
   3  16  12        266.39        254.18         8.27 o
   4  16  12         83.94         88.04        10.16 o
  -4  17  12         83.12         91.37         6.70 o
  -3  17  12          5.53          9.63         3.57 o
  -2  17  12         25.62         18.37         7.27 o
  -1  17  12        630.26        635.55        13.17 o
   0  17  12        762.84        744.34        15.98 o
   1  17  12        167.99        172.65         8.46 o
   2  17  12        163.01        172.62         8.54 o
   3  17  12         65.38         70.76        10.94 o
  -3  18  12        327.07        317.63         8.89 o
  -2  18  12         79.21         86.34         6.96 o
  -1  18  12         74.11         72.61         6.10 o
   0  18  12        439.58        454.56        12.64 o
   1  18  12         24.81         34.13        10.46 o
   2  18  12         25.16         28.83         4.40 o
   3  18  12        122.02        106.78         9.32 o
  -3  19  12          0.79          2.03         3.23 o
  -2  19  12          0.66          0.51         5.13 o
  -1  19  12         54.74         44.32         4.83 o
   0  19  12        933.40        953.95        16.72 o
   1  19  12        403.03        390.25        11.17 o
   2  19  12          3.68          0.12         4.41 o
   3  19  12         18.41         21.36         5.77 o
  -3  20  12        131.14        135.57        12.96 o
  -2  20  12          0.34          4.46         3.37 o
  -1  20  12         83.60         77.51         6.44 o
   0  20  12        135.82        137.26        10.18 o
   1  20  12       1570.53       1646.05        24.51 o
   2  20  12        122.53        144.36         7.60 o
   3  20  12        274.45        297.93        25.06 o
  -3  21  12        190.30        186.41         6.77 o
  -2  21  12        416.63        442.93         9.44 o
  -1  21  12         78.33         81.24         6.82 o
   0  21  12        114.81        132.45         7.95 o
   1  21  12          3.82          6.21         4.10 o
   2  21  12        267.84        225.76         9.57 o
   3  21  12        462.28        470.95        15.66 o
  -3  22  12         21.66         23.17         6.90 o
  -2  22  12        165.43        186.69         5.89 o
  -1  22  12        324.53        343.32         9.53 o
   0  22  12        539.43        540.24        13.98 o
   1  22  12        414.62        405.00        11.36 o
   2  22  12          7.10          3.00         3.52 o
   3  22  12         32.04         30.48         7.45 o
  -2  23  12        104.26        120.82         5.85 o
  -1  23  12        119.97        129.16         6.38 o
   0  23  12       1362.47       1413.64        26.85 o
   1  23  12        152.53        166.80        10.26 o
   2  23  12        163.58        166.85         8.14 o
  -2  24  12        273.26        282.89         7.48 o
  -1  24  12         46.43         38.37         4.03 o
   0  24  12       1093.18       1171.03        23.58 o
   1  24  12        282.39        266.83        11.49 o
   2  24  12        387.65        408.23        11.78 o
  -2  25  12          8.90          8.32         5.54 o
  -1  25  12         27.71         24.39         5.28 o
   0  25  12         57.70         60.40         7.41 o
   1  25  12         10.37         11.51         4.31 o
   2  25  12         50.87         48.76         9.48 o
  -1  26  12        180.06        181.70         8.58 o
   0  26  12        374.29        362.08        42.63 o
   1  26  12       1091.10       1154.80        25.62 o
   0  27  12         96.62         92.41         9.48 o
  -5   1  13          2.94          1.19         2.71 o
  -4   1  13         73.57         56.60         5.90 o
  -3   1  13        960.19        922.39        18.45 o
  -2   1  13         72.10         75.91        10.22 o
  -1   1  13       1243.10       1170.88        21.79 o
   0   1  13         55.49         72.29         7.32 o
   1   1  13          1.07         -2.64         6.16 o
   2   1  13         26.80         21.63         4.86 o
   3   1  13        149.32        129.86         8.55 o
   4   1  13        189.58        179.01        11.46 o
  -5   2  13         95.44         99.41         5.24 o
  -4   2  13          1.95         -2.37         3.68 o
  -3   2  13         73.34         80.77        10.11 o
  -2   2  13        298.27        257.61         9.47 o
  -1   2  13       1333.87       1316.76        23.52 o
   0   2  13         76.90        102.88        32.87 o
   1   2  13       4825.50       4905.75        62.80 o
   2   2  13       4794.49       4825.81        69.57 o
   3   2  13        430.47        443.26        12.85 o
   4   2  13        692.26        705.28        16.41 o
  -5   3  13          8.31          6.85         2.78 o
  -4   3  13        143.88        134.23         7.82 o
  -3   3  13        388.02        391.89        11.00 o
  -2   3  13        902.91        879.65        15.15 o
  -1   3  13          7.96          7.54         5.77 o
   0   3  13        227.40        222.77        11.71 o
   1   3  13        578.87        629.45        12.78 o
   2   3  13       1650.15       1630.57        24.48 o
   3   3  13       1404.23       1363.86        27.35 o
   4   3  13         67.98         69.61        10.34 o
  -4   4  13        367.72        362.26         9.89 o
  -3   4  13          0.35          2.36         4.58 o
  -2   4  13        767.41        751.04        14.63 o
  -1   4  13         83.85         79.64         7.51 o
   0   4  13         55.07         32.75         6.99 o
   1   4  13          1.51          2.23         4.97 o
   2   4  13        405.12        382.80        11.57 o
   3   4  13        891.66        864.53        19.78 o
   4   4  13          0.87          0.09         6.28 o
  -4   5  13         15.51         17.23         3.84 o
  -3   5  13        217.71        215.50         8.43 o
  -2   5  13       2549.17       2475.23        49.73 o
  -1   5  13        172.58        180.13        10.46 o
   0   5  13       2624.77       2520.29        59.93 o
   1   5  13          2.28          0.81         5.11 o
   2   5  13        292.85        266.47        13.68 o
   3   5  13        781.87        746.93        18.10 o
   4   5  13        105.26         86.06         8.15 o
  -4   6  13        160.61        181.70         8.99 o
  -3   6  13         28.09         29.88         4.54 o
  -2   6  13        478.26        450.36        12.36 o
  -1   6  13         84.79         99.58         8.07 o
   0   6  13        474.77        472.89        17.27 o
   1   6  13        296.39        264.04        13.78 o
   2   6  13       2822.88       2762.35        38.12 o
   3   6  13         15.10         27.64         5.84 o
   4   6  13         88.81         83.83         8.53 o
  -4   7  13         30.04         29.45         3.95 o
  -3   7  13          5.41          9.12         4.13 o
  -2   7  13        167.02        160.85         8.41 o
  -1   7  13        720.80        676.16        13.33 o
   0   7  13       1223.52       1260.12        25.85 o
   1   7  13        162.58        158.06         9.61 o
   2   7  13        111.88        109.48        12.82 o
   3   7  13        698.85        650.90        16.80 o
   4   7  13         18.07         19.14         4.41 o
  -4   8  13          8.05         10.79         3.66 o
  -3   8  13         38.35         33.51         4.58 o
  -2   8  13         41.94         46.77         5.46 o
  -1   8  13        365.67        366.43         9.76 o
   0   8  13        189.46        201.39        16.02 o
   1   8  13         27.99         42.05         9.48 o
   2   8  13        216.68        208.73         9.50 o
   3   8  13        939.88        909.81        20.44 o
   4   8  13         59.23         39.26         6.23 o
  -4   9  13         12.23         12.01         5.13 o
  -3   9  13          4.73          4.19         3.89 o
  -2   9  13         51.83         46.07         5.00 o
  -1   9  13       3128.43       3175.39        36.34 o
   0   9  13          2.02          7.09         5.75 o
   1   9  13        167.51        158.95         9.38 o
   2   9  13        441.74        393.86        12.09 o
   3   9  13         17.46         23.28         5.70 o
   4   9  13         19.69          9.16         4.89 o
  -4  10  13         16.48         15.81         3.50 o
  -3  10  13         55.57         67.54         8.21 o
  -2  10  13        414.35        373.63        10.46 o
  -1  10  13        803.61        811.40        14.99 o
   0  10  13         80.36         76.20         8.48 o
   1  10  13        175.77        184.87         8.02 o
   2  10  13         12.53         16.17         5.70 o
   3  10  13         57.77         43.47         5.44 o
   4  10  13          4.90         -0.37         4.45 o
  -4  11  13         57.63         36.44         4.54 o
  -3  11  13        624.06        601.12        15.55 o
  -2  11  13          1.39          2.81         4.05 o
  -1  11  13        421.51        392.35         9.80 o
   0  11  13        198.76        183.21        15.56 o
   1  11  13        625.90        593.10        12.12 o
   2  11  13          9.44          6.31         4.68 o
   3  11  13         13.50         24.08         5.65 o
   4  11  13         45.33         33.66         5.53 o
  -4  12  13        180.50        182.21        15.54 o
  -3  12  13        246.92        253.91         8.05 o
  -2  12  13        236.44        228.65         8.48 o
  -1  12  13       1458.56       1388.95        18.88 o
   0  12  13        803.72        878.26        20.39 o
   1  12  13        549.14        518.27        11.14 o
   2  12  13          9.58         15.35         4.52 o
   3  12  13        412.86        400.39        10.92 o
   4  12  13        646.15        676.48        24.38 o
  -4  13  13          3.57         -1.37         3.04 o
  -3  13  13        275.76        273.05         8.22 o
  -2  13  13        263.98        266.10         8.92 o
  -1  13  13        481.57        492.06        14.30 o
   0  13  13       1347.82       1338.49        27.20 o
   1  13  13          3.03          0.92         4.26 o
   2  13  13        218.36        228.12         8.81 o
   3  13  13          0.19          0.00         4.12 o
   4  13  13        170.29        147.63        14.22 o
  -4  14  13         94.92        121.83        10.50 o
  -3  14  13        514.02        536.61        11.02 o
  -2  14  13          6.00          7.17         3.91 o
  -1  14  13        250.02        254.61        10.83 o
   0  14  13       1531.55       1463.75        37.77 o
   1  14  13          2.82          5.95         4.36 o
   2  14  13        104.61         79.60         6.77 o
   3  14  13          0.32         -0.45         4.48 o
   4  14  13          1.08         -4.74         5.42 o
  -4  15  13         27.58         28.81         5.42 o
  -3  15  13         12.42         11.56         3.75 o
  -2  15  13         10.28         13.37         3.91 o
  -1  15  13         22.06         20.11         5.07 o
   0  15  13       3489.28       3519.08        60.72 o
   1  15  13       2241.47       2290.01        29.66 o
   2  15  13         30.45         29.39         4.99 o
   3  15  13        912.65        882.00        17.19 o
   4  15  13        104.65         96.84         9.48 o
  -4  16  13         14.55         12.87         3.83 o
  -3  16  13          0.68         -0.64         3.58 o
  -2  16  13        720.00        733.79        18.07 o
  -1  16  13        768.62        735.59        14.35 o
   0  16  13       2234.44       2273.35        35.97 o
   1  16  13         67.97         78.54         7.12 o
   2  16  13         57.16         54.17         7.85 o
   3  16  13          6.69          4.21         4.16 o
  -3  17  13         15.67         15.65         3.57 o
  -2  17  13        724.56        699.75        13.40 o
  -1  17  13        629.68        668.73        13.55 o
   0  17  13         15.13         20.78         5.05 o
   1  17  13          1.98          3.89         4.09 o
   2  17  13        618.65        583.98        11.98 o
   3  17  13          1.08          0.30         7.11 o
  -3  18  13         36.51         48.50         6.72 o
  -2  18  13        624.70        637.74        12.26 o
  -1  18  13         71.04         85.29         7.63 o
   0  18  13          8.25         11.23         5.20 o
   1  18  13       1066.76       1132.94        18.97 o
   2  18  13        132.14        166.80         7.37 o
   3  18  13         50.62         63.18         8.62 o
  -3  19  13          0.48          2.41         3.35 o
  -2  19  13        446.73        421.85        11.78 o
  -1  19  13        947.41        979.54        16.41 o
   0  19  13        529.84        561.65        13.52 o
   1  19  13         94.15        109.53         7.14 o
   2  19  13        105.23        110.39         7.11 o
   3  19  13        471.77        488.60        33.18 o
  -3  20  13         53.15         47.60         5.45 o
  -2  20  13         86.31         89.03         6.17 o
  -1  20  13         31.23         29.01         5.18 o
   0  20  13       2095.98       2128.20        33.18 o
   1  20  13       1971.76       2035.77        36.62 o
   2  20  13         19.94         20.89         3.79 o
   3  20  13          8.77         10.16         6.77 o
  -3  21  13         11.61          8.25         3.03 o
  -2  21  13         30.74         37.21         6.23 o
  -1  21  13         18.77         14.81         3.91 o
   0  21  13         15.64         20.68         4.56 o
   1  21  13        101.25         96.48         8.48 o
   2  21  13          0.51          0.24         4.13 o
  -2  22  13        201.86        201.15         7.47 o
  -1  22  13         76.70         77.80         9.41 o
   0  22  13         28.60         43.87         9.93 o
   1  22  13        139.66        144.07         8.83 o
   2  22  13        860.51        886.28        50.57 o
  -2  23  13         72.50         71.42         5.57 o
  -1  23  13        700.27        706.85        14.79 o
   0  23  13        422.05        424.26        14.30 o
   1  23  13         67.95         67.11         8.37 o
   2  23  13        122.61        135.77         8.85 o
  -2  24  13        234.87        239.10         9.33 o
  -1  24  13       1235.45       1243.89        20.05 o
   0  24  13         25.39         19.29         4.53 o
   1  24  13          8.22          9.21         4.51 o
   2  24  13        284.19        218.07        13.54 o
  -1  25  13        132.08        141.45         7.89 o
   0  25  13         10.43          0.90         4.23 o
   1  25  13         57.15         78.03        13.21 o
  -1  26  13         96.34        102.71         7.14 o
   0  26  13          0.21          6.43         4.40 o
  -4   0  14          4.75          7.26         5.01 o
  -3   0  14        551.12        551.82        19.30 o
  -2   0  14       7116.34       7117.30       115.86 o
  -1   0  14          4.27         -2.03        10.84 o
   0   0  14       1820.50       1923.62        75.17 o
   1   0  14       5428.47       5341.84       107.49 o
   2   0  14       4872.22       4995.07       101.75 o
   3   0  14       1232.84       1280.41        26.65 o
   4   0  14        221.79        238.38        17.61 o
  -4   1  14          0.52          2.42         3.60 o
  -3   1  14          3.54          2.38         4.90 o
  -2   1  14          4.80         -0.83         6.26 o
  -1   1  14          3.58          8.20         6.51 o
   0   1  14       1287.84       1217.55        21.36 o
   1   1  14        460.31        449.29        10.88 o
   2   1  14        210.00        199.77         8.32 o
   3   1  14        178.95        167.14         8.33 o
   4   1  14        308.88        319.92        13.64 o
  -4   2  14        141.38        141.47         7.10 o
  -3   2  14        485.19        467.50        11.61 o
  -2   2  14        800.03        808.78        14.76 o
  -1   2  14        227.48        216.74        12.81 o
   0   2  14        305.50        330.37        12.26 o
   1   2  14        313.29        297.44        10.71 o
   2   2  14       2430.73       2415.27        33.78 o
   3   2  14        190.62        183.79        12.71 o
   4   2  14        157.64        179.79        11.25 o
  -4   3  14          0.64          1.02         3.71 o
  -3   3  14        111.83        114.37         8.08 o
  -2   3  14         66.83         66.24         5.58 o
  -1   3  14         28.66         38.59         7.27 o
   0   3  14          9.39         14.03        11.93 o
   1   3  14       1252.48       1195.50        21.50 o
   2   3  14       2264.10       2255.14        32.46 o
   3   3  14         39.93         40.83         6.23 o
   4   3  14        391.09        391.67        14.82 o
  -4   4  14          9.93         12.46         3.62 o
  -3   4  14       1070.82       1061.33        17.86 o
  -2   4  14          7.57          7.76         4.73 o
  -1   4  14         36.58         30.02         5.81 o
   0   4  14          1.90          9.33        10.50 o
   1   4  14         16.35         20.78         5.74 o
   2   4  14        946.25        893.15        17.77 o
   3   4  14        290.43        287.12        11.57 o
   4   4  14        352.17        346.29        11.07 o
  -4   5  14        207.72        211.32        11.82 o
  -3   5  14          4.13          6.15         4.42 o
  -2   5  14        440.71        457.50        11.71 o
  -1   5  14        717.40        704.87        17.95 o
   0   5  14        150.94        150.06        11.38 o
   1   5  14         94.82         88.72         8.61 o
   2   5  14         71.59         61.88         9.32 o
   3   5  14         32.41         22.61         5.57 o
   4   5  14        118.39        114.31         8.43 o
  -4   6  14          9.19         10.25         3.61 o
  -3   6  14          4.48          7.23         4.26 o
  -2   6  14        196.44        175.88         8.95 o
  -1   6  14       1039.96        977.43        22.08 o
   0   6  14        237.75        245.74        15.62 o
   1   6  14        140.90        125.24        10.24 o
   2   6  14          5.66          2.53         5.84 o
   3   6  14        122.52        107.62         9.21 o
   4   6  14        392.30        384.57        10.02 o
  -4   7  14         67.98         59.39         5.90 o
  -3   7  14         62.02         62.10         6.88 o
  -2   7  14        164.75        175.90         9.81 o
  -1   7  14       1425.98       1337.22        23.73 o
   0   7  14        746.34        728.57        21.21 o
   1   7  14        453.13        433.62        14.44 o
   2   7  14          4.04          5.56         5.49 o
   3   7  14         95.73        115.87         9.71 o
   4   7  14        813.95        852.08        15.72 o
  -4   8  14         13.79         22.32         3.98 o
  -3   8  14        666.04        684.77        16.63 o
  -2   8  14         93.89        101.95         7.71 o
  -1   8  14       1829.31       1784.46        26.74 o
   0   8  14       5144.18       5315.21        88.21 o
   1   8  14       1331.61       1273.58        26.40 o
   2   8  14        245.63        251.03        13.68 o
   3   8  14         24.40         25.87         6.76 o
   4   8  14        569.60        608.26        29.73 o
  -4   9  14        131.36        139.18         6.29 o
  -3   9  14         62.01         62.58        12.10 o
  -2   9  14        669.47        627.64        12.99 o
  -1   9  14        420.34        395.22        10.55 o
   0   9  14        217.57        231.50        11.24 o
   1   9  14       3197.02       3258.43        50.34 o
   2   9  14          3.00          3.84         7.97 o
   3   9  14        585.59        580.43        14.10 o
   4   9  14          8.62         11.57         4.49 o
  -4  10  14         74.07         72.65         5.62 o
  -3  10  14         33.27         18.70         4.01 o
  -2  10  14        461.95        478.55        11.18 o
  -1  10  14        523.20        515.55        11.53 o
   0  10  14       1076.05       1007.27        22.24 o
   1  10  14       3719.31       3525.05        47.18 o
   2  10  14        177.94        165.05         8.99 o
   3  10  14        649.02        633.48        14.16 o
   4  10  14         55.97         46.05        10.16 o
  -4  11  14        112.59        137.02         6.75 o
  -3  11  14         41.80         34.78         6.23 o
  -2  11  14        454.48        439.03        10.67 o
  -1  11  14       1426.61       1463.64        24.39 o
   0  11  14         21.14         18.83         5.83 o
   1  11  14          3.46          7.10         5.07 o
   2  11  14         17.63         18.71         4.72 o
   3  11  14        166.53        175.70         9.25 o
   4  11  14        313.88        328.53        48.39 o
  -4  12  14        144.19        131.88         8.82 o
  -3  12  14         43.36         30.92         6.34 o
  -2  12  14         72.26         90.28         8.22 o
  -1  12  14        837.06        887.91        17.24 o
   0  12  14         28.29         34.35        14.56 o
   1  12  14        608.37        590.01        11.82 o
   2  12  14         19.23         13.56         4.52 o
   3  12  14        749.50        727.39        17.06 o
   4  12  14         17.56          4.74         5.42 o
  -4  13  14        600.04        596.08        15.08 o
  -3  13  14         23.23         18.28         3.76 o
  -2  13  14        509.86        490.15        11.06 o
  -1  13  14       1742.39       1745.00        26.79 o
   0  13  14       1282.82       1340.65        27.20 o
   1  13  14        642.01        666.82        12.89 o
   2  13  14         27.68         31.26         6.33 o
   3  13  14        197.21        172.05         8.98 o
  -4  14  14        319.49        349.21        10.77 o
  -3  14  14          4.39         -1.32         3.67 o
  -2  14  14         72.04         69.68         7.44 o
  -1  14  14        232.73        238.93         9.49 o
   0  14  14        100.75         96.43         9.44 o
   1  14  14         42.23         47.57         5.13 o
   2  14  14          5.97          6.13         4.97 o
   3  14  14        144.14        162.19        13.81 o
  -3  15  14         90.92         92.56         6.55 o
  -2  15  14        147.95        157.58         9.12 o
  -1  15  14        966.54        970.88        17.04 o
   0  15  14       1172.60       1188.80        21.49 o
   1  15  14        476.97        482.26        11.86 o
   2  15  14        123.86        117.39         9.03 o
   3  15  14        224.28        240.24         9.81 o
  -3  16  14         22.32         25.02         4.30 o
  -2  16  14         78.44         94.03         7.56 o
  -1  16  14        288.04        281.53        15.35 o
   0  16  14         12.60         11.23         4.99 o
   1  16  14          5.74         21.79         7.33 o
   2  16  14        722.93        750.75        13.55 o
   3  16  14          1.46          3.65         4.67 o
  -3  17  14        191.93        197.78         7.14 o
  -2  17  14         36.59         27.33         4.05 o
  -1  17  14       2021.43       2049.12        29.60 o
   0  17  14         18.45         19.01         5.08 o
   1  17  14        974.54       1066.62        20.78 o
   2  17  14         60.82         85.08         6.73 o
   3  17  14          5.96          6.58         5.76 o
  -3  18  14         30.06         33.58         6.32 o
  -2  18  14        285.14        302.56        10.20 o
  -1  18  14        534.41        534.86        12.90 o
   0  18  14        146.15        139.77        14.32 o
   1  18  14          3.88          4.23         5.16 o
   2  18  14        570.68        563.51        12.44 o
   3  18  14        219.40        230.93        10.41 o
  -3  19  14         24.65         30.38         8.60 o
  -2  19  14        616.95        649.86        12.41 o
  -1  19  14        871.45        915.04        15.64 o
   0  19  14         22.33         13.41         4.45 o
   1  19  14         31.23         24.92         5.27 o
   2  19  14         80.76         91.04         7.34 o
   3  19  14        104.35        130.70        11.51 o
  -3  20  14        254.58        263.61        10.25 o
  -2  20  14         76.19         85.38         6.28 o
  -1  20  14        963.56       1031.17        25.26 o
   0  20  14        698.95        722.59        19.24 o
   1  20  14        384.93        396.80        12.93 o
   2  20  14        406.04        442.15        39.11 o
  -2  21  14        201.40        198.72         6.86 o
  -1  21  14        577.08        616.38        11.68 o
   0  21  14          0.55         -3.91         3.91 o
   1  21  14        488.27        478.70        12.72 o
   2  21  14        583.87        609.38        22.33 o
  -2  22  14         83.46         68.89         6.11 o
  -1  22  14        399.95        389.25        11.63 o
   0  22  14        301.14        305.73        12.70 o
   1  22  14         91.95        107.99        10.78 o
   2  22  14          0.73          6.93         5.01 o
  -2  23  14        671.14        696.80        23.70 o
  -1  23  14          8.74         13.61         4.09 o
   0  23  14        373.30        370.08        16.36 o
   1  23  14        167.38        179.46        16.25 o
  -1  24  14          5.22          1.51         6.77 o
   0  24  14        296.23        271.20        11.18 o
   1  24  14          6.49         16.25         6.10 o
  -1  25  14         25.94         21.52         4.38 o
   0  25  14          8.26         18.27        16.59 o
   1  25  14        366.09        341.25        14.90 o
  -4   1  15        105.02        111.08         6.57 o
  -3   1  15         69.60         79.41         8.94 o
  -2   1  15         57.34         66.58         5.79 o
  -1   1  15        680.81        602.02        17.89 o
   0   1  15        143.64        140.16        12.11 o
   1   1  15       3672.85       3743.75        55.00 o
   2   1  15         23.93         19.79         4.83 o
   3   1  15         61.85         64.09         6.86 o
   4   1  15        145.84        141.86        11.01 o
  -4   2  15         25.74         28.40         3.97 o
  -3   2  15        559.95        527.18        12.70 o
  -2   2  15       1414.33       1420.06        20.63 o
  -1   2  15        162.29        132.77        10.95 o
   0   2  15        431.59        426.61        13.60 o
   1   2  15        110.28        110.52         8.43 o
   2   2  15        143.12        137.78         7.98 o
   3   2  15        229.27        232.77         9.90 o
   4   2  15         90.25         94.28        10.29 o
  -4   3  15        273.30        267.92         8.70 o
  -3   3  15         25.30         23.71         5.17 o
  -2   3  15        348.53        335.92        16.17 o
  -1   3  15          0.01          6.80         5.82 o
   0   3  15         19.38         25.75         5.84 o
   1   3  15       2581.89       2577.02        39.67 o
   2   3  15        170.84        162.17         9.21 o
   3   3  15         67.29         54.61         7.89 o
   4   3  15         18.14         14.71        13.21 o
  -4   4  15        309.20        336.69        11.42 o
  -3   4  15        166.74        176.12        12.76 o
  -2   4  15         25.99         23.81         5.19 o
  -1   4  15        624.41        619.75        15.00 o
   0   4  15        740.72        708.83        17.76 o
   1   4  15         24.89         15.55         5.42 o
   2   4  15       2768.72       2774.99        42.40 o
   3   4  15        394.77        417.85        17.61 o
   4   4  15          3.54          7.73         6.83 o
  -4   5  15          7.87          7.17         3.32 o
  -3   5  15         23.92         28.52         8.80 o
  -2   5  15        145.79        152.01         8.73 o
  -1   5  15       1036.52       1019.26        19.81 o
   0   5  15        173.51        161.96        10.73 o
   1   5  15        102.20        102.00        11.59 o
   2   5  15       1082.83       1048.99        19.94 o
   3   5  15        337.67        322.47        13.05 o
   4   5  15         66.34         83.84        11.52 o
  -4   6  15        720.10        769.07        13.97 o
  -3   6  15        389.62        388.67        10.32 o
  -2   6  15        566.89        560.93        12.63 o
  -1   6  15       2086.74       2113.27        33.84 o
   0   6  15        264.21        285.29        17.44 o
   1   6  15       1786.06       1766.70        33.84 o
   2   6  15          4.65          6.31         5.31 o
   3   6  15          7.58          9.01         5.86 o
   4   6  15         12.67         23.03         6.70 o
  -4   7  15        357.61        336.14         8.52 o
  -3   7  15        171.87        170.36         8.05 o
  -2   7  15        436.10        412.10        10.97 o
  -1   7  15        585.61        569.01        14.66 o
   0   7  15        186.86        171.48        10.60 o
   1   7  15       1153.18       1108.46        24.04 o
   2   7  15        133.08        118.89         9.27 o
   3   7  15        227.85        224.86        10.48 o
   4   7  15          1.38          2.04         4.28 o
  -4   8  15         94.10         76.42         7.80 o
  -3   8  15          6.16          2.23         3.98 o
  -2   8  15        118.71        123.97         8.09 o
  -1   8  15        309.26        292.58        10.27 o
   0   8  15         73.97         69.83         9.42 o
   1   8  15        884.82        907.59        21.89 o
   2   8  15        410.59        393.16        14.65 o
   3   8  15         22.20         23.71         4.92 o
   4   8  15         64.75         57.30        13.88 o
  -4   9  15        301.62        297.68        23.36 o
  -3   9  15          7.40          6.21         4.50 o
  -2   9  15         84.24        102.71         8.44 o
  -1   9  15        990.49        919.16        16.87 o
   0   9  15        503.28        497.47        14.93 o
   1   9  15        251.73        253.22        10.45 o
   2   9  15       1459.31       1400.74        28.14 o
   3   9  15       1095.10       1114.38        24.77 o
   4   9  15         38.09         39.36        20.66 o
  -4  10  15        169.25        161.08        10.83 o
  -3  10  15        236.63        248.30         8.00 o
  -2  10  15        164.63        186.51         8.25 o
  -1  10  15         21.99         15.56         5.47 o
   0  10  15        879.28        806.32        52.56 o
   1  10  15       1345.10       1333.72        23.92 o
   2  10  15        334.51        330.30        12.03 o
   3  10  15        204.37        192.18         9.12 o
   4  10  15         11.98         18.29         6.10 o
  -4  11  15         65.01         79.45         9.82 o
  -3  11  15        684.45        676.64        12.40 o
  -2  11  15         47.28         65.32         8.10 o
  -1  11  15        702.89        636.48        15.64 o
   0  11  15       2506.29       2400.00        43.52 o
   1  11  15        275.29        272.86        11.32 o
   2  11  15          3.25          3.45         5.92 o
   3  11  15         16.74         20.99         5.38 o
  -4  12  15          5.93          3.05         8.47 o
  -3  12  15         29.58         29.42         4.05 o
  -2  12  15        559.33        573.05        15.12 o
  -1  12  15        884.39        915.24        18.54 o
   0  12  15          6.59         10.46         5.36 o
   1  12  15          8.78         18.34         5.21 o
   2  12  15        768.53        747.06        24.04 o
   3  12  15        510.53        487.88        13.03 o
  -3  13  15         15.65         20.42         3.44 o
  -2  13  15        282.83        297.55        12.99 o
  -1  13  15       1137.44       1070.14        33.12 o
   0  13  15       3183.11       3091.50        47.13 o
   1  13  15         14.77         19.86         4.98 o
   2  13  15        449.31        437.13        13.98 o
   3  13  15        612.26        640.71        15.65 o
  -3  14  15         11.97         10.34         3.78 o
  -2  14  15         19.49         10.54         4.79 o
  -1  14  15        132.44        152.14         9.90 o
   0  14  15       1782.51       1841.32        29.96 o
   1  14  15         11.83         26.93         4.99 o
   2  14  15         19.20         15.61         5.63 o
   3  14  15         55.75         67.52         7.59 o
  -3  15  15          0.94          0.92         3.65 o
  -2  15  15        161.51        160.70        17.45 o
  -1  15  15        146.80        150.16        11.94 o
   0  15  15       1167.66       1238.12        25.54 o
   1  15  15        735.27        698.96        14.30 o
   2  15  15        109.17        111.14         8.73 o
   3  15  15        114.86        103.67        10.87 o
  -3  16  15         14.10          4.18         4.25 o
  -2  16  15          7.33          5.18         3.99 o
  -1  16  15        522.74        508.83        14.67 o
   0  16  15         10.47         11.85         6.70 o
   1  16  15         23.62         28.68         5.47 o
   2  16  15         21.76         13.16         4.67 o
   3  16  15        278.29        290.53        16.93 o
  -3  17  15        125.70        133.01         6.85 o
  -2  17  15        200.79        203.82         8.14 o
  -1  17  15        103.12        107.37         8.97 o
   0  17  15          5.53          1.02         4.10 o
   1  17  15        730.87        769.60        21.78 o
   2  17  15        189.08        187.11         8.60 o
   3  17  15          0.62         -0.74         4.72 o
  -3  18  15        624.28        667.70        16.76 o
  -2  18  15         50.22         51.76         7.32 o
  -1  18  15        113.84        131.45         7.27 o
   0  18  15         14.70         15.58         4.05 o
   1  18  15        394.36        434.72        12.90 o
   2  18  15         11.86         13.58         4.40 o
   3  18  15        222.55        227.55        13.54 o
  -2  19  15        114.45        111.17         7.62 o
  -1  19  15       1046.95       1063.82        28.03 o
   0  19  15        459.12        462.13        10.42 o
   1  19  15       2176.59       2222.65        39.10 o
   2  19  15         58.17         58.34         6.30 o
  -2  20  15          0.77          5.00         5.50 o
  -1  20  15         76.51         91.85         6.64 o
   0  20  15         41.35         37.06         5.23 o
   1  20  15        115.59        140.15         8.75 o
   2  20  15        141.83        166.69        11.94 o
  -2  21  15          1.81          3.43         3.57 o
  -1  21  15        162.05        170.33         7.63 o
   0  21  15         27.23         28.45         4.43 o
   1  21  15         66.44         84.62         7.99 o
   2  21  15        718.33        750.97        25.73 o
  -2  22  15        145.95        131.57         7.41 o
  -1  22  15         27.08         27.32         5.93 o
   0  22  15        170.26        167.53         8.17 o
   1  22  15        158.20        153.07        12.53 o
  -1  23  15          1.24         -1.70         3.81 o
   0  23  15          1.87          3.80         5.13 o
   1  23  15         16.70         15.83         4.53 o
  -1  24  15         69.01         58.92         8.80 o
   0  24  15         18.16         18.11         4.23 o
  -4   0  16         99.36        107.24         9.60 o
  -3   0  16        977.57       1022.17        26.32 o
  -2   0  16        305.01        285.00        20.30 o
  -1   0  16        922.55        836.98        35.22 o
   0   0  16       1424.94       1278.23        32.07 o
   1   0  16       8721.14       8436.40       166.39 o
   2   0  16          9.94          6.00         5.96 o
   3   0  16       1562.79       1588.13        37.53 o
  -4   1  16        246.29        248.07         8.21 o
  -3   1  16        416.75        394.02        11.32 o
  -2   1  16        497.34        507.98        11.89 o
  -1   1  16        283.82        254.41        15.03 o
   0   1  16         28.86         45.07         7.43 o
   1   1  16         84.35         69.21         7.12 o
   2   1  16        121.06        137.41         7.89 o
   3   1  16        557.73        576.26        15.86 o
  -4   2  16         17.54          8.67         3.67 o
  -3   2  16         71.24         55.67         5.51 o
  -2   2  16        792.93        808.53        15.80 o
  -1   2  16        305.53        311.08        13.53 o
   0   2  16         35.65         35.33         6.62 o
   1   2  16        978.02       1015.50        17.28 o
   2   2  16       1773.84       1761.34        25.97 o
   3   2  16         38.32         41.03         5.21 o
  -4   3  16         11.47          4.22         3.61 o
  -3   3  16        609.46        580.77        12.13 o
  -2   3  16         33.76         24.98         5.47 o
  -1   3  16        326.39        289.00        12.89 o
   0   3  16       2007.85       1970.57        32.21 o
   1   3  16         20.31         20.89         6.75 o
   2   3  16        168.56        160.13         9.09 o
   3   3  16         72.12         62.47         7.63 o
   4   3  16         48.17         52.82        11.51 o
  -4   4  16         96.01         94.54         9.92 o
  -3   4  16       1270.02       1310.69        20.22 o
  -2   4  16        539.81        507.69        12.72 o
  -1   4  16         35.38         31.87         6.63 o
   0   4  16         13.35         11.24         5.44 o
   1   4  16       1657.66       1559.94        68.54 o
   2   4  16        626.84        630.00        14.59 o
   3   4  16        459.33        468.63        11.82 o
   4   4  16        337.62        310.17        16.25 o
  -4   5  16         36.70         29.57         4.27 o
  -3   5  16          9.14          9.56         4.18 o
  -2   5  16        753.50        732.85        13.66 o
  -1   5  16         33.46         45.43         9.11 o
   0   5  16         56.35         41.53         6.05 o
   1   5  16        824.58        896.01        21.02 o
   2   5  16       1800.90       1778.94        29.19 o
   3   5  16        178.60        160.09         9.76 o
   4   5  16          4.03          0.00         6.77 o
  -4   6  16         50.57         41.34         5.33 o
  -3   6  16        335.16        327.63        11.03 o
  -2   6  16        343.51        337.19        10.41 o
  -1   6  16         70.57         71.83        11.74 o
   0   6  16         86.75        114.75         9.22 o
   1   6  16         15.02         19.76         6.24 o
   2   6  16         40.79         45.10         6.43 o
   3   6  16        386.40        404.09        12.92 o
   4   6  16          0.04         -6.77         6.77 o
  -4   7  16         30.46         25.07         8.78 o
  -3   7  16         26.31         31.38         8.41 o
  -2   7  16        884.91        871.95        15.80 o
  -1   7  16        271.69        243.74        10.67 o
   0   7  16       2606.83       2453.77        94.58 o
   1   7  16         84.63         77.22         8.10 o
   2   7  16        469.79        477.79        14.65 o
   3   7  16        149.62        144.61         8.98 o
   4   7  16          0.40         -4.74         7.45 o
  -4   8  16          0.06         -3.76         3.76 o
  -3   8  16        284.53        280.75         9.21 o
  -2   8  16          2.13          7.17         4.79 o
  -1   8  16        236.61        242.29        11.65 o
   0   8  16       2010.02       2054.28        38.29 o
   1   8  16        148.64        155.24        12.22 o
   2   8  16        508.73        504.58        17.36 o
   3   8  16       1695.92       1687.32        38.31 o
  -4   9  16          0.33          2.34         3.24 o
  -3   9  16         77.78         81.62        10.07 o
  -2   9  16         15.03         13.58         5.07 o
  -1   9  16          7.61         14.44         5.41 o
   0   9  16        543.76        536.58        22.92 o
   1   9  16       1225.41       1226.31        22.40 o
   2   9  16        332.23        326.58        12.97 o
   3   9  16        151.82        183.27         8.98 o
  -4  10  16         15.95          5.42         4.31 o
  -3  10  16         94.37         99.59         7.00 o
  -2  10  16        664.05        667.23        15.04 o
  -1  10  16         35.23         28.27         5.84 o
   0  10  16         23.33         15.41         5.54 o
   1  10  16         14.28          8.90         5.64 o
   2  10  16          1.32         13.39         6.17 o
   3  10  16        782.10        801.29        17.33 o
  -3  11  16          0.15         -1.17         4.72 o
  -2  11  16         16.47         20.72         8.79 o
  -1  11  16          0.25          1.07         5.35 o
   0  11  16        292.02        250.47        12.81 o
   1  11  16         39.76         39.12         5.39 o
   2  11  16         61.63         66.12         8.15 o
   3  11  16        643.62        610.53        14.46 o
  -3  12  16         47.34         42.28         4.91 o
  -2  12  16         90.33        105.65         8.31 o
  -1  12  16         44.35         34.69         6.53 o
   0  12  16        390.55        399.51        12.81 o
   1  12  16         58.60         99.66        12.58 o
   2  12  16         51.65         55.19         7.04 o
   3  12  16         65.10         73.33         7.87 o
  -3  13  16         90.41        103.54         7.53 o
  -2  13  16         21.46         15.20         4.86 o
  -1  13  16        208.74        192.84        10.31 o
   0  13  16        701.27        683.71        17.59 o
   1  13  16        398.10        385.75        10.97 o
   2  13  16        594.44        602.30        15.70 o
   3  13  16        108.41         90.14         8.28 o
  -3  14  16          5.50          1.07         3.99 o
  -2  14  16         22.23         16.29         4.52 o
  -1  14  16        475.65        465.85        17.24 o
   0  14  16        143.44        136.61         9.49 o
   1  14  16         42.61         52.96         5.80 o
   2  14  16        846.14        900.86        19.78 o
   3  14  16         89.14        105.45        28.44 o
  -3  15  16         15.33         16.66         4.18 o
  -2  15  16        231.02        229.46         9.01 o
  -1  15  16         69.01         68.64         9.00 o
   0  15  16          4.12          5.35         5.28 o
   1  15  16        119.17        127.72         8.90 o
   2  15  16         22.25         14.05         4.78 o
   3  15  16        422.35        466.22        13.89 o
  -3  16  16         84.20        103.31         7.36 o
  -2  16  16         31.44         44.65         6.06 o
  -1  16  16         14.22         10.30         4.74 o
   0  16  16        360.78        386.99         9.76 o
   1  16  16          7.90          5.66         5.36 o
   2  16  16          2.76          0.12         4.48 o
   3  16  16          8.95          2.37         5.08 o
  -3  17  16          0.67         -1.35         5.42 o
  -2  17  16        328.45        344.49        10.99 o
  -1  17  16         47.20         42.18         5.86 o
   0  17  16       1066.26       1106.17        17.56 o
   1  17  16         23.59         33.13         5.91 o
   2  17  16        699.60        703.70        28.10 o
  -2  18  16        346.41        358.06        12.68 o
  -1  18  16        662.51        675.22        13.29 o
   0  18  16        509.65        497.59        10.90 o
   1  18  16          7.36          6.25         4.36 o
   2  18  16         22.43         18.78         7.62 o
  -2  19  16          0.49          9.09         4.88 o
  -1  19  16         65.28         75.42         6.60 o
   0  19  16         52.74         50.95         5.95 o
   1  19  16        172.03        166.58         8.78 o
   2  19  16        232.95        249.90        14.22 o
  -2  20  16        570.08        584.27        15.08 o
  -1  20  16         96.65         88.91         6.35 o
   0  20  16         27.69         33.73         4.80 o
   1  20  16        207.77        237.99         9.11 o
   2  20  16          0.16         -4.74         6.10 o
  -2  21  16         27.52         41.99         8.13 o
  -1  21  16         21.65         13.75         4.83 o
   0  21  16        162.85        173.06         8.34 o
   1  21  16         51.29         42.68         5.36 o
  -1  22  16        829.10        787.76        15.60 o
   0  22  16          1.26         -4.40         4.40 o
   1  22  16          0.51         -1.76         9.82 o
   0  23  16         60.66         68.40         6.93 o
  -4   1  17         26.09         27.70        10.84 o
  -3   1  17         54.82         50.38         5.68 o
  -2   1  17        185.44        220.22        10.27 o
  -1   1  17        711.24        663.76        23.41 o
   0   1  17        911.09        900.19        20.20 o
   1   1  17        954.72        961.49        18.67 o
   2   1  17        357.50        345.98        11.07 o
   3   1  17        182.43        161.10        10.38 o
   4   1  17          0.49         -2.03         6.10 o
  -4   2  17         10.21         -2.67         3.73 o
  -3   2  17        480.89        484.89        12.06 o
  -2   2  17          1.64         14.67         7.07 o
  -1   2  17         19.91         32.86         7.89 o
   0   2  17          5.64          4.71         7.51 o
   1   2  17         79.98         68.76         7.26 o
   2   2  17        248.85        248.70         8.98 o
   3   2  17         75.33         86.09         9.32 o
   4   2  17        224.07        202.49        12.87 o
  -4   3  17         26.88         21.71         3.87 o
  -3   3  17          8.29         -0.37         7.15 o
  -2   3  17        746.66        725.45        27.77 o
  -1   3  17         80.88        115.34        13.68 o
   0   3  17         82.05         69.94         7.64 o
   1   3  17        973.83        995.61        22.73 o
   2   3  17          9.07          1.53         4.55 o
   3   3  17        126.33        143.60        12.46 o
   4   3  17          5.16         -2.71         6.10 o
  -4   4  17         55.52         45.53         5.25 o
  -3   4  17         69.16         61.63         6.95 o
  -2   4  17         20.26         23.07         6.91 o
  -1   4  17        483.82        486.83        16.75 o
   0   4  17       1221.40       1144.95        21.88 o
   1   4  17        258.09        249.47        10.30 o
   2   4  17       1181.38       1202.10        21.48 o
   3   4  17          2.96         11.15         5.84 o
   4   4  17        290.71        292.56        14.90 o
  -4   5  17         29.00         17.51         4.61 o
  -3   5  17        168.61        157.60         8.23 o
  -2   5  17        753.46        741.60        17.05 o
  -1   5  17          6.03         10.05         7.21 o
   0   5  17        219.90        258.30        10.71 o
   1   5  17        321.81        289.76        12.19 o
   2   5  17        120.91        102.79         8.99 o
   3   5  17        456.39        454.35        11.48 o
  -4   6  17          0.12         -0.89         3.87 o
  -3   6  17         28.12         33.12         4.44 o
  -2   6  17        274.40        252.87        14.27 o
  -1   6  17        316.07        262.95        14.00 o
   0   6  17          2.48          7.16         5.13 o
   1   6  17        476.35        448.85        12.84 o
   2   6  17        225.72        214.35        13.64 o
   3   6  17          9.75          9.96         3.78 o
  -3   7  17          1.60          5.68         4.10 o
  -2   7  17        100.36        100.94        15.85 o
  -1   7  17        281.58        271.88        17.47 o
   0   7  17         45.91         56.21         6.74 o
   1   7  17        100.00        109.04         9.11 o
   2   7  17         18.65         21.20         5.31 o
   3   7  17        350.08        349.04         9.55 o
  -3   8  17        276.70        294.27         8.87 o
  -2   8  17         91.04         81.21         7.28 o
  -1   8  17        390.89        373.33        12.82 o
   0   8  17        673.13        651.29        14.85 o
   1   8  17          2.58          5.72         4.97 o
   2   8  17         22.49         22.02         9.39 o
   3   8  17          2.88         -0.01         3.61 o
  -3   9  17         62.43         62.81         6.61 o
  -2   9  17        322.36        316.28        10.61 o
  -1   9  17         39.48         47.58         6.73 o
   0   9  17          0.80         -4.82         4.82 o
   1   9  17         31.42         28.11         5.25 o
   2   9  17        335.64        323.53        11.33 o
   3   9  17         98.28         95.21         6.65 o
  -3  10  17        729.73        791.68        15.02 o
  -2  10  17          2.93          5.82         5.44 o
  -1  10  17        248.53        242.19        14.22 o
   0  10  17        325.44        353.88        10.99 o
   1  10  17         45.13         48.70         7.61 o
   2  10  17        228.49        262.36        10.26 o
   3  10  17          4.49          0.52         3.36 o
  -3  11  17          0.22         -0.10         4.55 o
  -2  11  17        367.83        386.12        13.71 o
  -1  11  17       1258.98       1205.49        21.86 o
   0  11  17        202.10        211.27         8.81 o
   1  11  17        630.87        672.76        17.68 o
   2  11  17        442.44        417.37        12.35 o
   3  11  17        531.13        539.49        11.30 o
  -3  12  17          0.64         10.76         4.65 o
  -2  12  17         17.23         23.06         5.74 o
  -1  12  17          2.14          4.75         5.36 o
   0  12  17          0.63         -2.56         4.81 o
   1  12  17          6.19         11.28         5.08 o
   2  12  17         74.87         80.37         8.92 o
   3  12  17         73.58         89.76        10.45 o
  -3  13  17         80.83         89.84        14.42 o
  -2  13  17        149.05        164.23        11.18 o
  -1  13  17        476.19        480.87        18.01 o
   0  13  17        483.74        487.95        11.21 o
   1  13  17        131.85        164.63        17.73 o
   2  13  17         29.09         27.66         4.81 o
   3  13  17        136.07        128.32        12.85 o
  -3  14  17        213.14        239.74        13.54 o
  -2  14  17          9.97          1.62         5.37 o
  -1  14  17         32.17         29.65         7.38 o
   0  14  17         26.66         25.73         4.20 o
   1  14  17          5.42         14.04         5.54 o
   2  14  17        497.16        530.80        13.71 o
   3  14  17        219.98        220.82         7.55 o
  -3  15  17          4.87         10.84         6.10 o
  -2  15  17        268.77        286.18        17.61 o
  -1  15  17         48.61         64.91         6.93 o
   0  15  17        141.19        160.69         7.43 o
   1  15  17         24.30         17.15         5.97 o
   2  15  17        321.77        331.18        21.19 o
  -2  16  17          4.25         -4.39         5.13 o
  -1  16  17         76.28         78.41         6.83 o
   0  16  17          7.76          5.25         3.93 o
   1  16  17         25.47         23.66         7.48 o
   2  16  17          0.83         -3.57         4.21 o
  -2  17  17        167.89        199.39         9.92 o
  -1  17  17          0.52          2.74         3.82 o
   0  17  17         23.46         27.70         4.10 o
   1  17  17          3.47          8.19         4.61 o
   2  17  17         61.06         37.92         9.48 o
  -2  18  17          4.28          1.35         3.83 o
  -1  18  17        244.76        250.15         8.11 o
   0  18  17        324.95        330.13         8.78 o
   1  18  17        298.41        294.41        14.73 o
   2  18  17        292.97        322.36        14.90 o
  -2  19  17          7.15         -1.35         3.83 o
  -1  19  17         23.60         33.58        12.33 o
   0  19  17         87.57         97.36         8.52 o
   1  19  17         32.38         44.87        10.80 o
   2  19  17         87.08        104.72        13.54 o
  -1  20  17         52.76         41.02         6.42 o
   0  20  17        449.72        456.01        12.20 o
   1  20  17        107.90         82.87         8.39 o
  -1  21  17        107.44         93.46        10.16 o
   0  21  17        148.22        164.67         9.10 o
   1  21  17        375.48        400.85        16.93 o
   0  22  17         29.60         40.63        10.84 o
  -3   0  18        148.24        158.47        16.93 o
  -2   0  18        179.90        157.79        18.96 o
  -1   0  18       3301.19       3020.15        91.43 o
   0   0  18       2267.62       2156.75        69.75 o
   1   0  18       1495.49       1436.75        34.95 o
   2   0  18        971.03       1007.79        40.60 o
   3   0  18        468.96        530.20        25.06 o
  -3   1  18         26.70         31.16         6.09 o
  -2   1  18        126.72         99.03        12.90 o
  -1   1  18       1273.83       1259.31        32.08 o
   0   1  18        587.46        530.67        19.15 o
   1   1  18         34.37         43.35         5.65 o
   2   1  18        723.33        754.78        15.58 o
   3   1  18        368.69        396.52        18.29 o
  -3   2  18         10.64          0.82         5.45 o
  -2   2  18        171.77        146.78        13.31 o
  -1   2  18        104.48        121.96        12.68 o
   0   2  18        168.65        160.26        10.41 o
   1   2  18        114.61         99.15         9.64 o
   2   2  18         31.58         28.82         5.48 o
   3   2  18          2.06          8.00         6.65 o
  -3   3  18         83.03         97.74         9.12 o
  -2   3  18         13.43          6.12         6.31 o
  -1   3  18        180.93        168.76        13.16 o
   0   3  18        830.12        792.42        17.19 o
   1   3  18        152.79        159.39        10.29 o
   2   3  18         41.03         48.28         5.75 o
   3   3  18        900.05        948.69        24.97 o
  -3   4  18         12.64         14.96        12.46 o
  -2   4  18         17.26          2.21         6.47 o
  -1   4  18        186.76        215.36        13.86 o
   0   4  18        730.46        698.40        16.03 o
   1   4  18        183.30        186.92        10.29 o
   2   4  18        197.53        207.61        10.50 o
   3   4  18         73.82         78.79         8.63 o
  -3   5  18         99.60        119.66        13.36 o
  -2   5  18        772.95        712.94        18.41 o
  -1   5  18         25.69          9.79         6.16 o
   0   5  18        405.65        355.05        11.54 o
   1   5  18       1392.83       1407.90        24.28 o
   2   5  18          0.15         -1.72         4.50 o
   3   5  18         11.68         16.15         5.22 o
  -3   6  18          5.09         -4.54         4.54 o
  -2   6  18        107.46         98.38        16.93 o
  -1   6  18         84.35         77.30        10.08 o
   0   6  18       1138.42       1064.23        19.96 o
   1   6  18         18.37         28.43         8.40 o
   2   6  18          4.95          4.44         3.74 o
   3   6  18        268.36        271.62        11.86 o
  -3   7  18         41.85         38.22         7.92 o
  -2   7  18         14.79          5.42         8.13 o
  -1   7  18         25.46         34.07         6.99 o
   0   7  18         29.99         22.08         5.43 o
   1   7  18        960.38        972.26        72.17 o
   2   7  18        160.36        157.28         8.21 o
   3   7  18        480.07        501.15        13.09 o
  -3   8  18          1.66         -1.35         5.75 o
  -2   8  18          7.26         16.25         8.13 o
  -1   8  18        111.02         84.67         9.72 o
   0   8  18         29.95          9.19         6.00 o
   1   8  18         85.66         84.01         9.49 o
   2   8  18        244.85        196.81         8.27 o
   3   8  18         57.59         49.04         7.89 o
  -3   9  18          8.11          2.38         9.48 o
  -2   9  18          0.05         10.75        19.98 o
  -1   9  18         32.90         24.64         6.78 o
   0   9  18         83.39         77.55         9.11 o
   1   9  18         58.99         77.02         7.77 o
   2   9  18         10.84          6.10         5.20 o
   3   9  18         33.80         43.70        10.50 o
  -3  10  18        198.53        218.07        14.90 o
  -2  10  18        189.18        251.25        23.70 o
  -1  10  18          1.30          1.81         5.44 o
   0  10  18        588.35        562.55        15.73 o
   1  10  18        384.48        337.35        12.68 o
   2  10  18        169.12        166.86         8.98 o
   3  10  18        138.67        163.25         9.06 o
  -3  11  18         14.67         -2.71         7.45 o
  -2  11  18         27.90         13.89         5.99 o
  -1  11  18          0.79          2.19         6.03 o
   0  11  18          1.46          1.16         4.61 o
   1  11  18         63.34         63.85         8.25 o
   2  11  18         42.47         53.25         8.85 o
   3  11  18        271.51        289.08        10.77 o
  -3  12  18          5.68         14.90         7.45 o
  -2  12  18          0.14          1.48        17.95 o
  -1  12  18         15.04         14.92         5.39 o
   0  12  18         89.25         72.40         7.66 o
   1  12  18         57.29         80.96         9.19 o
   2  12  18          8.42          1.85         5.63 o
   3  12  18          4.21          3.67         7.45 o
  -2  13  18          0.96          4.74         7.11 o
  -1  13  18         12.05         16.36         5.13 o
   0  13  18         71.22         77.49         7.28 o
   1  13  18        131.29        144.71         9.84 o
   2  13  18         44.57         31.27         5.24 o
  -2  14  18        105.08        108.34         9.49 o
  -1  14  18         12.62         14.58         4.88 o
   0  14  18         26.79         25.95         4.36 o
   1  14  18        209.79        195.46         9.21 o
   2  14  18        285.30        289.29        10.20 o
  -2  15  18        123.12        136.12        11.51 o
  -1  15  18         35.48         42.40         8.68 o
   0  15  18         46.24         46.77         6.72 o
   1  15  18        328.28        352.43        12.83 o
   2  15  18         47.41         59.12         7.62 o
  -2  16  18        183.89        186.48         9.10 o
  -1  16  18         78.15         84.95         7.16 o
   0  16  18        399.39        380.27         9.47 o
   1  16  18        357.56        341.91        10.29 o
   2  16  18         28.12         18.89         4.53 o
  -2  17  18        393.12        443.39        12.45 o
  -1  17  18        475.57        506.61        12.37 o
   0  17  18          1.88         -2.68         4.03 o
   1  17  18       1860.72       1876.65       118.18 o
   2  17  18         23.59         20.22         4.31 o
  -1  18  18         45.04         73.44        10.84 o
   0  18  18          0.11         -0.69         4.65 o
   1  18  18         48.59         49.11         7.48 o
  -1  19  18          4.24         -6.10         6.10 o
   0  19  18        126.84        117.09         9.60 o
   1  19  18          0.18         -0.68         5.42 o
   0  20  18         67.28         72.46        12.19 o
  -2   1  19          0.96          9.76         6.93 o
   0   1  19        300.70        308.87        16.43 o
   1   1  19        305.06        306.11        23.70 o
   2   1  19        319.48        318.33        15.43 o
  -2   2  19         35.77         32.04         7.45 o
  -1   2  19          4.59         -2.71        10.16 o
   0   2  19       1860.22       1776.79        45.37 o
   1   2  19        276.46        243.65        12.11 o
   2   2  19        204.83        225.09        10.89 o
   3   2  19         98.21        111.74        11.51 o
  -2   3  19         44.59         48.87        19.64 o
  -1   3  19         37.07         26.23         8.51 o
   0   3  19          8.45         14.98         7.96 o
   1   3  19         67.02         64.80         7.18 o
   2   3  19        193.03        198.13        11.26 o
   3   3  19         18.05         10.84         6.10 o
  -2   4  19        151.69        157.96        12.85 o
  -1   4  19        359.36        314.71        29.09 o
   0   4  19        863.27        871.58        17.80 o
   1   4  19         31.25         17.15         5.06 o
   2   4  19          2.88         -2.23         4.16 o
   3   4  19        441.54        500.49        16.20 o
  -2   5  19         24.93         40.63         9.48 o
  -1   5  19          1.44          4.38         6.17 o
   0   5  19          0.41         16.26         7.35 o
   1   5  19        357.14        330.12        10.57 o
   2   5  19          0.25          3.51         4.24 o
   3   5  19         74.59         81.94        16.93 o
  -2   6  19        356.06        329.13        18.96 o
  -1   6  19          3.14          0.53         6.35 o
   0   6  19        655.65        662.82        17.40 o
   1   6  19        249.94        242.97         9.47 o
   2   6  19         62.74         91.48        11.06 o
   3   6  19        101.31         92.10        10.84 o
  -2   7  19         26.32         23.03         7.45 o
  -1   7  19        484.04        455.28        23.21 o
   0   7  19        280.77        280.67        10.49 o
   1   7  19        106.23         92.64         7.70 o
   2   7  19          2.62          3.56         4.75 o
   3   7  19         24.42         26.52         5.08 o
  -2   8  19        271.71        257.34        16.93 o
  -1   8  19          2.57         -0.84         6.51 o
   0   8  19        256.34        266.08         9.88 o
   1   8  19        143.25        152.19         8.75 o
   2   8  19       1403.30       1485.41        27.76 o
   3   8  19         86.49         89.75        18.62 o
  -2   9  19         21.75         16.93         7.45 o
  -1   9  19         14.05          2.38         5.42 o
   0   9  19         43.11         32.62         4.94 o
   1   9  19        226.02        220.72         8.93 o
   2   9  19        400.33        391.78        11.74 o
   3   9  19          3.99         10.84         6.10 o
  -2  10  19        447.17        511.24        21.67 o
  -1  10  19         32.28         38.35        10.96 o
   0  10  19         93.08        110.06         7.97 o
   1  10  19        421.17        409.11        23.02 o
   2  10  19        270.72        255.79         9.48 o
  -2  11  19        214.87        214.00        14.22 o
  -1  11  19       1286.20       1279.78        25.14 o
   0  11  19         54.62         48.41         6.94 o
   1  11  19       1421.21       1437.65        23.44 o
   2  11  19       1003.01       1006.44        24.12 o
  -2  12  19          0.02         -5.42         5.42 o
  -1  12  19         20.80         30.43         6.95 o
   0  12  19        125.19        117.91         7.75 o
   1  12  19          1.76          5.99         4.18 o
   2  12  19          0.70         10.85         4.31 o
  -2  13  19        134.89        142.79        19.64 o
  -1  13  19        270.86        319.69        10.84 o
   0  13  19          4.63         12.54         4.40 o
   1  13  19         58.28         71.57         6.47 o
   2  13  19        324.37        314.90        49.06 o
  -2  14  19         25.46         19.95         4.51 o
  -1  14  19         72.78         76.39         8.13 o
   0  14  19          1.10          2.72         5.18 o
   1  14  19        179.95        171.43         8.34 o
   2  14  19        252.26        274.03        10.06 o
  -2  15  19          6.43          9.48         6.10 o
  -1  15  19         16.48          9.76         8.84 o
   0  15  19          1.26          2.12         4.41 o
   1  15  19         52.17         40.43         6.03 o
   2  15  19        184.97        184.88        12.19 o
  -1  16  19         64.54         65.90        11.17 o
   0  16  19         46.11         44.45         9.19 o
   1  16  19          5.35          8.80         4.53 o
  -1  17  19        421.89        455.70        18.29 o
   0  17  19        148.36        133.72        13.88 o
   1  17  19          1.09          2.91         4.74 o
  -1  18  19         43.84         56.89        10.84 o
   0  18  19        865.35        871.52        29.12 o
   1  18  19         93.17         98.87        10.84 o
  -2   0  20        590.28        623.66        26.41 o
  -1   0  20        537.57        520.72        24.38 o
   0   0  20         57.76         55.53        13.54 o
   1   0  20        330.46        369.33        23.70 o
   2   0  20        459.16        457.06        21.67 o
   3   0  20         21.28          9.48         6.10 o
  -2   1  20         56.95         40.99         7.41 o
  -1   1  20         15.10         10.35         5.97 o
   0   1  20         28.51         13.22         5.97 o
   1   1  20         19.55         10.98         4.77 o
   2   1  20         50.02         53.69         6.25 o
   3   1  20          0.80         -0.68         3.83 o
  -2   2  20          0.92         -2.01         6.83 o
  -1   2  20        222.66        260.26        12.93 o
   0   2  20         87.65         57.74        12.19 o
   1   2  20         15.58          7.35         4.91 o
   2   2  20         21.06         14.85         4.58 o
   3   2  20         26.00         22.73         4.31 o
  -2   3  20          5.62          2.44         6.45 o
  -1   3  20        339.27        375.72        15.99 o
   0   3  20        124.19        121.83        10.54 o
   1   3  20        283.98        252.59         9.48 o
   2   3  20       1132.84       1150.56        21.41 o
   3   3  20         62.91         81.46         6.93 o
  -2   4  20          5.21          8.80         7.45 o
  -1   4  20         72.28         70.29        10.06 o
   0   4  20          0.68         -3.55         5.97 o
   1   4  20         18.13         14.53         4.56 o
   2   4  20          7.96          8.91         4.79 o
   3   4  20         17.88         17.61         6.10 o
  -2   5  20         14.33         19.64         7.45 o
  -1   5  20          2.11         -3.06         5.37 o
   0   5  20         26.45         19.52         9.55 o
   1   5  20          5.71         10.91         4.89 o
   2   5  20         17.55         14.33         5.18 o
  -2   6  20         23.25         18.96         7.45 o
  -1   6  20          4.35          1.50         7.45 o
   0   6  20        161.88        193.56        10.28 o
   1   6  20          7.87          6.49         5.69 o
   2   6  20         22.16         23.77         4.96 o
  -2   7  20          3.15          8.13         7.45 o
  -1   7  20        756.43        747.52        20.57 o
   0   7  20        218.04        256.69         9.81 o
   1   7  20        400.98        481.58        11.76 o
   2   7  20        721.01        807.69        16.92 o
  -2   8  20        207.36        215.36        14.22 o
  -1   8  20        138.60        129.86        16.59 o
   0   8  20          0.50         10.28         5.18 o
   1   8  20         24.58         24.27         4.32 o
   2   8  20         67.52         67.34         6.38 o
  -2   9  20          0.77         -3.39         5.42 o
  -1   9  20        106.36         97.69        10.14 o
   0   9  20        279.23        295.60         9.70 o
   1   9  20         24.05         18.22         4.13 o
   2   9  20          1.57          2.19         4.05 o
  -2  10  20         26.97         31.83        11.51 o
  -1  10  20         28.55         32.27         5.62 o
   0  10  20        372.15        369.29        10.36 o
   1  10  20        267.79        269.78        12.19 o
   2  10  20        222.68        241.77        10.50 o
  -2  11  20          3.59          4.06         6.10 o
  -1  11  20         11.40          8.92         5.76 o
   0  11  20        179.36        213.83        13.69 o
   1  11  20          0.13          1.70         3.71 o
   2  11  20         22.17         25.50         4.40 o
  -2  12  20        208.32        221.45        12.87 o
  -1  12  20         46.14         31.15         6.77 o
   0  12  20        246.35        261.13        10.36 o
   1  12  20         95.84         91.66         6.90 o
   2  12  20         33.19         37.61        16.59 o
  -2  13  20        401.86        435.39        17.61 o
  -1  13  20         29.32         33.86         9.48 o
   0  13  20          4.06         16.13         4.46 o
   1  13  20         95.77        101.05        10.50 o
  -1  14  20        126.64        128.00        10.84 o
   0  14  20        569.50        578.40        13.88 o
   1  14  20        492.97        534.93        14.84 o
  -1  15  20        113.69        144.25        10.84 o
   0  15  20          6.70          0.91         7.45 o
   1  15  20         13.62          8.13         4.79 o
  -1  16  20          1.32         16.25         6.77 o
   1  16  20         53.69         35.89         7.45 o
  -2   1  21        199.11        200.59        12.04 o
  -1   1  21         49.39         58.80         8.85 o
   0   1  21        176.09        171.24        10.54 o
   1   1  21          3.51         -0.85         6.66 o
   2   1  21         33.00         33.91         4.04 o
  -2   2  21          7.24         14.90         8.80 o
  -1   2  21        100.31         94.85         9.33 o
   0   2  21        618.80        623.20        18.66 o
   1   2  21        292.81        297.44        10.71 o
   2   2  21         35.83         41.58         4.39 o
  -2   3  21         37.36         52.82        13.54 o
  -1   3  21        258.55        264.05        12.53 o
   0   3  21        308.84        290.09        35.89 o
   1   3  21          4.16          3.63         5.21 o
   2   3  21         92.40        104.83         7.51 o
  -2   4  21        372.65        371.05        18.29 o
  -1   4  21        336.26        327.69        13.41 o
   0   4  21         32.62         24.38         5.75 o
   1   4  21        424.06        430.90        12.22 o
   2   4  21         33.86         34.67         7.17 o
  -2   5  21          0.33         -2.03         7.45 o
  -1   5  21         83.90         64.25         9.33 o
   0   5  21          1.15          6.87         5.01 o
   1   5  21          6.54         12.86         4.43 o
   2   5  21        183.86        176.60        10.57 o
  -2   6  21         18.33         10.84         6.77 o
  -1   6  21        282.61        273.48        12.53 o
   0   6  21        327.66        340.61        17.91 o
   1   6  21        667.33        695.99        14.27 o
   2   6  21        107.05        122.79         8.37 o
  -2   7  21        185.84        169.98        12.19 o
  -1   7  21        234.82        242.34        24.72 o
   0   7  21          6.75          4.42         5.13 o
   1   7  21         13.57         14.21         5.09 o
   2   7  21         80.37         99.78         8.14 o
  -2   8  21         11.28          2.03         6.10 o
  -1   8  21        115.35        131.58        18.62 o
   0   8  21          1.35          1.66         4.72 o
   1   8  21        608.83        573.44        16.99 o
   2   8  21         69.25         86.61         7.89 o
  -2   9  21         75.26        100.23        10.84 o
  -1   9  21         27.56         26.18        11.85 o
   0   9  21        151.28        144.39        10.02 o
   1   9  21         98.19        108.91         7.92 o
   2   9  21         18.28         32.03        12.53 o
  -2  10  21         63.87         90.75        10.16 o
  -1  10  21          1.41         12.19         6.10 o
   0  10  21          4.14         -1.81         5.51 o
   1  10  21        150.28        151.74         7.96 o
  -1  11  21        160.81        132.06        16.25 o
   0  11  21        170.67        153.96        10.70 o
   1  11  21          4.69          3.05        13.21 o
  -1  12  21         64.03         50.11         9.48 o
   0  12  21         93.45        103.57        11.17 o
   1  12  21         59.84         73.36        10.84 o
  -1  13  21         80.74         74.49         9.48 o
   0  13  21         19.60         17.61         7.45 o
   1  13  21         68.45         67.72        11.51 o
  -1   0  22        431.00        457.74        20.32 o
   0   0  22          0.47         -2.71         6.10 o
   1   0  22        355.55        339.22        17.61 o
  -1   1  22         87.53        103.37         8.37 o
   0   1  22        301.72        306.67        11.72 o
   1   1  22          2.47          3.78         5.42 o
  -1   2  22        225.12        236.26        11.51 o
   0   2  22         90.04        102.56        11.85 o
   1   2  22        428.06        420.83        13.41 o
   2   2  22         10.00         14.22        10.84 o
  -1   3  22        198.66        192.65        19.30 o
   0   3  22          0.97         -0.29         5.42 o
   1   3  22         16.81         18.94         5.42 o
   2   3  22          9.99          3.39         8.13 o
  -1   4  22         79.92         80.90         7.97 o
   0   4  22         79.66         64.52         8.10 o
   1   4  22        404.00        410.64        14.48 o
   2   4  22         78.67         58.92        12.87 o
  -1   5  22        122.09        144.12        11.51 o
   0   5  22         49.05         60.80         7.62 o
   1   5  22         53.13         73.95         7.89 o
  -1   6  22         20.08         13.21         6.10 o
   0   6  22         18.75         11.90         4.53 o
   1   6  22          0.33          9.05         5.20 o
  -1   7  22          5.98          3.39         5.42 o
   0   7  22        150.33        158.27        17.27 o
   1   7  22         39.35         40.37         6.17 o
  -1   8  22        358.13        412.36        17.61 o
   0   8  22        148.60        145.43         9.92 o
   1   8  22          9.76         15.77         4.88 o
  -1   9  22         32.69         39.28         9.48 o
   0   9  22          1.36         -0.71         5.76 o
   1   9  22         32.48         35.22         9.48 o
  -1  10  22          4.45          7.45         5.42 o
   0  10  22        498.87        482.50        21.67 o
   1  10  22        479.31        513.27        19.64 o
   0  11  22        103.97        123.25        11.51 o
  -1   1  23          2.39         -4.53         4.53 o
   0   1  23          1.51          1.27         4.05 o
   1   1  23        146.87        170.52         8.37 o
  -1   2  23         82.86         60.89         7.80 o
   0   2  23        324.60        375.61        11.49 o
   1   2  23          0.93         -4.05         4.05 o
  -1   3  23          1.41          2.71         5.42 o
   0   3  23        527.23        590.78        15.32 o
   1   3  23        238.02        273.50        10.50 o
  -1   4  23          1.18          2.03         5.42 o
   0   4  23        168.49        175.73         9.82 o
   1   4  23        892.22        983.35        46.02 o
  -1   5  23        735.44        853.91        27.77 o
   0   5  23        219.33        245.19         9.33 o
   0   6  23         56.80         50.65         7.14 o
   0   7  23        257.07        251.54         9.54 o
                                                
